# Supplementary material for: Psychometric development and evaluation of a COVID-19 social stigma scale in Indonesia
Source: PLoS One. 2023 Apr 5;18(4):e0283870. doi: 10.1371/journal.pone.0283870 (PMC10075483; doi:10.1371/journal.pone.0283870)
Supplement: S1 Data set — (ZIP) [file pone.0283870.s002.zip]

Archive with 1 entries (1 files):
- Data Set Stigma Covid19 research.xlsx
