# Supplementary material for: Psychometric development and evaluation of a COVID-19 social stigma scale in Indonesia
Source: PLoS One. 2023 Apr 5;18(4):e0283870. doi: 10.1371/journal.pone.0283870 (PMC10075483; doi:10.1371/journal.pone.0283870)
Supplement: S1 Data set — (ZIP) [file pone.0283870.s002.zip › Data Set Stigma Covid19 research.xlsx]

## Sheet: Sheet
S2. DATA SET COVID-19 SOCIAL STIGMA SCALE 2022
Respondent ID	Collector ID	Start Date	End Date	Apakah Anda bersedia mengisi kuesioner sebanyak 34 pertanyaan terkait stigma covid19 di bawah ini?	Jenis Kelamin	Usia	Pendidikan Terakhir	Pekerjaan	Pernah terpapar Covid19?	Domisili	Masyarakat tidak mau melewati rumah penderita Covid19	Masyarakat yang terpapar Covid19 merasa dijauhi	Masyarakat merasa ketakutan bila ada masyarakat lainnya yang terpapar Covid19	Masyarakat menutup diri karena takut disalahkan orang lain	Masyarakat masih ingin menutupi statusnya yang terpapar Covid19	Penderita Covid19 takut identitasnya disebarkan ke masyarakat	Banyak warga yang positif Covid19 tetapi tidak memberitahukan pada orang lain	Penjual warung menolak uang dari penyintas Covid19	Masyarakat tidak mau lapor terpapar Covid19 karena malu dan takut dijauhi	Masyarakat merasa malu pada saat terdiagnosa Covid19	Masyarakat tidak mengakui terinfeksi Covid19 karena takut kehilangan mata pencahariannya	Masyarakat merasa paranoid dengan adanya Covid19	Masyarakat sekitar banyak bergejala tetapi tidak mau keluar dan lapor	Masyarakat masih merasa bahwa menderita Covid19 merupakan aib	Orang terkena Covid19 dianggap sesuatu yang menjijikkan	Penyintas Covid19 belanja setelah sembuh tetapi ditolak di warung	Penyintas Covid19 merasa canggung dan takut kalau bertemu masyakarakat	Walaupun sudah selesai isolasi mandiri, masih ada masyarakat yang menjauhi mantan penderita Covid19	Masyarakat tidak mau melakukan tes Covid19 bila merasakan gejala	Masyarakat lebih memilih isolasi mandiri tanpa melakukan pemeriksaan Covid19	Masyarakat tidak mau melakukan rapid tes karena takut hasilnya positif	Masyarakat sembunyi-sembunyi menangani Covid19	Masyarakat memeriksakan diri ke klinik swasta tetapi tidak melaporkan ke puskesmas	Masyarakat menyembunyikan status terpapar Covid19 karena takut mata pencahariannya hilang	Masyarakat lebih memilih isolasi mandiri (isoman) tanpa di tes, tetapi ketika isoman abai	Masyarakat dengan gejala anosmia tidak mau diswab karena takut aib	Masyarakat tidak mau menyebutkan kontak eratnya pada saat tracing karena takut menghilangkan rezeki orang lain
				Response	Response	Open-Ended Response	Response	Open-Ended Response	Response	Response	Response	Response	Response	Response	Response	Response	Response	Response	Response	Response	Response	Response	Response	Response	Response	Response	Response	Response	Response	Response	Response	Response	Response	Response	Response	Response	Response
114123473081	421466253	2022-09-21 12:07:41	2022-09-21 12:11:35	Ya	Perempuan	22	Perguruan Tinggi	Mahasiswa	Ya	Cimanggung	Ragu-ragu	Setuju	Setuju	Setuju	Ragu-ragu	Setuju	Setuju	Ragu-ragu	Ragu-ragu	Ragu-ragu	Setuju	Setuju	Setuju	Setuju	Tidak setuju	Ragu-ragu	Setuju	Tidak setuju	Ragu-ragu	Setuju	Setuju	Setuju	Setuju	Setuju	Setuju	Ragu-ragu	Ragu-ragu
114118685105	421466253	2022-09-15 20:55:17	2022-09-15 21:02:21	Ya	Perempuan	53	SD	Mrt	Tidak	Rancakalong	Tidak setuju	Setuju	Setuju	Tidak setuju	Tidak setuju	Setuju	Setuju	Tidak setuju	Tidak setuju	Setuju	Setuju	Setuju	Tidak setuju	Tidak setuju	Tidak setuju	Tidak setuju	Setuju	Tidak setuju	Tidak setuju	Setuju	Setuju	Tidak setuju	Tidak setuju	Tidak setuju	Tidak setuju	Setuju	Tidak setuju
114114252024	421466253	2022-09-10 11:24:11	2022-09-10 11:28:05	Ya	Perempuan	31	Perguruan Tinggi	Guru	Tidak	Tanjungsari	Setuju	Setuju	Setuju	Setuju	Ragu-ragu	Ragu-ragu	Tidak setuju	Ragu-ragu	Setuju	Ragu-ragu	Tidak setuju	Setuju	Ragu-ragu	Tidak setuju	Tidak setuju	Ragu-ragu	Ragu-ragu	Sangat tidak setuju	Ragu-ragu	Setuju	Setuju	Tidak setuju	Ragu-ragu	Ragu-ragu	Ragu-ragu	Ragu-ragu	Ragu-ragu
114114247741	421466253	2022-09-10 11:08:16	2022-09-10 11:09:48	Ya	Laki-laki	23	Perguruan Tinggi	Enterpreneur	Tidak	Rancakalong	Tidak setuju	Tidak setuju	Setuju	Tidak setuju	Tidak setuju	Ragu-ragu	Ragu-ragu	Ragu-ragu	Tidak setuju	Tidak setuju	Ragu-ragu	Sangat tidak setuju	Sangat tidak setuju	Tidak setuju	Sangat tidak setuju	Sangat tidak setuju	Setuju	Sangat tidak setuju	Setuju	Ragu-ragu	Setuju	Setuju	Setuju	Ragu-ragu	Ragu-ragu	Ragu-ragu	Ragu-ragu
114113901590	421466253	2022-09-09 23:09:24	2022-09-09 23:14:14	Ya	Perempuan	21	SMA	Wiraswasta	Tidak	Tanjungsari	Setuju	Setuju	Setuju	Setuju	Tidak setuju	Setuju	Setuju	Setuju	Setuju	Setuju	Setuju	Setuju	Setuju	Setuju	Tidak setuju	Tidak setuju	Setuju	Setuju	Setuju	Setuju	Setuju	Setuju	Setuju	Setuju	Setuju	Setuju	Setuju
114113634469	421466253	2022-09-09 16:07:48	2022-09-09 16:13:02	Ya	Laki-laki	50	Perguruan Tinggi	Swasta	Tidak	Tanjungsari	Sangat setuju	Sangat setuju	Sangat setuju	Sangat setuju	Sangat setuju	Sangat setuju	Sangat setuju	Sangat setuju	Sangat setuju	Sangat setuju	Sangat setuju	Sangat setuju	Sangat setuju	Sangat setuju	Sangat setuju	Sangat setuju	Sangat setuju	Sangat setuju	Sangat setuju	Sangat setuju	Sangat setuju	Sangat setuju	Sangat setuju	Sangat setuju	Ragu-ragu	Sangat setuju	Sangat setuju
114113528401	421466253	2022-09-09 11:46:20	2022-09-09 11:51:42	Ya	Perempuan	39	SMA	tutor guru paud	Tidak	Jatinangor	Sangat setuju	Setuju	Sangat setuju	Setuju	Tidak setuju	Tidak setuju	Ragu-ragu	Tidak setuju	Tidak setuju	Setuju	Sangat tidak setuju	Tidak setuju	Sangat tidak setuju	Tidak setuju	Tidak setuju	Tidak setuju	Tidak setuju	Sangat tidak setuju	Setuju	Tidak setuju	Ragu-ragu	Tidak setuju	Tidak setuju	Tidak setuju	Setuju	Tidak setuju	Tidak setuju
114113356978	421466253	2022-09-09 05:22:21	2022-09-09 05:26:27	Ya	Laki-laki	45	Perguruan Tinggi	Peneliti	Ya	Buahdua	Tidak setuju	Ragu-ragu	Setuju	Setuju	Tidak setuju	Tidak setuju	Setuju	Tidak setuju	Tidak setuju	Tidak setuju	Setuju	Setuju	Setuju	Setuju	Tidak setuju	Tidak setuju	Tidak setuju	Tidak setuju	Setuju	Setuju	Setuju	Setuju	Tidak setuju	Setuju	Tidak setuju	Setuju	Setuju
114113096433	421466253	2022-09-08 23:23:12	2022-09-08 23:26:05	Ya	Laki-laki	21	SMA	Mahasiswa	Tidak	Cimalaka	Sangat tidak setuju	Sangat tidak setuju	Sangat tidak setuju	Sangat tidak setuju	Sangat tidak setuju	Sangat tidak setuju	Sangat tidak setuju	Sangat tidak setuju	Sangat tidak setuju	Sangat tidak setuju	Sangat tidak setuju	Sangat tidak setuju	Sangat tidak setuju	Sangat tidak setuju	Sangat tidak setuju	Sangat tidak setuju	Sangat tidak setuju	Sangat tidak setuju	Sangat tidak setuju	Sangat tidak setuju	Sangat tidak setuju	Sangat tidak setuju	Sangat tidak setuju	Sangat tidak setuju	Sangat tidak setuju	Sangat tidak setuju	Sangat tidak setuju
114112927781	421466253	2022-09-08 20:17:53	2022-09-08 20:20:33	Ya	Perempuan	22	Perguruan Tinggi	Mahasiswa ners	Tidak	Jatinangor	Tidak setuju	Setuju	Setuju	Setuju	Setuju	Setuju	Setuju	Ragu-ragu	Setuju	Tidak setuju	Setuju	Setuju	Setuju	Setuju	Setuju	Setuju	Setuju	Setuju	Setuju	Setuju	Setuju	Setuju	Setuju	Setuju	Setuju	Setuju	Setuju
114112871044	421466253	2022-09-08 18:58:02	2022-09-08 19:01:28	Ya	Perempuan	40	Perguruan Tinggi	Guru	Tidak	Cimalaka	Tidak setuju	Setuju	Sangat setuju	Setuju	Setuju	Setuju	Setuju	Tidak setuju	Tidak setuju	Tidak setuju	Sangat tidak setuju	Setuju	Sangat setuju	Tidak setuju	Sangat tidak setuju	Sangat tidak setuju	Tidak setuju	Tidak setuju	Sangat tidak setuju	Sangat tidak setuju	Sangat tidak setuju	Setuju	Setuju	Setuju	Setuju	Tidak setuju	Setuju
114112850552	421466253	2022-09-08 18:24:39	2022-09-08 18:28:39	Ya	Perempuan		Perguruan Tinggi	GURU	Tidak	Jatinangor	Ragu-ragu	Setuju	Sangat setuju	Sangat setuju	Ragu-ragu	Setuju	Setuju	Tidak setuju	Ragu-ragu	Ragu-ragu	Setuju	Sangat setuju	Sangat setuju	Setuju	Ragu-ragu	Tidak setuju	Setuju	Sangat setuju	Ragu-ragu	Setuju	Sangat setuju	Setuju	Setuju	Setuju	Setuju	Setuju	Setuju
114112845255	421466253	2022-09-08 18:16:31	2022-09-08 18:19:51	Ya	Perempuan	35	Perguruan Tinggi	Guru	Tidak	Paseh	Sangat tidak setuju	Tidak setuju	Setuju	Tidak setuju	Tidak setuju	Tidak setuju	Setuju	Tidak setuju	Setuju	Setuju	Setuju	Setuju	Setuju	Setuju	Tidak setuju	Tidak setuju	Tidak setuju	Tidak setuju	Tidak setuju	Setuju	Tidak setuju	Tidak setuju	Tidak setuju	Tidak setuju	Tidak setuju	Tidak setuju	Tidak setuju
114112835699	421466253	2022-09-08 17:58:43	2022-09-08 18:03:31	Ya	Perempuan	31	Perguruan Tinggi	Tenaga kependidikan	Tidak	Cimalaka	Tidak setuju	Setuju	Tidak setuju	Tidak setuju	Sangat tidak setuju	Tidak setuju	Sangat tidak setuju	Sangat tidak setuju	Sangat tidak setuju	Sangat tidak setuju	Sangat tidak setuju	Setuju	Sangat tidak setuju	Sangat tidak setuju	Sangat tidak setuju	Sangat tidak setuju	Sangat tidak setuju	Sangat tidak setuju	Sangat tidak setuju	Sangat tidak setuju	Sangat tidak setuju	Sangat tidak setuju	Tidak setuju	Sangat tidak setuju	Sangat tidak setuju	Sangat tidak setuju	Sangat tidak setuju
114112835007	421466253	2022-09-08 17:58:15	2022-09-08 18:02:16	Ya	Perempuan	43	Perguruan Tinggi	Honorer	Tidak	Sumedang Utara	Setuju	Setuju	Setuju	Setuju	Sangat setuju	Setuju	Setuju	Ragu-ragu	Setuju	Setuju	Setuju	Setuju	Setuju	Setuju	Setuju	Tidak setuju	Tidak setuju	Setuju	Setuju	Setuju	Setuju	Setuju	Setuju	Setuju	Setuju	Setuju	Setuju
114112831519	421466253	2022-09-08 17:53:18	2022-09-08 17:55:41	Ya	Perempuan	52	Perguruan Tinggi	guru	Ya	Sumedang Utara	Ragu-ragu	Setuju	Sangat setuju	Setuju	Setuju	Setuju	Setuju	Setuju	Setuju	Setuju	Setuju	Setuju	Setuju	Setuju	Setuju	Ragu-ragu	Setuju	Setuju	Setuju	Setuju	Setuju	Setuju	Setuju	Setuju	Setuju	Setuju	Setuju
114112831258	421466253	2022-09-08 17:52:17	2022-09-08 17:55:13	Ya	Perempuan	45	Perguruan Tinggi	Pns guru	Tidak	Cimalaka	Tidak setuju	Tidak setuju	Tidak setuju	Tidak setuju	Setuju	Setuju	Setuju	Tidak setuju	Setuju	Setuju	Setuju	Tidak setuju	Setuju	Tidak setuju	Tidak setuju	Tidak setuju	Tidak setuju	Tidak setuju	Setuju	Setuju	Setuju	Setuju	Setuju	Setuju	Setuju	Setuju	Tidak setuju
114112829669	421466253	2022-09-08 17:45:47	2022-09-08 17:52:06	Ya	Laki-laki	50	Perguruan Tinggi	PND	Tidak	Sumedang Utara	Sangat tidak setuju	Sangat tidak setuju	Setuju	Setuju	Setuju	Tidak setuju	Sangat tidak setuju	Sangat tidak setuju	Setuju	Setuju	Setuju	Setuju	Sangat tidak setuju	Sangat tidak setuju	Sangat tidak setuju	Sangat tidak setuju	Sangat tidak setuju	Sangat tidak setuju	Setuju	Setuju	Tidak setuju	Setuju	Tidak setuju	Tidak setuju	Tidak setuju	Tidak setuju	Tidak setuju
114112820056	421466253	2022-09-08 17:26:29	2022-09-08 17:34:05	Ya	Laki-laki	52	Perguruan Tinggi	Wiraswasta	Tidak	Jatinangor	Tidak setuju	Tidak setuju	Tidak setuju	Tidak setuju	Setuju	Tidak setuju	Tidak setuju	Ragu-ragu	Tidak setuju	Setuju	Tidak setuju	Setuju	Tidak setuju	Tidak setuju	Tidak setuju	Tidak setuju	Tidak setuju	Tidak setuju	Setuju	Setuju	Ragu-ragu	Tidak setuju	Tidak setuju	Tidak setuju	Setuju	Tidak setuju	Tidak setuju
114112787006	421466253	2022-09-08 16:34:08	2022-09-08 16:37:05	Ya	Laki-laki	25	Perguruan Tinggi	Wirausaha	Tidak	Sumedang Utara	Ragu-ragu	Tidak setuju	Ragu-ragu	Ragu-ragu	Ragu-ragu	Ragu-ragu	Ragu-ragu	Sangat tidak setuju	Ragu-ragu	Ragu-ragu	Ragu-ragu	Tidak setuju	Ragu-ragu	Ragu-ragu	Ragu-ragu	Tidak setuju	Ragu-ragu	Tidak setuju	Ragu-ragu	Ragu-ragu	Ragu-ragu	Ragu-ragu	Ragu-ragu	Tidak setuju	Ragu-ragu	Ragu-ragu	Ragu-ragu
114112759792	421466253	2022-09-08 15:42:36	2022-09-08 15:45:06	Ya	Laki-laki	49	SD	Buruh	Tidak	Paseh	Ragu-ragu	Setuju	Sangat setuju	Sangat setuju	Setuju	Ragu-ragu	Sangat setuju	Ragu-ragu	Setuju	Ragu-ragu	Setuju	Sangat setuju	Setuju	Tidak setuju	Sangat tidak setuju	Tidak setuju	Ragu-ragu	Ragu-ragu	Setuju	Setuju	Setuju	Setuju	Ragu-ragu	Setuju	Ragu-ragu	Ragu-ragu	Ragu-ragu
114112754800	421466253	2022-09-08 15:27:05	2022-09-08 15:35:42	Ya	Perempuan	37	SMP	IRT	Tidak	Paseh	Setuju	Setuju	Setuju	Setuju		Tidak setuju	Tidak setuju	Tidak setuju	Tidak setuju	Tidak setuju	Tidak setuju	Setuju	Tidak setuju	Tidak setuju	Tidak setuju	Tidak setuju	Ragu-ragu	Tidak setuju	Tidak setuju	Setuju	Setuju	Ragu-ragu	Ragu-ragu	Setuju	Setuju	Setuju	Setuju
114112745298	421466253	2022-09-08 15:11:24	2022-09-08 15:17:37	Ya	Laki-laki	20	SMA	Freelance	Ya	Cimanggung	Tidak setuju	Setuju	Setuju	Ragu-ragu	Tidak setuju	Tidak setuju	Ragu-ragu	Ragu-ragu	Ragu-ragu	Tidak setuju	Ragu-ragu	Tidak setuju	Ragu-ragu	Tidak setuju	Tidak setuju	Tidak setuju	Tidak setuju	Tidak setuju	Tidak setuju	Tidak setuju	Tidak setuju	Ragu-ragu	Tidak setuju	Ragu-ragu	Tidak setuju	Ragu-ragu	Ragu-ragu
114112723186	421466253	2022-09-08 14:26:46	2022-09-08 14:32:37		Perempuan	44	SMA	Mengurus Rumah Tangga	Ya	Paseh	Tidak setuju	Tidak setuju	Setuju	Setuju	Setuju	Setuju	Setuju	Tidak setuju	Setuju	Setuju	Setuju	Tidak setuju	Setuju	Tidak setuju	Tidak setuju	Tidak setuju	Tidak setuju	Tidak setuju	Setuju	Setuju	Setuju	Setuju	Setuju	Setuju	Tidak setuju	Tidak setuju	Setuju
114112720835	421466253	2022-09-08 14:21:15	2022-09-08 14:27:49	Ya	Perempuan	21	SMA	Usaha online	Tidak	Paseh	Setuju	Setuju	Setuju	Tidak setuju	Tidak setuju	Tidak setuju	Tidak setuju	Setuju	Tidak setuju	Tidak setuju	Tidak setuju	Setuju	Tidak setuju	Ragu-ragu	Tidak setuju	Tidak setuju	Ragu-ragu	Tidak setuju	Tidak setuju	Tidak setuju	Tidak setuju	Setuju	Tidak setuju	Tidak setuju	Tidak setuju	Tidak setuju	Tidak setuju
114112720316	421466253	2022-09-08 13:59:06	2022-09-08 14:26:50	Ya	Laki-laki	47	Perguruan Tinggi	Wiraswasta	Tidak	Tomo	Tidak setuju	Tidak setuju	Setuju	Setuju	Tidak setuju	Setuju	Tidak setuju	Sangat tidak setuju	Sangat tidak setuju	Tidak setuju	Setuju	Tidak setuju	Sangat setuju	Setuju	Setuju	Tidak setuju	Sangat setuju	Setuju	Setuju	Setuju	Sangat setuju	Setuju	Sangat setuju	Sangat setuju	Sangat setuju	Setuju	Tidak setuju
114112719600	421466253	2022-09-08 14:18:49	2022-09-08 14:25:23	Ya	Laki-laki	45	Perguruan Tinggi	Swasta	Ya	Tanjungsari	Tidak setuju	Tidak setuju	Tidak setuju	Tidak setuju	Sangat tidak setuju	Tidak setuju	Tidak setuju	Tidak setuju	Tidak setuju	Tidak setuju	Tidak setuju	Tidak setuju	Tidak setuju	Tidak setuju	Tidak setuju	Tidak setuju	Tidak setuju	Tidak setuju	Tidak setuju	Tidak setuju	Tidak setuju	Tidak setuju	Tidak setuju	Tidak setuju	Tidak setuju	Tidak setuju	Tidak setuju
114112719541	421466253	2022-09-08 14:21:30	2022-09-08 14:25:16	Ya	Perempuan	16	SMA	pelajar	Tidak	Paseh	Setuju	Setuju	Setuju	Ragu-ragu	Ragu-ragu	Setuju	Setuju	Setuju	Setuju	Setuju	Setuju	Setuju	Setuju	Setuju	Tidak setuju	Tidak setuju	Setuju	Setuju	Ragu-ragu	Ragu-ragu	Setuju	Ragu-ragu	Ragu-ragu	Setuju	Setuju	Setuju	Ragu-ragu
114112699262	421466253	2022-09-08 13:41:33	2022-09-08 13:45:46	Ya	Laki-laki	30	SMA	Buruh	Tidak	Paseh	Tidak setuju	Tidak setuju	Ragu-ragu	Ragu-ragu	Ragu-ragu	Ragu-ragu	Tidak setuju	Tidak setuju	Tidak setuju	Tidak setuju	Tidak setuju	Ragu-ragu	Ragu-ragu	Tidak setuju	Tidak setuju	Tidak setuju	Tidak setuju	Tidak setuju	Ragu-ragu	Ragu-ragu	Ragu-ragu	Ragu-ragu	Ragu-ragu	Ragu-ragu	Ragu-ragu	Ragu-ragu	Ragu-ragu
114112698520	421466253	2022-09-08 13:34:10	2022-09-08 13:44:23	Ya	Perempuan	44	SMP	Ibu rumah tangga	Tidak	Tanjungsari	Sangat tidak setuju	Sangat tidak setuju	Tidak setuju	Sangat tidak setuju	Tidak setuju	Tidak setuju	Tidak setuju	Tidak setuju	Tidak setuju	Tidak setuju	Tidak setuju	Tidak setuju	Tidak setuju	Tidak setuju	Tidak setuju	Tidak setuju	Tidak setuju	Tidak setuju	Tidak setuju	Tidak setuju	Tidak setuju	Tidak setuju	Tidak setuju	Tidak setuju	Tidak setuju	Tidak setuju	Tidak setuju
114112686165	421466253	2022-09-08 13:15:09	2022-09-08 13:19:16	Ya	Perempuan	49	SMA	Irt	Ya	Tanjungsari	Sangat tidak setuju	Tidak setuju	Setuju	Setuju	Setuju	Setuju	Setuju	Tidak setuju	Setuju	Tidak setuju	Tidak setuju	Setuju	Setuju	Tidak setuju	Tidak setuju	Tidak setuju	Tidak setuju	Tidak setuju	Setuju	Setuju	Setuju	Setuju	Setuju	Tidak setuju	Setuju	Tidak setuju	Setuju
114112682793	421466253	2022-09-08 13:06:36	2022-09-08 13:12:15	Ya	Perempuan	30	SMA	Ibu rumah tangga	Tidak	Paseh	Ragu-ragu	Setuju	Setuju	Setuju	Setuju	Setuju	Setuju	Ragu-ragu	Setuju	Setuju	Setuju	Sangat setuju	Setuju	Ragu-ragu	Ragu-ragu	Ragu-ragu	Setuju	Setuju	Setuju	Setuju	Setuju	Ragu-ragu	Ragu-ragu	Setuju	Setuju	Setuju	Setuju
114112680278	421466253	2022-09-08 13:04:49	2022-09-08 13:07:03	Ya	Perempuan	18	Perguruan Tinggi	Mahasiswa	Tidak	Paseh	Sangat setuju	Sangat setuju	Sangat setuju	Sangat setuju	Sangat setuju	Sangat setuju	Sangat setuju	Sangat setuju	Sangat setuju	Sangat setuju	Sangat setuju	Sangat setuju	Sangat setuju	Sangat setuju	Sangat setuju	Sangat setuju	Sangat setuju	Sangat setuju	Sangat setuju	Sangat setuju	Sangat setuju	Sangat setuju	Sangat setuju	Sangat setuju	Sangat setuju	Sangat setuju	Sangat setuju
114112677310	421466253	2022-09-08 12:57:24	2022-09-08 13:00:56	Ya	Perempuan	33	Perguruan Tinggi	Tpd	Ya	Conggeang	Tidak setuju	Tidak setuju	Tidak setuju	Tidak setuju	Tidak setuju	Tidak setuju	Tidak setuju	Tidak setuju	Tidak setuju	Tidak setuju	Tidak setuju	Tidak setuju	Tidak setuju	Tidak setuju	Tidak setuju	Tidak setuju	Tidak setuju	Ragu-ragu	Tidak setuju	Tidak setuju	Tidak setuju	Tidak setuju	Tidak setuju	Tidak setuju	Tidak setuju	Tidak setuju	Tidak setuju
114112677181	421466253	2022-09-08 12:59:39	2022-09-08 13:00:40	Ya	Perempuan	18	SMA	mahasiswa	Tidak	Paseh	Setuju	Setuju	Sangat setuju	Sangat setuju	Setuju	Setuju	Ragu-ragu	Ragu-ragu	Setuju	Tidak setuju	Ragu-ragu	Ragu-ragu	Setuju	Setuju	Sangat setuju	Sangat setuju	Sangat tidak setuju	Ragu-ragu	Setuju	Setuju	Setuju	Sangat tidak setuju	Ragu-ragu	Tidak setuju	Ragu-ragu	Setuju	Sangat setuju
114112674548	421466253	2022-09-08 12:49:59	2022-09-08 12:54:21	Ya	Laki-laki	49	Perguruan Tinggi	Guru	Ya	Tanjungsari	Setuju	Setuju	Sangat setuju	Setuju	Setuju	Setuju	Setuju	Tidak setuju	Setuju	Tidak setuju	Setuju	Setuju	Setuju	Tidak setuju	Tidak setuju	Tidak setuju	Setuju	Tidak setuju	Setuju	Setuju	Setuju	Setuju	Tidak setuju	Setuju	Setuju	Setuju	Setuju
114112668727	421466253	2022-09-08 12:37:14	2022-09-08 12:40:46	Ya	Perempuan	34	Perguruan Tinggi	IRT	Tidak	Sumedang Utara	Tidak setuju	Setuju	Ragu-ragu	Setuju	Setuju	Setuju	Setuju	Ragu-ragu	Setuju	Setuju	Setuju	Tidak setuju	Setuju	Setuju	Setuju	Tidak setuju	Setuju	Tidak setuju	Setuju	Setuju	Setuju	Setuju	Setuju	Setuju	Setuju	Setuju	Setuju
114112668612	421466253	2022-09-08 12:37:26	2022-09-08 12:40:26	Tidak	Laki-laki	16	SMA	Sekolah	Tidak	Sumedang Utara	Tidak setuju	Setuju	Setuju	Setuju	Setuju	Setuju	Setuju	Setuju	Setuju	Setuju	Setuju	Setuju	Setuju	Setuju	Setuju	Setuju	Setuju	Setuju	Setuju	Setuju	Setuju	Setuju	Setuju	Setuju	Setuju	Tidak setuju	Sangat setuju
114112655236	421466253	2022-09-08 12:09:07	2022-09-08 12:10:24	Ya	Perempuan	22	SMA	Tidak bekerja	Tidak	Tanjungsari	Tidak setuju	Tidak setuju	Tidak setuju	Tidak setuju	Tidak setuju	Tidak setuju	Tidak setuju	Tidak setuju	Tidak setuju	Tidak setuju	Tidak setuju	Tidak setuju	Tidak setuju	Tidak setuju	Tidak setuju	Tidak setuju	Tidak setuju	Tidak setuju	Tidak setuju	Tidak setuju	Tidak setuju	Tidak setuju	Tidak setuju	Tidak setuju	Tidak setuju	Tidak setuju	Tidak setuju
114112653443	421466253	2022-09-08 12:05:19	2022-09-08 12:06:20	Ya	Perempuan	28	SMA	Irt	Tidak	Cibugel	Tidak setuju	Tidak setuju	Tidak setuju	Tidak setuju	Tidak setuju	Tidak setuju	Tidak setuju	Tidak setuju	Tidak setuju	Tidak setuju	Tidak setuju	Tidak setuju	Tidak setuju	Tidak setuju	Tidak setuju	Tidak setuju	Tidak setuju	Tidak setuju	Tidak setuju	Tidak setuju	Tidak setuju	Tidak setuju	Tidak setuju	Tidak setuju	Tidak setuju	Tidak setuju	Tidak setuju
114112651847	421466253	2022-09-08 12:01:43	2022-09-08 12:02:55	Ya	Perempuan	30	SMA	Irt	Tidak	Rancakalong	Tidak setuju	Tidak setuju	Tidak setuju	Tidak setuju	Tidak setuju	Tidak setuju	Tidak setuju	Tidak setuju	Tidak setuju	Tidak setuju	Tidak setuju	Tidak setuju	Tidak setuju	Tidak setuju	Tidak setuju	Tidak setuju	Tidak setuju	Tidak setuju	Tidak setuju	Tidak setuju	Tidak setuju	Tidak setuju	Tidak setuju	Tidak setuju	Tidak setuju	Tidak setuju	Tidak setuju
114112650209	421466253	2022-09-08 11:58:26	2022-09-08 11:59:37	Ya	Perempuan	22	SMA	Mahasiswa	Tidak	Jatinangor	Tidak setuju	Tidak setuju	Tidak setuju	Tidak setuju	Tidak setuju	Tidak setuju	Tidak setuju	Tidak setuju	Tidak setuju	Tidak setuju	Tidak setuju	Tidak setuju	Tidak setuju	Tidak setuju	Tidak setuju	Tidak setuju	Tidak setuju	Tidak setuju	Tidak setuju	Tidak setuju	Tidak setuju	Tidak setuju	Tidak setuju	Tidak setuju	Tidak setuju	Tidak setuju	Tidak setuju
114112648772	421466253	2022-09-08 11:54:56	2022-09-08 11:56:41	Ya	Perempuan	22	SMP	Pedagang	Tidak	Jatinangor	Tidak setuju	Tidak setuju	Tidak setuju	Tidak setuju	Tidak setuju	Tidak setuju	Tidak setuju	Tidak setuju	Tidak setuju	Tidak setuju	Tidak setuju	Tidak setuju	Tidak setuju	Tidak setuju	Tidak setuju	Tidak setuju	Tidak setuju	Tidak setuju	Tidak setuju	Tidak setuju	Tidak setuju	Tidak setuju	Tidak setuju	Tidak setuju	Tidak setuju	Tidak setuju	Tidak setuju
114112635543	421466253	2022-09-08 10:55:08	2022-09-08 11:28:44	Ya	Perempuan	21	SMA	Mahasiswa	Ya	Sumedang Utara	Sangat tidak setuju	Setuju	Sangat setuju	Ragu-ragu	Tidak setuju	Setuju	Ragu-ragu	Tidak setuju	Tidak setuju	Ragu-ragu	Setuju	Setuju	Setuju	Tidak setuju	Sangat tidak setuju	Sangat tidak setuju	Setuju	Sangat tidak setuju	Tidak setuju	Setuju	Tidak setuju	Tidak setuju	Ragu-ragu	Tidak setuju	Tidak setuju	Tidak setuju	Ragu-ragu
114112628353	421466253	2022-09-08 11:10:18	2022-09-08 11:11:21	Ya	Laki-laki	27	SMA	Dagang		Tanjungsari	Ragu-ragu	Tidak setuju	Tidak setuju	Sangat setuju	Setuju	Setuju	Tidak setuju	Tidak setuju	Ragu-ragu	Sangat setuju	Setuju	Sangat setuju	Ragu-ragu	Ragu-ragu	Ragu-ragu	Setuju	Ragu-ragu	Setuju	Sangat setuju	Setuju	Sangat setuju	Setuju	Ragu-ragu	Setuju	Ragu-ragu	Setuju	Setuju
114112627693	421466253	2022-09-08 11:08:45	2022-09-08 11:09:57	Ya	Perempuan	21	SMA	Mahasiswi	Tidak	Jatinangor	Tidak setuju	Ragu-ragu	Sangat setuju	Sangat tidak setuju	Tidak setuju	Setuju	Tidak setuju	Ragu-ragu	Ragu-ragu	Ragu-ragu	Tidak setuju	Ragu-ragu	Ragu-ragu	Sangat setuju	Setuju	Sangat tidak setuju	Ragu-ragu	Sangat tidak setuju	Ragu-ragu	Ragu-ragu	Tidak setuju	Ragu-ragu	Tidak setuju	Sangat tidak setuju	Tidak setuju	Tidak setuju	Tidak setuju
114112626910	421466253	2022-09-08 11:07:21	2022-09-08 11:08:21	Ya	Perempuan	24	SMP	penyanyi	Tidak	Tanjungsari	Ragu-ragu	Tidak setuju	Ragu-ragu	Ragu-ragu	Ragu-ragu	Ragu-ragu	Tidak setuju	Setuju	Setuju	Ragu-ragu	Ragu-ragu	Ragu-ragu	Setuju	Setuju	Sangat tidak setuju	Tidak setuju	Sangat setuju	Setuju	Ragu-ragu	Sangat setuju	Setuju	Ragu-ragu	Ragu-ragu	Setuju	Tidak setuju	Ragu-ragu	Ragu-ragu
114112626044	421466253	2022-09-08 11:05:57	2022-09-08 11:06:53	Tidak	Perempuan	23	SMA	Mahasiswi	Tidak	Tanjungsari	Sangat tidak setuju	Ragu-ragu	Ragu-ragu	Sangat tidak setuju	Setuju	Setuju	Sangat tidak setuju	Ragu-ragu	Setuju	Setuju	Ragu-ragu	Tidak setuju	Setuju	Setuju	Setuju	Setuju	Ragu-ragu	Ragu-ragu	Setuju	Setuju	Sangat setuju	Sangat setuju	Sangat setuju	Setuju	Sangat setuju	Sangat setuju	Sangat setuju
114112625140	421466253	2022-09-08 11:04:34	2022-09-08 11:05:38	Ya	Perempuan	22	SMA	Mahasiswa	Tidak	Tanjungsari	Tidak setuju	Setuju	Tidak setuju	Tidak setuju	Tidak setuju	Sangat tidak setuju	Tidak setuju	Tidak setuju	Tidak setuju	Ragu-ragu	Sangat tidak setuju	Ragu-ragu	Tidak setuju	Tidak setuju	Setuju	Setuju	Setuju	Ragu-ragu	Ragu-ragu	Setuju	Setuju	Ragu-ragu	Ragu-ragu	Sangat setuju	Tidak setuju	Ragu-ragu	Ragu-ragu
114112624382	421466253	2022-09-08 11:03:16	2022-09-08 11:04:10	Ya	Perempuan	22	SMA	Mahasiswa	Tidak	Cimanggung	Sangat tidak setuju	Setuju	Setuju	Setuju	Sangat setuju	Ragu-ragu	Tidak setuju	Ragu-ragu	Setuju	Sangat setuju	Tidak setuju	Tidak setuju	Ragu-ragu	Tidak setuju	Ragu-ragu	Setuju	Ragu-ragu	Tidak setuju	Setuju	Ragu-ragu	Setuju	Sangat setuju	Ragu-ragu	Setuju	Ragu-ragu	Setuju	Tidak setuju
114112623752	421466253	2022-09-08 11:01:43	2022-09-08 11:02:55	Ya	Perempuan	22	SMA	Mahasiswa	Tidak	Jatinangor	Tidak setuju	Tidak setuju	Setuju	Ragu-ragu	Ragu-ragu	Setuju	Ragu-ragu	Ragu-ragu	Setuju	Setuju	Setuju	Setuju	Tidak setuju	Sangat setuju	Sangat setuju	Setuju	Tidak setuju	Ragu-ragu	Tidak setuju	Tidak setuju	Ragu-ragu	Ragu-ragu	Sangat setuju	Sangat tidak setuju	Ragu-ragu	Setuju	Ragu-ragu
114112623414	421466253	2022-09-08 10:54:09	2022-09-08 11:02:12	Ya	Laki-laki	41	Perguruan Tinggi	Karyawan swasta	Ya	Tanjungkerta	Sangat setuju	Sangat setuju	Setuju	Setuju	Setuju	Ragu-ragu	Sangat setuju	Ragu-ragu	Setuju	Tidak setuju	Tidak setuju	Ragu-ragu	Setuju	Tidak setuju	Tidak setuju	Tidak setuju	Tidak setuju	Tidak setuju	Ragu-ragu	Setuju	Setuju	Ragu-ragu	Setuju	Tidak setuju	Setuju	Tidak setuju	Tidak setuju
114112623051	421466253	2022-09-08 11:00:30	2022-09-08 11:01:24	Ya	Perempuan		SMA	Mahasiswa	Tidak	Jatinangor	Tidak setuju	Ragu-ragu	Sangat setuju	Ragu-ragu	Ragu-ragu	Sangat setuju	Ragu-ragu	Tidak setuju	Setuju	Sangat setuju	Sangat tidak setuju	Setuju	Setuju	Tidak setuju	Tidak setuju	Ragu-ragu	Ragu-ragu	Tidak setuju	Setuju	Setuju	Sangat tidak setuju	Ragu-ragu	Tidak setuju	Tidak setuju	Ragu-ragu	Ragu-ragu	Tidak setuju
114112622481	421466253	2022-09-08 10:59:02	2022-09-08 11:00:11	Ya	Laki-laki	23	SMA	Mahasiswa	Tidak	Jatinangor	Tidak setuju	Ragu-ragu	Ragu-ragu	Tidak setuju	Ragu-ragu	Ragu-ragu	Tidak setuju	Ragu-ragu	Tidak setuju	Tidak setuju	Tidak setuju	Ragu-ragu	Setuju	Ragu-ragu	Ragu-ragu	Ragu-ragu	Ragu-ragu	Tidak setuju	Tidak setuju	Ragu-ragu	Ragu-ragu	Setuju	Setuju	Ragu-ragu	Sangat tidak setuju	Ragu-ragu	Ragu-ragu
114112621839	421466253	2022-09-08 10:57:53	2022-09-08 10:58:41	Ya	Laki-laki	24	SMA	Mahasiswa	Tidak	Jatinangor	Sangat tidak setuju	Ragu-ragu	Setuju	Ragu-ragu	Ragu-ragu	Ragu-ragu	Ragu-ragu	Setuju	Tidak setuju	Sangat tidak setuju	Tidak setuju	Tidak setuju	Tidak setuju	Setuju	Setuju	Ragu-ragu	Setuju	Tidak setuju	Tidak setuju	Sangat tidak setuju	Sangat tidak setuju	Tidak setuju	Setuju	Tidak setuju	Tidak setuju	Tidak setuju	Tidak setuju
114112621325	421466253	2022-09-08 10:56:34	2022-09-08 10:57:23	Ya	Laki-laki	23	SMA	Mahasiswa	Tidak	Jatinangor	Tidak setuju	Sangat tidak setuju	Tidak setuju	Ragu-ragu	Tidak setuju	Tidak setuju	Tidak setuju	Setuju	Setuju	Ragu-ragu	Tidak setuju	Ragu-ragu	Sangat setuju	Setuju	Sangat setuju	Setuju	Sangat setuju	Sangat setuju	Tidak setuju	Ragu-ragu	Ragu-ragu	Ragu-ragu	Ragu-ragu	Tidak setuju	Setuju	Ragu-ragu	Ragu-ragu
114112620841	421466253	2022-09-08 10:55:26	2022-09-08 10:56:15	Ya	Laki-laki	21	SMA	Mahasiswa	Tidak	Jatinangor	Ragu-ragu	Tidak setuju	Tidak setuju	Tidak setuju	Tidak setuju	Tidak setuju	Sangat tidak setuju	Sangat tidak setuju	Tidak setuju	Sangat setuju	Ragu-ragu	Sangat tidak setuju	Sangat tidak setuju	Sangat tidak setuju	Tidak setuju	Tidak setuju	Sangat tidak setuju	Tidak setuju	Tidak setuju	Tidak setuju	Ragu-ragu	Setuju	Tidak setuju	Ragu-ragu	Tidak setuju	Ragu-ragu	Ragu-ragu
114112620340	421466253	2022-09-08 10:54:02	2022-09-08 10:55:00	Ya	Laki-laki	22	SMA	Mahasiswa	Tidak	Jatinangor	Setuju	Sangat tidak setuju	Ragu-ragu	Ragu-ragu	Sangat tidak setuju	Setuju	Tidak setuju	Setuju	Tidak setuju	Setuju	Sangat tidak setuju	Tidak setuju	Tidak setuju	Ragu-ragu	Tidak setuju	Tidak setuju	Sangat tidak setuju	Sangat tidak setuju	Sangat tidak setuju	Ragu-ragu	Ragu-ragu	Tidak setuju	Tidak setuju	Ragu-ragu	Tidak setuju	Tidak setuju	Ragu-ragu
114112619720	421466253	2022-09-08 10:52:27	2022-09-08 10:53:40	Ya	Laki-laki	19	SMA	Mahasiswa	Tidak	Jatinangor	Tidak setuju	Ragu-ragu	Tidak setuju	Ragu-ragu	Sangat tidak setuju	Tidak setuju	Tidak setuju	Sangat tidak setuju	Tidak setuju	Tidak setuju	Tidak setuju	Sangat tidak setuju	Tidak setuju	Sangat tidak setuju	Ragu-ragu	Ragu-ragu	Sangat setuju	Sangat setuju	Setuju	Tidak setuju	Sangat tidak setuju	Tidak setuju	Sangat setuju	Tidak setuju	Tidak setuju	Ragu-ragu	Setuju
114112618683	421466253	2022-09-08 10:49:57	2022-09-08 10:51:10	Ya	Laki-laki	22	SMA	Mahasiswa		Jatinangor	Sangat tidak setuju	Tidak setuju	Setuju	Tidak setuju	Ragu-ragu	Tidak setuju	Sangat tidak setuju	Tidak setuju	Tidak setuju	Tidak setuju	Tidak setuju	Tidak setuju	Sangat tidak setuju	Sangat tidak setuju	Sangat tidak setuju	Sangat tidak setuju	Tidak setuju	Ragu-ragu	Sangat tidak setuju	Tidak setuju	Sangat tidak setuju	Tidak setuju	Ragu-ragu	Tidak setuju	Tidak setuju	Ragu-ragu	Ragu-ragu
114112618052	421466253	2022-09-08 10:48:38	2022-09-08 10:49:37	Ya	Perempuan	21	SMA	Mahasiswa	Tidak	Jatinangor	Tidak setuju	Tidak setuju	Tidak setuju	Tidak setuju	Ragu-ragu	Setuju	Ragu-ragu	Tidak setuju	Sangat tidak setuju	Setuju	Tidak setuju	Tidak setuju	Tidak setuju	Sangat tidak setuju	Ragu-ragu	Sangat setuju	Setuju	Tidak setuju	Tidak setuju	Sangat tidak setuju		Setuju	Sangat tidak setuju	Tidak setuju	Tidak setuju	Setuju	Ragu-ragu
114112617464	421466253	2022-09-08 10:47:21	2022-09-08 10:48:16	Ya	Perempuan	25	SMA	Mahasiswa	Tidak	Jatinangor	Tidak setuju	Sangat tidak setuju	Tidak setuju	Tidak setuju	Sangat setuju	Sangat setuju	Tidak setuju	Sangat setuju	Setuju	Tidak setuju	Sangat setuju	Tidak setuju	Setuju	Ragu-ragu	Ragu-ragu	Ragu-ragu	Ragu-ragu	Tidak setuju	Ragu-ragu	Ragu-ragu	Ragu-ragu	Ragu-ragu	Ragu-ragu	Ragu-ragu	Ragu-ragu	Ragu-ragu	Setuju
114112616871	421466253	2022-09-08 10:45:56	2022-09-08 10:46:54	Ya	Perempuan	25	SMA	Karyawan pabrik	Tidak	Cimanggung	Setuju	Ragu-ragu	Tidak setuju	Setuju	Ragu-ragu	Tidak setuju	Ragu-ragu	Setuju	Ragu-ragu	Setuju	Ragu-ragu	Sangat setuju	Tidak setuju	Tidak setuju	Tidak setuju	Tidak setuju	Tidak setuju	Tidak setuju	Tidak setuju	Ragu-ragu	Tidak setuju	Sangat tidak setuju	Sangat tidak setuju	Sangat tidak setuju	Tidak setuju	Tidak setuju	Tidak setuju
114112616181	421466253	2022-09-08 10:44:04	2022-09-08 10:45:26	Ya	Laki-laki	36	SD	Dagang	Tidak	Sukasari	Sangat tidak setuju	Tidak setuju	Ragu-ragu	Sangat tidak setuju	Sangat setuju	Ragu-ragu	Ragu-ragu	Sangat setuju	Tidak setuju	Tidak setuju	Sangat tidak setuju	Sangat tidak setuju	Tidak setuju	Tidak setuju	Ragu-ragu	Tidak setuju	Tidak setuju	Tidak setuju	Tidak setuju	Tidak setuju	Setuju	Ragu-ragu	Setuju	Setuju	Setuju	Ragu-ragu	Tidak setuju
114112615422	421466253	2022-09-08 10:42:29	2022-09-08 10:43:37	Ya	Laki-laki	26	SMP	Wiraswasta	Tidak	Sukasari	Tidak setuju	Tidak setuju	Ragu-ragu	Tidak setuju	Tidak setuju	Tidak setuju	Tidak setuju	Tidak setuju	Tidak setuju	Ragu-ragu	Tidak setuju	Tidak setuju	Tidak setuju	Tidak setuju	Ragu-ragu	Tidak setuju	Setuju	Ragu-ragu	Sangat tidak setuju	Tidak setuju	Tidak setuju	Sangat tidak setuju	Tidak setuju	Sangat tidak setuju	Tidak setuju	Sangat tidak setuju	Setuju
114112613752	421466253	2022-09-08 10:36:28	2022-09-08 10:39:39	Ya	Perempuan	19	SMA	Belum bekerja	Tidak	Sumedang Utara	Setuju	Setuju	Sangat setuju	Setuju	Setuju	Setuju	Ragu-ragu	Ragu-ragu	Setuju	Setuju	Setuju	Sangat setuju	Setuju	Ragu-ragu	Tidak setuju	Tidak setuju	Ragu-ragu	Setuju	Setuju	Setuju	Setuju	Setuju	Ragu-ragu	Ragu-ragu	Setuju	Ragu-ragu	Ragu-ragu
114112609997	421466253	2022-09-08 10:25:42	2022-09-08 10:30:39	Ya	Perempuan	21	Perguruan Tinggi	mahasiswa	Tidak	Sumedang Selatan	Sangat tidak setuju	Sangat tidak setuju	Sangat tidak setuju	Tidak setuju	Sangat tidak setuju	Sangat tidak setuju	Sangat tidak setuju	Sangat tidak setuju	Sangat tidak setuju	Sangat tidak setuju	Sangat tidak setuju	Ragu-ragu	Tidak setuju	Sangat tidak setuju	Sangat tidak setuju	Sangat tidak setuju	Sangat tidak setuju	Sangat tidak setuju	Sangat tidak setuju	Ragu-ragu	Tidak setuju	Tidak setuju	Tidak setuju	Tidak setuju	Sangat tidak setuju	Tidak setuju	Tidak setuju
114112593345	421466253	2022-09-08 09:52:36	2022-09-08 09:54:40	Ya	Perempuan	21	Perguruan Tinggi		Tidak	Cimanggung	Ragu-ragu	Tidak setuju	Setuju	Ragu-ragu	Setuju	Tidak setuju	Setuju	Ragu-ragu	Ragu-ragu	Ragu-ragu	Ragu-ragu	Setuju	Ragu-ragu	Ragu-ragu	Ragu-ragu	Ragu-ragu	Ragu-ragu	Ragu-ragu	Setuju	Ragu-ragu	Tidak setuju	Ragu-ragu	Ragu-ragu	Ragu-ragu	Setuju	Tidak setuju	Ragu-ragu
114112592061	421466253	2022-09-08 09:50:17	2022-09-08 09:51:56	Ya	Perempuan	34	SMP	Ibu rumahtangga	Tidak	Tanjungsari	Tidak setuju	Tidak setuju	Tidak setuju	Ragu-ragu	Ragu-ragu	Ragu-ragu	Tidak setuju	Ragu-ragu	Ragu-ragu	Ragu-ragu	Ragu-ragu	Ragu-ragu	Ragu-ragu	Ragu-ragu	Ragu-ragu	Sangat tidak setuju	Tidak setuju	Tidak setuju	Tidak setuju	Tidak setuju	Tidak setuju	Tidak setuju	Tidak setuju	Tidak setuju	Tidak setuju	Tidak setuju	Tidak setuju
114112589868	421466253	2022-09-08 09:45:37	2022-09-08 09:46:56	Ya	Laki-laki	36	SMA	Wiraswasta	Tidak	Tanjungsari	Tidak setuju	Tidak setuju	Tidak setuju	Tidak setuju	Tidak setuju	Tidak setuju	Tidak setuju	Tidak setuju	Tidak setuju	Ragu-ragu	Tidak setuju	Ragu-ragu	Tidak setuju	Ragu-ragu	Tidak setuju	Tidak setuju	Ragu-ragu	Ragu-ragu	Tidak setuju	Ragu-ragu	Ragu-ragu	Ragu-ragu	Ragu-ragu	Ragu-ragu	Tidak setuju	Tidak setuju	Tidak setuju
114112588812	421466253	2022-09-08 09:43:31	2022-09-08 09:44:40	Ya	Laki-laki	30	SMA	Dagang	Tidak	Sukasari	Tidak setuju	Tidak setuju	Tidak setuju	Tidak setuju	Tidak setuju	Ragu-ragu	Tidak setuju	Tidak setuju	Tidak setuju	Tidak setuju	Tidak setuju	Tidak setuju	Tidak setuju	Tidak setuju	Ragu-ragu	Tidak setuju	Ragu-ragu	Tidak setuju	Tidak setuju	Ragu-ragu	Ragu-ragu	Ragu-ragu	Ragu-ragu	Tidak setuju	Tidak setuju	Tidak setuju	Tidak setuju
114112587895	421466253	2022-09-08 09:41:21	2022-09-08 09:42:45	Ya	Laki-laki	29	SMA	Wiraswasta	Tidak	Tanjungsari	Tidak setuju	Tidak setuju	Tidak setuju	Tidak setuju	Ragu-ragu	Ragu-ragu	Ragu-ragu	Tidak setuju	Tidak setuju	Tidak setuju	Tidak setuju	Tidak setuju	Tidak setuju	Tidak setuju	Ragu-ragu	Ragu-ragu	Ragu-ragu	Ragu-ragu	Ragu-ragu	Tidak setuju	Tidak setuju	Tidak setuju	Tidak setuju	Tidak setuju	Ragu-ragu	Tidak setuju	Tidak setuju
114112586735	421466253	2022-09-08 09:38:48	2022-09-08 09:40:22	Ya	Perempuan	26	SMA	Ibu rumahtangga	Tidak	Tanjungsari	Tidak setuju	Tidak setuju	Tidak setuju	Tidak setuju	Tidak setuju	Tidak setuju	Tidak setuju	Tidak setuju	Tidak setuju	Tidak setuju	Tidak setuju	Tidak setuju	Tidak setuju	Tidak setuju	Tidak setuju	Tidak setuju	Tidak setuju	Ragu-ragu	Tidak setuju	Tidak setuju	Ragu-ragu	Tidak setuju	Tidak setuju	Tidak setuju	Tidak setuju	Tidak setuju	Tidak setuju
114112585282	421466253	2022-09-08 09:35:32	2022-09-08 09:37:09	Ya	Laki-laki	27	SMA	Wiraswasta	Tidak	Tanjungsari	Tidak setuju	Tidak setuju	Ragu-ragu	Tidak setuju	Tidak setuju	Tidak setuju	Tidak setuju	Ragu-ragu	Tidak setuju	Tidak setuju	Tidak setuju	Tidak setuju	Ragu-ragu	Ragu-ragu	Ragu-ragu	Tidak setuju	Tidak setuju	Tidak setuju	Tidak setuju	Tidak setuju	Tidak setuju	Tidak setuju	Tidak setuju	Tidak setuju	Ragu-ragu	Tidak setuju	Tidak setuju
114112550725	421466253	2022-09-08 08:24:31	2022-09-08 08:25:44	Ya	Laki-laki	26		Ternak	Tidak	Sukasari	Tidak setuju	Tidak setuju	Tidak setuju	Ragu-ragu	Ragu-ragu	Ragu-ragu	Ragu-ragu	Ragu-ragu	Ragu-ragu	Tidak setuju	Tidak setuju	Ragu-ragu	Ragu-ragu	Tidak setuju	Ragu-ragu	Tidak setuju	Tidak setuju	Tidak setuju	Tidak setuju	Ragu-ragu	Tidak setuju	Ragu-ragu	Tidak setuju	Tidak setuju	Ragu-ragu	Ragu-ragu	Tidak setuju
114112549950	421466253	2022-09-08 08:22:45	2022-09-08 08:24:15	Ya	Perempuan	26	SMA	Mahasiswa	Tidak	Sukasari	Tidak setuju	Tidak setuju	Tidak setuju	Tidak setuju	Tidak setuju	Tidak setuju	Tidak setuju	Tidak setuju	Tidak setuju	Tidak setuju	Tidak setuju	Tidak setuju	Sangat tidak setuju	Tidak setuju	Tidak setuju	Tidak setuju	Tidak setuju	Tidak setuju	Tidak setuju	Tidak setuju	Tidak setuju	Tidak setuju	Tidak setuju	Tidak setuju	Tidak setuju	Tidak setuju	Tidak setuju
114112520529	421466253	2022-09-08 07:30:28	2022-09-08 07:31:57	Ya	Laki-laki	28	SD	Dagang		Sukasari	Tidak setuju	Tidak setuju	Tidak setuju	Sangat tidak setuju	Sangat setuju	Tidak setuju	Tidak setuju	Sangat setuju	Tidak setuju	Tidak setuju	Tidak setuju	Tidak setuju	Tidak setuju	Tidak setuju	Tidak setuju	Tidak setuju	Tidak setuju	Tidak setuju	Tidak setuju	Tidak setuju	Tidak setuju	Tidak setuju	Tidak setuju	Tidak setuju	Tidak setuju	Tidak setuju	Tidak setuju
114112519233	421466253	2022-09-08 07:28:33	2022-09-08 07:29:48	Ya	Laki-laki	25	SD	Tani		Sukasari	Ragu-ragu	Setuju	Setuju	Sangat setuju	Sangat setuju	Sangat setuju		Setuju	Sangat setuju	Sangat setuju	Setuju	Ragu-ragu	Sangat setuju	Sangat setuju	Sangat setuju	Tidak setuju	Sangat setuju	Ragu-ragu	Ragu-ragu	Setuju	Tidak setuju	Ragu-ragu	Ragu-ragu	Tidak setuju	Tidak setuju	Tidak setuju	Sangat tidak setuju
114112518190	421466253	2022-09-08 07:26:49	2022-09-08 07:28:04	Ya	Laki-laki	26	SMA	Wirswasta	Tidak	Cimanggung	Ragu-ragu		Setuju	Sangat setuju	Setuju	Sangat setuju	Sangat setuju	Sangat setuju	Sangat setuju	Setuju	Tidak setuju	Sangat setuju	Tidak setuju	Tidak setuju	Sangat setuju	Tidak setuju	Sangat setuju	Tidak setuju	Tidak setuju	Tidak setuju	Tidak setuju	Ragu-ragu	Ragu-ragu	Sangat setuju	Tidak setuju	Tidak setuju	Tidak setuju
114112517124	421466253	2022-09-08 07:25:31	2022-09-08 07:26:26	Ya	Laki-laki	36	SMA	Tani	Tidak	Tanjungsari	Ragu-ragu	Ragu-ragu	Setuju	Tidak setuju	Sangat setuju	Sangat setuju	Sangat setuju	Sangat setuju	Setuju	Tidak setuju	Ragu-ragu	Setuju	Setuju	Setuju	Ragu-ragu	Ragu-ragu	Tidak setuju	Sangat setuju	Setuju	Setuju	Tidak setuju	Setuju	Setuju	Sangat setuju	Tidak setuju	Ragu-ragu	Setuju
114112516251	421466253	2022-09-08 07:23:57	2022-09-08 07:25:02	Ya	Laki-laki	29	SMA	Bisnis bako		Tanjungsari	Sangat setuju	Sangat tidak setuju	Sangat tidak setuju	Tidak setuju	Sangat setuju	Setuju	Sangat tidak setuju	Tidak setuju	Tidak setuju	Sangat tidak setuju	Setuju	Tidak setuju	Sangat setuju	Tidak setuju	Tidak setuju	Sangat tidak setuju	Sangat setuju	Sangat setuju	Sangat setuju	Sangat setuju	Sangat setuju	Sangat setuju	Sangat setuju	Setuju	Sangat setuju	Setuju	Sangat setuju
114112515140	421466253	2022-09-08 07:22:08	2022-09-08 07:23:09	Ya	Perempuan	52	SMA	Ibu rumah tangga	Tidak	Tanjungsari	Sangat setuju	Tidak setuju	Tidak setuju	Sangat setuju	Tidak setuju	Tidak setuju	Sangat setuju	Sangat tidak setuju	Tidak setuju	Sangat setuju	Sangat setuju	Sangat tidak setuju	Sangat setuju	Sangat setuju	Sangat setuju	Sangat setuju	Sangat setuju	Tidak setuju	Tidak setuju	Sangat setuju	Sangat setuju	Sangat setuju	Sangat setuju	Sangat setuju	Tidak setuju	Sangat setuju	Sangat setuju
114112514339	421466253	2022-09-08 07:20:34	2022-09-08 07:21:48	Ya	Perempuan	32	SMP	Ibu rumah tangga	Tidak	Tanjungsari	Tidak setuju	Tidak setuju	Tidak setuju	Tidak setuju	Tidak setuju	Sangat tidak setuju	Tidak setuju	Tidak setuju	Tidak setuju	Sangat tidak setuju	Tidak setuju	Tidak setuju	Tidak setuju	Sangat tidak setuju	Tidak setuju	Ragu-ragu	Tidak setuju	Ragu-ragu	Tidak setuju	Tidak setuju	Tidak setuju	Tidak setuju	Tidak setuju	Ragu-ragu	Tidak setuju	Tidak setuju	Tidak setuju
114112513321	421466253	2022-09-08 07:19:07	2022-09-08 07:20:13	Ya	Laki-laki	31	Perguruan Tinggi	Honorer		Tanjungsari	Sangat tidak setuju	Tidak setuju	Tidak setuju	Tidak setuju	Tidak setuju	Tidak setuju	Tidak setuju	Tidak setuju	Tidak setuju	Tidak setuju	Tidak setuju	Tidak setuju	Tidak setuju	Tidak setuju	Tidak setuju	Tidak setuju	Tidak setuju	Tidak setuju	Tidak setuju	Tidak setuju	Tidak setuju	Sangat tidak setuju	Sangat tidak setuju	Tidak setuju	Tidak setuju	Tidak setuju	Tidak setuju
114112512373	421466253	2022-09-08 07:17:40	2022-09-08 07:18:45		Perempuan	26	SMP	Pabrik		Tanjungsari		Sangat tidak setuju	Setuju	Setuju	Setuju	Sangat setuju	Tidak setuju	Tidak setuju	Sangat setuju	Ragu-ragu	Ragu-ragu	Ragu-ragu	Sangat tidak setuju	Setuju	Setuju	Setuju	Setuju	Setuju	Setuju	Ragu-ragu	Sangat setuju	Tidak setuju	Sangat setuju	Sangat setuju	Tidak setuju	Sangat setuju	Sangat setuju
114112511397	421466253	2022-09-08 07:16:06	2022-09-08 07:17:20	Ya	Laki-laki	31	SMA	Tani		Tanjungsari	Tidak setuju	Tidak setuju	Sangat setuju	Tidak setuju	Tidak setuju	Tidak setuju	Sangat tidak setuju	Tidak setuju	Ragu-ragu	Sangat setuju	Sangat setuju	Tidak setuju		Tidak setuju	Ragu-ragu	Ragu-ragu	Ragu-ragu	Ragu-ragu	Ragu-ragu	Sangat tidak setuju	Setuju	Tidak setuju	Ragu-ragu	Sangat setuju	Tidak setuju	Tidak setuju	Tidak setuju
114112510345	421466253	2022-09-08 07:14:38	2022-09-08 07:15:45	Ya	Laki-laki	26	SMA	Bisnis	Tidak	Tanjungsari	Sangat tidak setuju	Sangat tidak setuju	Tidak setuju	Tidak setuju	Ragu-ragu	Tidak setuju	Setuju	Sangat tidak setuju	Tidak setuju	Ragu-ragu	Tidak setuju	Ragu-ragu	Ragu-ragu	Tidak setuju	Sangat tidak setuju	Sangat tidak setuju	Sangat tidak setuju	Sangat tidak setuju	Tidak setuju	Sangat tidak setuju	Tidak setuju	Ragu-ragu	Ragu-ragu	Tidak setuju	Sangat setuju	Sangat setuju	Sangat setuju
114112509352	421466253	2022-09-08 07:13:19	2022-09-08 07:14:19	Ya	Laki-laki	22	SMA	Kasir	Tidak	Tanjungsari	Ragu-ragu	Ragu-ragu	Tidak setuju	Sangat setuju	Setuju	Ragu-ragu	Setuju	Setuju	Ragu-ragu	Setuju	Tidak setuju	Ragu-ragu	Sangat tidak setuju	Tidak setuju	Tidak setuju	Sangat tidak setuju	Sangat tidak setuju	Sangat tidak setuju	Sangat tidak setuju	Sangat tidak setuju	Sangat tidak setuju	Tidak setuju	Sangat tidak setuju	Sangat tidak setuju	Sangat tidak setuju	Tidak setuju	Sangat tidak setuju
114112508319	421466253	2022-09-08 07:11:51	2022-09-08 07:12:49	Ya	Laki-laki	25	SMP	Tani	Tidak	Sukasari			Ragu-ragu	Sangat tidak setuju	Tidak setuju	Sangat tidak setuju	Setuju	Tidak setuju	Sangat tidak setuju	Ragu-ragu	Setuju	Tidak setuju	Ragu-ragu	Sangat setuju	Setuju	Ragu-ragu	Sangat setuju	Ragu-ragu	Ragu-ragu	Tidak setuju	Setuju	Ragu-ragu	Sangat setuju	Sangat setuju	Tidak setuju	Ragu-ragu	Sangat setuju
114112494699	421466253	2022-09-08 06:41:21	2022-09-08 06:55:55	Ya	Perempuan	20	SMA	asisten TTK	Tidak	Sumedang Utara	Tidak setuju	Setuju	Setuju	Ragu-ragu	Ragu-ragu	Setuju	Setuju	Ragu-ragu	Setuju	Setuju	Ragu-ragu	Ragu-ragu	Sangat setuju	Setuju	Tidak setuju	Tidak setuju	Setuju	Tidak setuju	Tidak setuju	Ragu-ragu	Setuju	Tidak setuju	Tidak setuju	Ragu-ragu	Ragu-ragu	Ragu-ragu	Ragu-ragu
114112123042	421466253	2022-09-07 23:02:42	2022-09-07 23:23:24	Ya	Laki-laki	23	SMA	Karyawan Swasta	Tidak	Cimanggung	Ragu-ragu	Sangat tidak setuju	Ragu-ragu	Sangat setuju	Setuju	Tidak setuju	Tidak setuju	Ragu-ragu	Ragu-ragu	Ragu-ragu	Tidak setuju	Sangat tidak setuju	Sangat tidak setuju	Tidak setuju	Sangat tidak setuju	Ragu-ragu	Ragu-ragu	Tidak setuju	Tidak setuju	Tidak setuju	Ragu-ragu	Sangat tidak setuju	Sangat tidak setuju	Tidak setuju	Setuju	Ragu-ragu	Setuju
114112089953	421466253	2022-09-07 22:46:27	2022-09-07 22:47:29	Ya	Laki-laki	21	SMA	Tdk kerja	Tidak	Darmaraja	Tidak setuju	Tidak setuju	Tidak setuju	Tidak setuju	Tidak setuju	Tidak setuju	Tidak setuju	Tidak setuju	Tidak setuju	Tidak setuju	Tidak setuju	Tidak setuju	Tidak setuju	Tidak setuju	Tidak setuju	Tidak setuju	Tidak setuju	Tidak setuju	Tidak setuju	Tidak setuju	Tidak setuju	Tidak setuju	Tidak setuju	Tidak setuju	Tidak setuju	Tidak setuju	Tidak setuju
114112087775	421466253	2022-09-07 22:43:36	2022-09-07 22:45:04	Ya	Laki-laki	24	SMA	Buruh	Tidak	Cimanggung	Tidak setuju	Tidak setuju	Tidak setuju	Tidak setuju	Tidak setuju	Tidak setuju	Tidak setuju	Ragu-ragu	Ragu-ragu	Tidak setuju	Tidak setuju	Tidak setuju	Ragu-ragu	Ragu-ragu	Tidak setuju	Tidak setuju	Tidak setuju	Ragu-ragu	Ragu-ragu	Tidak setuju	Ragu-ragu	Ragu-ragu	Ragu-ragu	Tidak setuju	Ragu-ragu	Tidak setuju	Tidak setuju
114112087639	421466253	2022-09-07 22:42:57	2022-09-07 22:44:55	Ya	Laki-laki	74	SMA	Wiraswasta	Tidak	Sumedang Utara	Tidak setuju	Tidak setuju	Setuju	Setuju	Sangat setuju	Sangat setuju	Ragu-ragu	Sangat tidak setuju	Setuju	Setuju	Setuju	Setuju	Setuju	Setuju	Sangat tidak setuju	Sangat tidak setuju	Ragu-ragu	Ragu-ragu	Setuju	Setuju	Sangat setuju	Sangat setuju	Ragu-ragu	Setuju	Sangat setuju	Setuju	Setuju
114112084186	421466253	2022-09-07 22:40:05	2022-09-07 22:41:10	Ya	Laki-laki	24	Perguruan Tinggi	Pedagang	Tidak	Tanjungsari	Tidak setuju	Tidak setuju	Tidak setuju	Ragu-ragu	Tidak setuju	Tidak setuju	Tidak setuju	Tidak setuju	Tidak setuju	Tidak setuju	Tidak setuju	Tidak setuju	Ragu-ragu	Tidak setuju	Tidak setuju	Tidak setuju	Tidak setuju	Tidak setuju	Tidak setuju	Tidak setuju	Tidak setuju	Tidak setuju	Tidak setuju	Tidak setuju	Tidak setuju	Tidak setuju	Ragu-ragu
114112081522	421466253	2022-09-07 22:37:25	2022-09-07 22:38:17	Ya	Laki-laki	21	SMA	Tdk bekerja	Tidak	Cimanggung	Tidak setuju	Tidak setuju	Tidak setuju	Tidak setuju	Tidak setuju	Tidak setuju	Tidak setuju	Tidak setuju	Tidak setuju	Tidak setuju	Tidak setuju	Tidak setuju	Tidak setuju	Tidak setuju	Tidak setuju	Tidak setuju	Tidak setuju	Tidak setuju	Tidak setuju	Tidak setuju	Tidak setuju	Tidak setuju	Tidak setuju	Tidak setuju	Tidak setuju	Tidak setuju	Tidak setuju
114112058108	421466253	2022-09-07 22:12:55	2022-09-07 22:15:42	Ya	Perempuan	21	Perguruan Tinggi	mahasiswa	Tidak	Sumedang Selatan	Tidak setuju	Ragu-ragu	Setuju	Setuju	Ragu-ragu	Setuju	Setuju	Ragu-ragu	Setuju	Setuju	Setuju	Setuju	Setuju	Ragu-ragu	Tidak setuju	Tidak setuju	Ragu-ragu	Ragu-ragu	Ragu-ragu	Setuju	Setuju	Setuju	Ragu-ragu	Setuju	Ragu-ragu	Setuju	Ragu-ragu
114112049013	421466253	2022-09-07 22:02:02	2022-09-07 22:06:53	Ya	Perempuan	58	SMA	ibu rumah tangga	Tidak	Sumedang Utara	Tidak setuju	Tidak setuju	Setuju	Setuju	Setuju	Setuju	Setuju	Ragu-ragu	Ragu-ragu	Setuju	Setuju	Setuju	Ragu-ragu	Ragu-ragu	Tidak setuju	Tidak setuju	Ragu-ragu	Ragu-ragu	Tidak setuju	Setuju	Setuju	Ragu-ragu	Ragu-ragu	Setuju	Setuju	Setuju	Setuju
114112028561	421466253	2022-09-07 21:44:07	2022-09-07 21:45:16	Ya	Laki-laki	24	SMA	Supir		Tanjungsari	Sangat tidak setuju	Ragu-ragu	Tidak setuju	Ragu-ragu	Setuju	Setuju	Setuju	Setuju	Ragu-ragu	Setuju	Sangat tidak setuju	Tidak setuju	Tidak setuju	Ragu-ragu	Tidak setuju	Ragu-ragu	Sangat tidak setuju	Ragu-ragu	Sangat setuju	Tidak setuju	Ragu-ragu	Ragu-ragu	Setuju	Ragu-ragu	Sangat setuju	Tidak setuju	Ragu-ragu
114112027348	421466253	2022-09-07 21:42:31	2022-09-07 21:43:49	Ya	Laki-laki	25	SMP	Ternak	Tidak	Sukasari	Ragu-ragu	Sangat setuju	Ragu-ragu	Sangat tidak setuju	Sangat setuju	Sangat tidak setuju	Tidak setuju	Ragu-ragu	Sangat tidak setuju	Setuju	Tidak setuju	Setuju	Tidak setuju	Setuju	Ragu-ragu	Setuju	Setuju	Ragu-ragu	Ragu-ragu	Setuju	Setuju	Sangat setuju	Tidak setuju	Ragu-ragu	Setuju	Tidak setuju	Tidak setuju
114112026084	421466253	2022-09-07 21:41:18	2022-09-07 21:42:15	Ya	Laki-laki	26	SMP	Teknisis		Jatinangor	Setuju	Setuju	Setuju	Sangat setuju	Setuju	Sangat setuju	Ragu-ragu	Sangat setuju	Setuju	Setuju	Ragu-ragu	Setuju	Setuju	Ragu-ragu	Setuju	Sangat setuju	Setuju	Ragu-ragu	Sangat setuju	Ragu-ragu	Setuju	Setuju	Ragu-ragu	Tidak setuju	Ragu-ragu	Tidak setuju	Ragu-ragu
114112025072	421466253	2022-09-07 21:40:09	2022-09-07 21:41:02	Ya	Laki-laki	25	SMP	Kasir	Tidak	Cimanggung	Ragu-ragu	Ragu-ragu	Setuju	Setuju	Tidak setuju	Sangat setuju	Sangat setuju	Setuju	Setuju	Setuju	Setuju	Setuju	Tidak setuju	Ragu-ragu	Setuju	Ragu-ragu	Setuju	Ragu-ragu	Sangat setuju	Ragu-ragu	Ragu-ragu	Setuju	Tidak setuju	Tidak setuju	Tidak setuju	Ragu-ragu	Sangat setuju
114112025016	421466253	2022-09-07 21:38:51	2022-09-07 21:40:58	Ya	Laki-laki	21	SMA	Tdk kerja	Tidak	Cimalaka	Tidak setuju	Tidak setuju	Tidak setuju	Tidak setuju	Tidak setuju	Tidak setuju	Tidak setuju	Tidak setuju	Tidak setuju	Tidak setuju	Tidak setuju	Tidak setuju	Ragu-ragu	Tidak setuju	Tidak setuju	Tidak setuju	Tidak setuju	Tidak setuju	Tidak setuju	Tidak setuju	Tidak setuju	Tidak setuju	Tidak setuju	Tidak setuju	Tidak setuju	Tidak setuju	Tidak setuju
114112024074	421466253	2022-09-07 21:38:57	2022-09-07 21:39:49	Ya	Laki-laki	32	SMP	Penjaga sekolah	Tidak	Tanjungsari	Ragu-ragu	Sangat setuju	Setuju	Setuju	Sangat tidak setuju	Setuju	Setuju	Setuju	Ragu-ragu	Sangat setuju	Tidak setuju	Ragu-ragu	Sangat tidak setuju	Sangat tidak setuju	Sangat setuju	Tidak setuju	Sangat tidak setuju	Tidak setuju	Ragu-ragu	Tidak setuju	Ragu-ragu	Setuju	Ragu-ragu	Ragu-ragu	Setuju	Sangat setuju	Tidak setuju
114112023081	421466253	2022-09-07 21:37:49	2022-09-07 21:38:40	Ya	Laki-laki	25	SMA	Jualan	Tidak	Tanjungsari	Setuju	Tidak setuju	Setuju	Tidak setuju	Sangat tidak setuju	Tidak setuju	Sangat tidak setuju	Setuju	Tidak setuju	Tidak setuju	Sangat tidak setuju	Ragu-ragu	Ragu-ragu	Ragu-ragu	Tidak setuju	Ragu-ragu	Sangat setuju	Sangat setuju	Sangat tidak setuju	Sangat setuju	Setuju	Ragu-ragu	Setuju	Ragu-ragu	Tidak setuju	Tidak setuju	Ragu-ragu
114112021916	421466253	2022-09-07 21:36:40	2022-09-07 21:37:27	Ya	Laki-laki	35	SMA	Bengkel	Tidak	Tanjungsari	Ragu-ragu	Setuju	Sangat setuju	Sangat tidak setuju	Setuju	Setuju	Ragu-ragu	Sangat setuju	Sangat setuju	Setuju	Ragu-ragu	Ragu-ragu	Ragu-ragu	Sangat setuju	Sangat setuju	Tidak setuju	Sangat setuju	Tidak setuju	Setuju	Tidak setuju	Tidak setuju	Sangat setuju	Tidak setuju	Tidak setuju	Setuju	Sangat setuju	Ragu-ragu
114112020992	421466253	2022-09-07 21:35:24	2022-09-07 21:36:19	Ya	Laki-laki	25	SMA	Mahasiswa	Tidak	Tanjungsari	Sangat tidak setuju	Ragu-ragu	Setuju	Sangat setuju	Setuju	Setuju	Ragu-ragu	Setuju	Ragu-ragu	Setuju	Setuju	Ragu-ragu	Setuju	Ragu-ragu	Tidak setuju	Ragu-ragu	Setuju	Ragu-ragu	Setuju	Ragu-ragu	Setuju	Ragu-ragu	Setuju	Ragu-ragu	Tidak setuju	Setuju	Setuju
114112020273	421466253	2022-09-07 21:34:25	2022-09-07 21:35:29	Ya	Perempuan	25	SMA	Irt	Ya	Cimalaka	Tidak setuju	Tidak setuju	Tidak setuju	Tidak setuju	Tidak setuju	Tidak setuju	Tidak setuju	Tidak setuju	Tidak setuju	Tidak setuju	Tidak setuju	Tidak setuju	Tidak setuju	Ragu-ragu	Tidak setuju	Tidak setuju	Tidak setuju	Tidak setuju	Ragu-ragu	Ragu-ragu	Tidak setuju	Tidak setuju	Tidak setuju	Tidak setuju	Ragu-ragu	Ragu-ragu	Tidak setuju
114112019899	421466253	2022-09-07 21:34:12	2022-09-07 21:35:02	Ya	Laki-laki	24	SD	Tani	Tidak	Sukasari	Setuju	Ragu-ragu	Sangat setuju	Ragu-ragu	Setuju	Sangat setuju	Sangat setuju	Sangat setuju	Setuju	Tidak setuju	Setuju	Setuju	Tidak setuju	Tidak setuju	Ragu-ragu	Sangat setuju	Setuju	Tidak setuju	Setuju	Sangat setuju	Ragu-ragu	Tidak setuju	Tidak setuju	Tidak setuju	Tidak setuju	Sangat setuju	Sangat setuju
114112018843	421466253	2022-09-07 21:32:53	2022-09-07 21:33:50	Ya	Laki-laki	23	SMP	Bisnis	Tidak	Tanjungsari	Ragu-ragu	Sangat setuju	Tidak setuju	Ragu-ragu	Setuju	Setuju	Sangat setuju	Sangat setuju	Tidak setuju	Setuju	Sangat setuju	Tidak setuju	Tidak setuju	Tidak setuju	Sangat tidak setuju	Tidak setuju	Tidak setuju	Tidak setuju	Tidak setuju	Sangat setuju	Tidak setuju	Tidak setuju	Tidak setuju	Ragu-ragu	Ragu-ragu	Ragu-ragu	Tidak setuju
114112017786	421466253	2022-09-07 21:31:27	2022-09-07 21:32:35	Ya	Laki-laki	51	SMA	Proyek		Tanjungsari	Ragu-ragu	Setuju	Setuju	Ragu-ragu	Tidak setuju	Tidak setuju	Tidak setuju	Ragu-ragu	Ragu-ragu	Sangat setuju	Setuju	Ragu-ragu	Ragu-ragu	Sangat setuju	Sangat setuju	Ragu-ragu	Tidak setuju	Sangat tidak setuju	Tidak setuju	Ragu-ragu	Sangat setuju	Sangat setuju	Setuju	Tidak setuju	Ragu-ragu	Setuju	Ragu-ragu
114112016259	421466253	2022-09-07 21:29:33	2022-09-07 21:30:48	Ya	Laki-laki	23	SD	Dagang	Tidak	Tanjungsari	Ragu-ragu	Setuju	Sangat setuju	Sangat setuju	Setuju	Ragu-ragu	Setuju	Ragu-ragu	Sangat setuju	Ragu-ragu	Tidak setuju	Tidak setuju	Tidak setuju	Tidak setuju	Ragu-ragu	Ragu-ragu	Tidak setuju	Setuju	Ragu-ragu	Tidak setuju	Ragu-ragu	Tidak setuju	Sangat tidak setuju	Ragu-ragu	Ragu-ragu	Tidak setuju	Tidak setuju
114112013770	421466253	2022-09-07 21:25:48	2022-09-07 21:27:44	Ya	Perempuan	22	SMA	Tdk kerja	Tidak	Tanjungsari	Tidak setuju	Tidak setuju	Tidak setuju	Tidak setuju	Tidak setuju	Tidak setuju	Tidak setuju	Tidak setuju	Tidak setuju	Tidak setuju	Tidak setuju	Tidak setuju	Tidak setuju	Tidak setuju	Tidak setuju	Tidak setuju	Tidak setuju	Tidak setuju	Tidak setuju	Tidak setuju	Tidak setuju	Tidak setuju	Tidak setuju	Tidak setuju	Tidak setuju	Tidak setuju	Tidak setuju
114112010616	421466253	2022-09-07 21:23:13	2022-09-07 21:24:04	Ya	Laki-laki	36	SMP	Dagang	Tidak	Tanjungsari	Ragu-ragu	Tidak setuju	Setuju	Ragu-ragu	Tidak setuju	Ragu-ragu	Sangat setuju	Sangat setuju	Sangat setuju	Ragu-ragu	Setuju	Tidak setuju	Ragu-ragu	Setuju	Setuju	Tidak setuju	Ragu-ragu	Setuju	Setuju	Ragu-ragu	Setuju	Setuju	Sangat setuju	Ragu-ragu	Sangat setuju	Setuju	Setuju
114112010410	421466253	2022-09-07 21:22:33	2022-09-07 21:23:49	Ya	Perempuan	22	SMA	Tdk kerja	Tidak	Jatinangor	Tidak setuju	Tidak setuju	Tidak setuju	Tidak setuju	Tidak setuju	Tidak setuju	Tidak setuju	Tidak setuju	Tidak setuju	Tidak setuju	Tidak setuju	Tidak setuju	Tidak setuju	Tidak setuju	Tidak setuju	Tidak setuju	Tidak setuju	Tidak setuju	Tidak setuju	Tidak setuju	Tidak setuju	Tidak setuju	Tidak setuju	Tidak setuju	Tidak setuju	Tidak setuju	Tidak setuju
114112009538	421466253	2022-09-07 21:21:57	2022-09-07 21:22:51	Ya	Laki-laki	35	SMA	Dagang	Tidak	Tanjungsari		Ragu-ragu	Sangat setuju	Setuju	Setuju	Sangat setuju	Setuju	Setuju	Sangat setuju	Ragu-ragu	Ragu-ragu	Sangat setuju	Sangat setuju	Setuju	Setuju	Tidak setuju	Ragu-ragu	Sangat setuju	Setuju	Tidak setuju	Setuju	Sangat setuju	Setuju	Ragu-ragu	Tidak setuju	Ragu-ragu	Setuju
114112008393	421466253	2022-09-07 21:20:37	2022-09-07 21:21:35	Ya	Laki-laki	26	SMA	Kurir	Tidak	Tanjungsari	Setuju	Sangat setuju	Setuju	Sangat setuju	Setuju	Setuju	Ragu-ragu	Setuju	Tidak setuju	Ragu-ragu	Tidak setuju	Setuju	Ragu-ragu	Setuju	Ragu-ragu	Setuju	Setuju	Ragu-ragu	Setuju	Sangat setuju	Setuju	Setuju	Sangat setuju	Setuju	Sangat setuju	Tidak setuju	Setuju
114112007960	421466253	2022-09-07 21:18:18	2022-09-07 21:21:03	Ya	Laki-laki	35	Perguruan Tinggi	Swasta	Tidak	Tanjungsari	Tidak setuju	Setuju	Setuju	Setuju	Setuju	Setuju	Setuju	Setuju	Setuju	Setuju	Setuju	Setuju	Sangat setuju	Setuju	Setuju	Tidak setuju	Tidak setuju	Tidak setuju	Setuju	Setuju	Setuju	Setuju	Setuju	Setuju	Tidak setuju	Setuju	Setuju
114112007771	421466253	2022-09-07 21:19:43	2022-09-07 21:20:49	Ya	Perempuan	30	Perguruan Tinggi	Admin	Ya	Tanjungsari	Tidak setuju	Tidak setuju	Tidak setuju	Tidak setuju	Tidak setuju	Tidak setuju	Tidak setuju	Tidak setuju	Tidak setuju	Tidak setuju	Tidak setuju	Ragu-ragu	Tidak setuju	Tidak setuju	Tidak setuju	Tidak setuju	Tidak setuju	Tidak setuju	Tidak setuju	Tidak setuju	Tidak setuju	Tidak setuju	Tidak setuju	Tidak setuju	Tidak setuju	Tidak setuju	Tidak setuju
114112007289	421466253	2022-09-07 21:19:17	2022-09-07 21:20:14	Ya	Perempuan	29	SMA	Ibu rumah tangga	Tidak	Tanjungsari	Ragu-ragu	Setuju	Setuju	Setuju	Sangat setuju	Tidak setuju	Setuju	Tidak setuju	Sangat setuju	Sangat setuju	Sangat tidak setuju	Ragu-ragu	Setuju	Sangat setuju	Tidak setuju	Sangat setuju	Tidak setuju	Setuju	Ragu-ragu	Setuju	Ragu-ragu	Ragu-ragu	Setuju	Sangat setuju	Ragu-ragu	Sangat setuju	Sangat setuju
114112006041	421466253	2022-09-07 21:18:01	2022-09-07 21:18:49	Ya	Perempuan	18	SMP	Siswa		Tanjungsari	Ragu-ragu	Sangat setuju	Setuju	Sangat setuju	Tidak setuju	Setuju	Sangat setuju	Ragu-ragu	Ragu-ragu	Tidak setuju	Setuju	Ragu-ragu	Setuju	Ragu-ragu	Setuju	Tidak setuju	Ragu-ragu	Setuju	Ragu-ragu	Setuju	Tidak setuju	Ragu-ragu	Ragu-ragu	Tidak setuju	Sangat tidak setuju	Setuju	Setuju
114112005149	421466253	2022-09-07 21:16:38	2022-09-07 21:17:52	Ya	Perempuan	22	SMA	Tidak bekerja	Tidak	Jatinangor	Tidak setuju	Tidak setuju	Tidak setuju	Tidak setuju	Tidak setuju	Tidak setuju	Tidak setuju	Tidak setuju	Tidak setuju	Tidak setuju	Tidak setuju	Tidak setuju	Tidak setuju	Tidak setuju	Tidak setuju	Tidak setuju	Ragu-ragu	Tidak setuju	Tidak setuju	Ragu-ragu	Tidak setuju	Ragu-ragu	Ragu-ragu	Ragu-ragu	Tidak setuju	Tidak setuju	Tidak setuju
114112005057	421466253	2022-09-07 21:16:47	2022-09-07 21:17:45	Ya	Laki-laki	31	SMA	Ojeg	Tidak	Tanjungsari	Ragu-ragu	Setuju	Sangat setuju	Sangat setuju	Setuju	Ragu-ragu	Ragu-ragu	Setuju	Sangat setuju	Setuju	Setuju	Setuju	Setuju	Ragu-ragu	Tidak setuju	Tidak setuju	Setuju	Ragu-ragu	Setuju	Tidak setuju	Tidak setuju	Ragu-ragu	Ragu-ragu	Setuju	Setuju	Tidak setuju	Ragu-ragu
114112004041	421466253	2022-09-07 21:13:33	2022-09-07 21:16:29	Ya	Laki-laki	21	Perguruan Tinggi	Mahasiswa	Ya	Jatinangor	Tidak setuju	Tidak setuju	Setuju	Setuju	Setuju	Setuju	Setuju	Ragu-ragu	Setuju	Setuju	Setuju	Setuju	Setuju	Setuju	Setuju	Tidak setuju	Tidak setuju	Tidak setuju	Tidak setuju	Setuju	Setuju	Setuju	Ragu-ragu	Setuju	Setuju	Setuju	Setuju
114112004030	421466253	2022-09-07 21:15:35	2022-09-07 21:16:28	Ya	Laki-laki	20	SMP	Siswa		Tanjungsari	Setuju	Setuju	Setuju	Sangat setuju	Sangat setuju	Sangat setuju	Sangat setuju	Setuju	Sangat setuju	Ragu-ragu	Setuju	Setuju	Sangat setuju	Sangat setuju	Sangat setuju	Ragu-ragu	Ragu-ragu	Tidak setuju	Sangat setuju	Ragu-ragu	Ragu-ragu	Sangat tidak setuju	Tidak setuju	Tidak setuju	Setuju	Tidak setuju	Tidak setuju
114112002980	421466253	2022-09-07 21:14:17	2022-09-07 21:15:15	Ya	Laki-laki	26	SMP	Bisnis	Tidak	Tanjungsari	Sangat tidak setuju	Ragu-ragu	Ragu-ragu	Ragu-ragu	Setuju	Sangat tidak setuju	Tidak setuju	Ragu-ragu	Ragu-ragu	Ragu-ragu	Setuju	Setuju	Setuju	Sangat setuju	Setuju	Ragu-ragu	Setuju	Setuju	Sangat setuju	Setuju	Ragu-ragu	Ragu-ragu	Ragu-ragu	Ragu-ragu	Sangat setuju	Setuju	Sangat setuju
114112001956	421466253	2022-09-07 21:13:09	2022-09-07 21:14:00		Laki-laki	48	SMP	Sales	Tidak	Tanjungsari	Sangat tidak setuju	Tidak setuju	Ragu-ragu	Tidak setuju	Ragu-ragu	Ragu-ragu	Ragu-ragu	Setuju	Ragu-ragu	Setuju	Ragu-ragu	Setuju	Ragu-ragu	Tidak setuju	Tidak setuju	Ragu-ragu	Sangat tidak setuju	Tidak setuju	Sangat tidak setuju	Tidak setuju	Tidak setuju	Tidak setuju	Ragu-ragu	Setuju	Ragu-ragu	Sangat setuju	Ragu-ragu
114112000980	421466253	2022-09-07 21:11:54	2022-09-07 21:12:51	Ya	Perempuan	37	SMA	Karyawan pabrik		Tanjungsari	Setuju	Ragu-ragu	Setuju	Setuju	Ragu-ragu	Ragu-ragu	Ragu-ragu	Ragu-ragu	Ragu-ragu	Setuju	Ragu-ragu	Setuju	Setuju	Setuju	Setuju	Ragu-ragu	Setuju	Tidak setuju	Ragu-ragu	Setuju	Sangat setuju	Setuju	Ragu-ragu	Tidak setuju	Ragu-ragu	Setuju	Setuju
114111999969	421466253	2022-09-07 21:10:38	2022-09-07 21:11:37	Ya	Perempuan	21	SMA	Mahasiswa	Tidak	Tanjungsari	Tidak setuju	Tidak setuju	Ragu-ragu	Ragu-ragu	Tidak setuju	Ragu-ragu	Tidak setuju	Tidak setuju	Tidak setuju	Sangat tidak setuju	Ragu-ragu	Tidak setuju	Tidak setuju	Ragu-ragu	Tidak setuju	Tidak setuju	Setuju	Ragu-ragu	Ragu-ragu	Tidak setuju	Setuju	Ragu-ragu	Ragu-ragu	Ragu-ragu	Ragu-ragu	Tidak setuju	Setuju
114111998714	421466253	2022-09-07 21:09:10	2022-09-07 21:10:08	Ya	Laki-laki	22	SD	Ternak domba	Tidak	Tanjungsari		Tidak setuju	Ragu-ragu	Tidak setuju	Setuju	Tidak setuju	Setuju	Sangat setuju	Tidak setuju	Ragu-ragu	Tidak setuju	Sangat setuju	Ragu-ragu	Ragu-ragu	Tidak setuju	Tidak setuju	Tidak setuju	Ragu-ragu	Ragu-ragu	Tidak setuju	Ragu-ragu	Ragu-ragu	Setuju	Setuju	Ragu-ragu	Ragu-ragu	Tidak setuju
114111997624	421466253	2022-09-07 21:08:01	2022-09-07 21:08:52	Ya	Perempuan	26	SMP	Ibu rumah tangga	Tidak	Tanjungsari	Ragu-ragu	Setuju	Tidak setuju	Ragu-ragu	Setuju	Tidak setuju	Sangat tidak setuju	Setuju	Tidak setuju	Ragu-ragu	Ragu-ragu	Tidak setuju	Ragu-ragu	Ragu-ragu	Setuju	Setuju	Ragu-ragu	Tidak setuju	Sangat tidak setuju	Ragu-ragu	Setuju	Setuju	Setuju	Ragu-ragu	Sangat setuju	Ragu-ragu	Ragu-ragu
114111997270	421466253	2022-09-07 20:56:22	2022-09-07 21:08:28	Ya	Perempuan	21	SMA	Belum bekerja	Tidak	Cimanggung	Ragu-ragu	Setuju	Setuju	Setuju	Tidak setuju	Setuju	Setuju	Tidak setuju	Setuju	Setuju	Setuju	Setuju	Setuju	Setuju	Tidak setuju	Tidak setuju	Setuju	Setuju	Setuju	Setuju	Setuju	Tidak setuju	Ragu-ragu	Setuju	Tidak setuju	Tidak setuju	Setuju
114111996394	421466253	2022-09-07 20:58:37	2022-09-07 21:07:30	Ya	Laki-laki	32	SMA	Karyawan Swasta	Tidak	Jatinangor	Tidak setuju	Tidak setuju	Tidak setuju	Ragu-ragu	Ragu-ragu	Ragu-ragu	Tidak setuju	Tidak setuju	Tidak setuju	Tidak setuju	Tidak setuju	Setuju	Setuju	Ragu-ragu	Tidak setuju	Tidak setuju	Tidak setuju	Tidak setuju	Setuju	Setuju	Setuju	Tidak setuju	Ragu-ragu	Ragu-ragu	Ragu-ragu	Setuju	Ragu-ragu
114111993348	421466253	2022-09-07 21:03:09	2022-09-07 21:04:03	Ya	Perempuan	28	SMA	Bisnis	Tidak	Tanjungsari	Tidak setuju	Sangat setuju	Tidak setuju	Tidak setuju	Ragu-ragu	Sangat setuju	Setuju	Setuju	Tidak setuju	Ragu-ragu	Ragu-ragu	Ragu-ragu	Setuju	Setuju	Setuju	Sangat setuju	Sangat setuju	Ragu-ragu	Setuju	Setuju	Sangat setuju	Setuju	Setuju	Setuju	Sangat setuju	Sangat setuju	Tidak setuju
114111985520	421466253	2022-09-07 20:53:40	2022-09-07 20:54:43	Ya	Laki-laki	46	SMA	Pu	Tidak	Tanjungsari	Ragu-ragu	Ragu-ragu	Setuju	Ragu-ragu	Setuju	Setuju	Tidak setuju	Setuju	Setuju	Ragu-ragu	Ragu-ragu	Ragu-ragu	Ragu-ragu	Setuju	Tidak setuju	Setuju	Sangat setuju	Sangat setuju	Tidak setuju	Ragu-ragu	Setuju	Tidak setuju	Ragu-ragu	Tidak setuju	Ragu-ragu	Sangat tidak setuju	Ragu-ragu
114111984344	421466253	2022-09-07 20:52:16	2022-09-07 20:53:15	Ya	Laki-laki	35	SD	Ojeg	Tidak	Tanjungsari	Setuju	Ragu-ragu	Setuju	Ragu-ragu	Setuju	Tidak setuju	Tidak setuju	Ragu-ragu	Ragu-ragu	Ragu-ragu	Ragu-ragu	Ragu-ragu	Tidak setuju	Ragu-ragu	Ragu-ragu	Sangat setuju	Tidak setuju	Ragu-ragu	Sangat setuju	Setuju	Setuju	Sangat setuju	Setuju	Sangat setuju	Ragu-ragu	Sangat setuju	Sangat setuju
114111984216	421466253	2022-09-07 20:51:52	2022-09-07 20:53:06	Ya	Perempuan	32	SMA	Irt	Ya	Situraja	Tidak setuju	Tidak setuju	Tidak setuju	Sangat tidak setuju	Tidak setuju	Tidak setuju	Tidak setuju	Tidak setuju	Tidak setuju	Tidak setuju	Tidak setuju	Tidak setuju	Tidak setuju	Tidak setuju	Tidak setuju	Tidak setuju	Tidak setuju	Tidak setuju	Tidak setuju	Tidak setuju	Tidak setuju	Tidak setuju	Tidak setuju	Tidak setuju	Tidak setuju	Tidak setuju	Tidak setuju
114111983208	421466253	2022-09-07 20:51:07	2022-09-07 20:51:56	Ya	Laki-laki	34	SMP	Ternak	Tidak	Sukasari	Ragu-ragu	Ragu-ragu	Setuju	Setuju	Setuju	Ragu-ragu	Ragu-ragu	Ragu-ragu	Sangat setuju	Ragu-ragu	Tidak setuju	Setuju	Tidak setuju	Tidak setuju	Sangat tidak setuju	Tidak setuju	Ragu-ragu	Ragu-ragu	Setuju	Tidak setuju	Tidak setuju	Ragu-ragu	Setuju	Ragu-ragu	Ragu-ragu	Ragu-ragu	Setuju
114111982296	421466253	2022-09-07 20:49:57	2022-09-07 20:50:49	Ya	Laki-laki	23	SMA	Tani	Tidak	Sukasari	Tidak setuju	Setuju	Ragu-ragu	Setuju	Setuju	Sangat tidak setuju	Setuju	Ragu-ragu	Ragu-ragu	Tidak setuju	Ragu-ragu	Tidak setuju	Ragu-ragu	Sangat tidak setuju	Setuju	Ragu-ragu	Tidak setuju	Ragu-ragu	Ragu-ragu	Ragu-ragu	Ragu-ragu	Ragu-ragu	Setuju	Ragu-ragu	Ragu-ragu	Setuju	Ragu-ragu
114111981344	421466253	2022-09-07 20:48:11	2022-09-07 20:49:36	Ya	Perempuan	30	SMA	Irt	Tidak	Rancakalong	Tidak setuju	Tidak setuju	Tidak setuju	Tidak setuju	Tidak setuju	Tidak setuju	Tidak setuju	Tidak setuju	Tidak setuju	Tidak setuju	Tidak setuju	Tidak setuju	Tidak setuju	Tidak setuju	Tidak setuju	Tidak setuju	Tidak setuju	Tidak setuju	Tidak setuju	Tidak setuju	Tidak setuju	Tidak setuju	Tidak setuju	Tidak setuju	Tidak setuju	Tidak setuju	Tidak setuju
114111981249	421466253	2022-09-07 20:48:33	2022-09-07 20:49:28	Ya	Perempuan	31	SD	Ibu rumah tangga		Cimanggung	Tidak setuju	Ragu-ragu	Setuju	Ragu-ragu	Ragu-ragu	Ragu-ragu	Ragu-ragu	Setuju	Ragu-ragu		Ragu-ragu	Ragu-ragu	Tidak setuju	Sangat tidak setuju	Tidak setuju	Ragu-ragu	Tidak setuju	Tidak setuju	Sangat tidak setuju	Tidak setuju	Ragu-ragu	Ragu-ragu	Tidak setuju	Tidak setuju	Tidak setuju	Sangat setuju	Setuju
114111980140	421466253	2022-09-07 20:47:02	2022-09-07 20:48:07	Ya	Laki-laki	43	SMA	Karyawan	Tidak	Tanjungsari	Ragu-ragu	Sangat tidak setuju	Tidak setuju	Tidak setuju	Tidak setuju	Tidak setuju	Tidak setuju	Ragu-ragu	Ragu-ragu	Ragu-ragu	Tidak setuju	Ragu-ragu	Ragu-ragu	Ragu-ragu	Ragu-ragu	Setuju	Ragu-ragu	Ragu-ragu	Ragu-ragu	Sangat tidak setuju	Ragu-ragu	Ragu-ragu	Ragu-ragu	Ragu-ragu	Setuju	Ragu-ragu	Ragu-ragu
114111979161	421466253	2022-09-07 20:10:28	2022-09-07 20:46:58	Ya	Perempuan	21	SMA	IRT	Tidak	Cimanggung	Tidak setuju	Setuju	Setuju	Ragu-ragu	Tidak setuju	Setuju	Tidak setuju	Ragu-ragu	Tidak setuju	Ragu-ragu	Setuju	Setuju	Ragu-ragu	Tidak setuju	Tidak setuju	Tidak setuju	Ragu-ragu	Tidak setuju	Tidak setuju	Ragu-ragu	Setuju	Ragu-ragu	Ragu-ragu	Setuju	Ragu-ragu	Setuju	Setuju
114111977505	421466253	2022-09-07 20:44:12	2022-09-07 20:45:10	Ya	Perempuan	35	SMA	Irt	Tidak	Pamulihan	Tidak setuju	Tidak setuju	Tidak setuju	Tidak setuju	Tidak setuju	Tidak setuju	Tidak setuju	Tidak setuju	Tidak setuju	Tidak setuju	Tidak setuju	Tidak setuju	Tidak setuju	Tidak setuju	Tidak setuju	Tidak setuju	Tidak setuju	Tidak setuju	Tidak setuju	Tidak setuju	Tidak setuju	Tidak setuju	Tidak setuju	Tidak setuju	Tidak setuju	Tidak setuju	Tidak setuju
114111966935	421466253	2022-09-07 20:24:26	2022-09-07 20:32:35	Ya	Laki-laki	20	SMA	Mahasiswa	Tidak	Cimanggung	Setuju	Setuju	Sangat setuju	Ragu-ragu	Tidak setuju	Sangat tidak setuju	Setuju	Ragu-ragu	Tidak setuju	Tidak setuju	Setuju	Sangat setuju	Setuju	Tidak setuju	Sangat tidak setuju	Tidak setuju	Ragu-ragu	Tidak setuju	Setuju	Setuju	Ragu-ragu	Tidak setuju	Ragu-ragu	Setuju	Ragu-ragu	Ragu-ragu	Tidak setuju
114111963975	421466253	2022-09-07 20:27:34	2022-09-07 20:28:59	Ya	Laki-laki	37	SMP	Supir	Tidak	Tanjungsari	Tidak setuju	Ragu-ragu	Setuju	Ragu-ragu	Ragu-ragu	Sangat setuju	Tidak setuju	Setuju	Ragu-ragu	Setuju	Sangat setuju	Setuju	Setuju	Setuju	Ragu-ragu	Ragu-ragu	Tidak setuju	Tidak setuju	Ragu-ragu	Ragu-ragu	Ragu-ragu	Ragu-ragu	Ragu-ragu	Sangat setuju	Setuju	Setuju	Setuju
114111962338	421466253	2022-09-07 20:25:43	2022-09-07 20:27:00	Ya	Perempuan	27	SMA	Ibu rumah tangga	Tidak	Tanjungsari	Tidak setuju	Tidak setuju	Tidak setuju	Ragu-ragu	Setuju	Tidak setuju	Sangat tidak setuju	Tidak setuju	Sangat tidak setuju	Sangat tidak setuju	Sangat tidak setuju	Sangat tidak setuju	Ragu-ragu	Setuju	Ragu-ragu	Ragu-ragu	Setuju	Tidak setuju	Tidak setuju	Tidak setuju	Tidak setuju	Ragu-ragu	Tidak setuju	Ragu-ragu	Setuju	Ragu-ragu	Tidak setuju
114111961871	421466253	2022-09-07 20:25:01	2022-09-07 20:26:25	Ya	Laki-laki	26	SMA	Satpam	Ya	Cimanggung	Tidak setuju	Tidak setuju	Tidak setuju	Tidak setuju	Tidak setuju	Tidak setuju	Tidak setuju	Tidak setuju	Tidak setuju	Tidak setuju	Tidak setuju	Tidak setuju	Tidak setuju	Tidak setuju	Tidak setuju	Tidak setuju	Tidak setuju	Tidak setuju	Tidak setuju	Tidak setuju	Tidak setuju	Tidak setuju	Tidak setuju	Tidak setuju	Tidak setuju	Ragu-ragu	Tidak setuju
114111959755	421466253	2022-09-07 20:21:53	2022-09-07 20:23:46	Ya	Laki-laki	24	Perguruan Tinggi	Guru	Ya	Tanjungsari	Tidak setuju	Tidak setuju	Tidak setuju	Tidak setuju	Tidak setuju	Tidak setuju	Tidak setuju	Tidak setuju	Tidak setuju	Tidak setuju	Tidak setuju	Tidak setuju	Tidak setuju	Tidak setuju	Tidak setuju	Tidak setuju	Tidak setuju	Tidak setuju	Tidak setuju	Tidak setuju	Tidak setuju	Tidak setuju	Tidak setuju	Tidak setuju	Tidak setuju	Tidak setuju	Tidak setuju
114111943252	421466253	2022-09-07 20:00:57	2022-09-07 20:04:07	Ya	Perempuan	23	Perguruan Tinggi	Guru honorer	Tidak	Cimanggung	Tidak setuju	Setuju	Sangat setuju	Tidak setuju	Sangat setuju	Sangat setuju	Setuju	Ragu-ragu	Sangat setuju	Sangat setuju	Setuju	Ragu-ragu	Setuju	Sangat setuju	Setuju	Tidak setuju	Setuju	Setuju	Setuju	Setuju	Sangat setuju	Setuju	Ragu-ragu	Setuju	Setuju	Setuju	Setuju
114111931764	421466253	2022-09-07 19:48:11	2022-09-07 19:49:06	Ya	Perempuan	23	SMA	Sales	Tidak	Jatinangor	Tidak setuju	Tidak setuju	Tidak setuju	Tidak setuju	Tidak setuju	Tidak setuju	Tidak setuju	Tidak setuju	Tidak setuju	Tidak setuju	Tidak setuju	Tidak setuju	Tidak setuju	Tidak setuju	Tidak setuju	Tidak setuju	Tidak setuju	Tidak setuju	Ragu-ragu	Tidak setuju	Ragu-ragu	Tidak setuju	Tidak setuju	Tidak setuju	Ragu-ragu	Ragu-ragu	Ragu-ragu
114111928272	421466253	2022-09-07 19:43:22	2022-09-07 19:44:21	Ya	Perempuan	35	SMA	Irt	Tidak	Sumedang Utara	Tidak setuju	Tidak setuju	Tidak setuju	Tidak setuju	Tidak setuju	Tidak setuju	Tidak setuju	Tidak setuju	Tidak setuju	Tidak setuju	Tidak setuju	Tidak setuju	Tidak setuju	Tidak setuju	Tidak setuju	Tidak setuju	Tidak setuju	Tidak setuju	Tidak setuju	Tidak setuju	Tidak setuju	Tidak setuju	Tidak setuju	Tidak setuju	Tidak setuju	Ragu-ragu	Tidak setuju
114111924955	421466253	2022-09-07 19:38:19	2022-09-07 19:39:25	Ya	Laki-laki	28	Perguruan Tinggi	Guru	Tidak	Sukasari	Tidak setuju	Tidak setuju	Tidak setuju	Tidak setuju	Tidak setuju	Tidak setuju	Tidak setuju	Tidak setuju	Tidak setuju	Tidak setuju	Tidak setuju	Tidak setuju	Tidak setuju	Ragu-ragu	Ragu-ragu	Tidak setuju	Tidak setuju	Ragu-ragu	Tidak setuju	Ragu-ragu	Ragu-ragu	Tidak setuju	Tidak setuju	Ragu-ragu	Ragu-ragu	Tidak setuju	Ragu-ragu
114111924249	421466253	2022-09-07 18:09:17	2022-09-07 19:38:20	Ya	Perempuan	21	Perguruan Tinggi	-	Ya	Cimanggung	Tidak setuju	Setuju	Setuju	Setuju	Setuju	Setuju	Setuju	Ragu-ragu	Setuju	Setuju	Setuju	Setuju	Setuju	Setuju	Ragu-ragu	Ragu-ragu	Setuju	Ragu-ragu	Setuju	Setuju	Setuju	Setuju	Setuju	Setuju	Setuju	Setuju	Setuju
114111923162	421466253	2022-09-07 19:35:26	2022-09-07 19:36:45	Ya	Perempuan	35	SMA	Irt	Ya	Cibugel	Tidak setuju	Tidak setuju	Tidak setuju	Tidak setuju	Tidak setuju	Tidak setuju	Tidak setuju	Tidak setuju	Tidak setuju	Tidak setuju	Tidak setuju	Ragu-ragu	Ragu-ragu	Tidak setuju	Tidak setuju	Tidak setuju	Tidak setuju	Tidak setuju	Tidak setuju	Tidak setuju	Tidak setuju	Tidak setuju	Tidak setuju	Tidak setuju	Tidak setuju	Tidak setuju	Tidak setuju
114111915587	421466253	2022-09-07 19:23:31	2022-09-07 19:25:46	Ya	Perempuan	20	SMA	Mahasiswa	Tidak	Cimanggung	Ragu-ragu	Ragu-ragu	Setuju	Ragu-ragu	Tidak setuju	Ragu-ragu	Tidak setuju	Ragu-ragu	Tidak setuju	Tidak setuju	Ragu-ragu	Ragu-ragu	Setuju	Ragu-ragu	Ragu-ragu	Tidak setuju	Setuju	Tidak setuju	Tidak setuju	Tidak setuju	Tidak setuju	Ragu-ragu	Tidak setuju	Tidak setuju	Ragu-ragu	Ragu-ragu	Tidak setuju
114111915545	421466253	2022-09-07 19:20:23	2022-09-07 19:25:42	Ya	Perempuan	34	SMA	IRT	Tidak	Jatinangor	Tidak setuju	Setuju	Setuju	Tidak setuju	Tidak setuju	Tidak setuju	Ragu-ragu	Setuju	Tidak setuju	Tidak setuju	Tidak setuju	Setuju	Setuju	Tidak setuju	Tidak setuju	Tidak setuju	Tidak setuju	Tidak setuju	Setuju	Setuju	Setuju	Tidak setuju	Tidak setuju	Tidak setuju	Setuju	Tidak setuju	Setuju
114111911455	421466253	2022-09-07 19:15:42	2022-09-07 19:19:26	Ya	Laki-laki	28	SMA	Karyawan Swasta	Tidak	Conggeang	Setuju	Setuju	Setuju	Setuju	Setuju	Setuju	Setuju	Ragu-ragu	Ragu-ragu	Setuju	Setuju	Sangat setuju	Ragu-ragu	Setuju	Ragu-ragu	Tidak setuju	Ragu-ragu	Tidak setuju	Ragu-ragu	Ragu-ragu	Ragu-ragu	Ragu-ragu	Ragu-ragu	Setuju	Ragu-ragu	Ragu-ragu	Ragu-ragu
114111893423	421466253	2022-09-07 18:41:35	2022-09-07 18:52:15	Ya	Laki-laki	19	SMA	Wiraswasta	Tidak	Rancakalong	Setuju	Sangat setuju	Setuju	Sangat tidak setuju	Sangat tidak setuju	Tidak setuju	Sangat tidak setuju	Ragu-ragu	Sangat tidak setuju	Tidak setuju	Sangat tidak setuju	Setuju	Sangat tidak setuju	Tidak setuju	Tidak setuju	Tidak setuju	Setuju	Tidak setuju	Tidak setuju	Setuju	Tidak setuju	Tidak setuju	Tidak setuju	Sangat tidak setuju	Tidak setuju	Tidak setuju	Tidak setuju
114111887161	421466253	2022-09-07 18:40:12	2022-09-07 18:41:32	Ya	Laki-laki	34	SMA	Wiraswasta	Tidak	Tanjungsari	Tidak setuju	Tidak setuju	Tidak setuju	Tidak setuju	Tidak setuju	Tidak setuju	Tidak setuju	Ragu-ragu	Ragu-ragu	Ragu-ragu	Tidak setuju	Tidak setuju	Tidak setuju	Tidak setuju	Tidak setuju	Tidak setuju	Ragu-ragu	Tidak setuju	Tidak setuju	Tidak setuju	Tidak setuju	Tidak setuju	Ragu-ragu	Tidak setuju	Tidak setuju	Tidak setuju	Tidak setuju
114111885483	421466253	2022-09-07 18:37:14	2022-09-07 18:38:32	Ya	Perempuan	38	SMP	Wiraswasta	Tidak	Cimanggung	Ragu-ragu	Ragu-ragu	Ragu-ragu	Ragu-ragu	Setuju	Ragu-ragu	Ragu-ragu	Ragu-ragu	Setuju	Ragu-ragu	Setuju	Sangat tidak setuju	Ragu-ragu	Tidak setuju	Ragu-ragu	Ragu-ragu	Ragu-ragu	Ragu-ragu	Ragu-ragu	Tidak setuju	Ragu-ragu	Ragu-ragu	Ragu-ragu	Tidak setuju	Tidak setuju	Tidak setuju	Tidak setuju
114111884224	421466253	2022-09-07 18:34:58	2022-09-07 18:36:19	Ya	Laki-laki	52	SMP	Ojeg	Ya	Pamulihan	Tidak setuju	Tidak setuju	Tidak setuju	Tidak setuju	Tidak setuju	Tidak setuju	Tidak setuju	Tidak setuju	Tidak setuju	Tidak setuju	Tidak setuju	Tidak setuju	Tidak setuju	Tidak setuju	Tidak setuju	Tidak setuju	Tidak setuju	Tidak setuju	Tidak setuju	Tidak setuju	Tidak setuju	Tidak setuju	Ragu-ragu	Ragu-ragu	Ragu-ragu	Ragu-ragu	Ragu-ragu
114111882957	421466253	2022-09-07 18:32:16	2022-09-07 18:34:10	Ya	Laki-laki	40	SMP	Pedagang	Tidak	Cimanggung	Tidak setuju	Tidak setuju	Ragu-ragu	Ragu-ragu	Tidak setuju	Tidak setuju	Tidak setuju	Tidak setuju	Tidak setuju	Ragu-ragu	Tidak setuju	Tidak setuju	Ragu-ragu	Tidak setuju	Ragu-ragu	Ragu-ragu	Ragu-ragu	Tidak setuju	Tidak setuju	Tidak setuju	Tidak setuju	Ragu-ragu	Tidak setuju	Tidak setuju	Tidak setuju	Tidak setuju	Tidak setuju
114111880838	421466253	2022-09-07 18:28:26	2022-09-07 18:30:19	Ya	Perempuan	21	SMA	admin	Tidak	Cimanggung	Tidak setuju	Tidak setuju	Tidak setuju	Tidak setuju	Tidak setuju	Tidak setuju	Tidak setuju	Tidak setuju	Tidak setuju	Tidak setuju	Ragu-ragu	Ragu-ragu	Ragu-ragu	Ragu-ragu	Ragu-ragu	Ragu-ragu	Ragu-ragu	Ragu-ragu	Ragu-ragu	Ragu-ragu	Ragu-ragu	Ragu-ragu	Ragu-ragu	Ragu-ragu	Ragu-ragu	Ragu-ragu	Ragu-ragu
114111880253	421466253	2022-09-07 18:26:29	2022-09-07 18:29:14	Ya	Laki-laki		SMA	Wiraswasta	Tidak	Cimanggung	Tidak setuju	Ragu-ragu	Tidak setuju	Tidak setuju	Tidak setuju	Tidak setuju	Tidak setuju	Ragu-ragu	Tidak setuju	Ragu-ragu	Tidak setuju	Tidak setuju	Ragu-ragu	Tidak setuju	Ragu-ragu	Ragu-ragu	Tidak setuju	Tidak setuju	Tidak setuju	Tidak setuju	Ragu-ragu	Ragu-ragu	Ragu-ragu	Tidak setuju	Ragu-ragu	Ragu-ragu	Ragu-ragu
114111878203	421466253	2022-09-07 18:23:13	2022-09-07 18:25:34	Ya	Perempuan	27	SMA	IBU RUMAHTANGGA	Ya	Cimanggung	Tidak setuju	Tidak setuju	Tidak setuju	Tidak setuju	Tidak setuju	Tidak setuju	Tidak setuju	Tidak setuju	Tidak setuju	Tidak setuju	Tidak setuju	Tidak setuju	Tidak setuju	Tidak setuju	Tidak setuju	Ragu-ragu	Ragu-ragu	Ragu-ragu	Ragu-ragu	Ragu-ragu	Ragu-ragu	Tidak setuju	Tidak setuju	Tidak setuju	Ragu-ragu	Tidak setuju	Tidak setuju
114111863871	421466253	2022-09-07 17:20:49	2022-09-07 17:59:29	Ya	Laki-laki	24	Perguruan Tinggi	Tidak bekerja	Ya	Ganeas	Ragu-ragu	Ragu-ragu	Setuju	Ragu-ragu	Ragu-ragu	Ragu-ragu	Ragu-ragu	Ragu-ragu	Ragu-ragu	Ragu-ragu	Ragu-ragu	Setuju	Setuju	Sangat tidak setuju	Tidak setuju	Ragu-ragu	Ragu-ragu	Ragu-ragu	Ragu-ragu	Setuju	Ragu-ragu	Ragu-ragu	Ragu-ragu	Ragu-ragu	Ragu-ragu	Ragu-ragu	Ragu-ragu
114111858232	421466253	2022-09-07 17:39:46	2022-09-07 17:48:14	Ya	Perempuan	22	SMA	Karyawan swasta/buruh pabrik	Tidak	Cimanggung	Ragu-ragu	Sangat setuju	Setuju	Setuju	Setuju	Setuju	Setuju	Tidak setuju	Ragu-ragu	Tidak setuju	Setuju	Setuju	Tidak setuju	Tidak setuju	Tidak setuju	Tidak setuju	Setuju	Setuju	Tidak setuju	Tidak setuju	Tidak setuju	Setuju	Setuju	Setuju	Tidak setuju	Tidak setuju	Tidak setuju
114111854618	421466253	2022-09-07 17:32:20	2022-09-07 17:41:11	Ya	Laki-laki	21	SMA	gaming jobs	Tidak	Cimanggung	Tidak setuju	Tidak setuju	Tidak setuju	Tidak setuju	Tidak setuju	Tidak setuju	Setuju	Tidak setuju	Sangat tidak setuju	Sangat tidak setuju	Tidak setuju	Tidak setuju	Tidak setuju	Sangat tidak setuju	Sangat tidak setuju	Sangat tidak setuju	Sangat tidak setuju	Setuju	Sangat tidak setuju	Ragu-ragu	Sangat tidak setuju	Tidak setuju	Tidak setuju	Tidak setuju	Tidak setuju	Sangat tidak setuju	Sangat tidak setuju
114111849674	421466253	2022-09-07 17:30:58	2022-09-07 17:32:10	Ya	Perempuan	22	SMA	Mahasiswi	Tidak	Jatinangor	Tidak setuju	Tidak setuju	Tidak setuju	Tidak setuju	Tidak setuju	Tidak setuju	Tidak setuju	Tidak setuju	Tidak setuju	Tidak setuju	Tidak setuju	Tidak setuju	Tidak setuju	Tidak setuju	Tidak setuju	Tidak setuju	Tidak setuju	Tidak setuju	Tidak setuju	Tidak setuju	Tidak setuju	Tidak setuju	Tidak setuju	Tidak setuju	Tidak setuju	Tidak setuju	Tidak setuju
114111847420	421466253	2022-09-07 16:59:54	2022-09-07 17:28:10	Ya	Laki-laki	35	SMA	Karyawan swasta	Tidak	Tanjungsari	Tidak setuju	Tidak setuju	Tidak setuju	Setuju	Setuju	Ragu-ragu	Sangat tidak setuju	Ragu-ragu	Tidak setuju	Setuju	Tidak setuju	Ragu-ragu	Setuju	Ragu-ragu	Sangat tidak setuju	Ragu-ragu	Tidak setuju	Ragu-ragu	Setuju	Setuju	Setuju	Ragu-ragu	Sangat setuju	Ragu-ragu	Ragu-ragu	Tidak setuju	Ragu-ragu
114111846059	421466253	2022-09-07 17:23:10	2022-09-07 17:25:44	Ya	Laki-laki	26	Perguruan Tinggi	Pegawai swasta	Tidak	Rancakalong	Setuju	Setuju	Setuju	Setuju	Setuju	Setuju	Setuju	Setuju	Setuju	Ragu-ragu	Setuju	Setuju	Setuju	Setuju	Setuju	Setuju	Setuju	Setuju	Setuju	Setuju	Setuju	Setuju	Setuju	Setuju	Setuju	Sangat setuju	Setuju
114111843860	421466253	2022-09-07 17:20:02	2022-09-07 17:21:35	Ya	Perempuan	24	Perguruan Tinggi	Guru	Tidak	Cimanggung	Setuju	Sangat setuju	Setuju	Setuju	Sangat setuju	Setuju	Setuju	Sangat setuju	Sangat setuju	Setuju	Sangat setuju	Setuju	Ragu-ragu	Sangat setuju	Setuju	Sangat setuju	Sangat setuju	Setuju	Ragu-ragu	Setuju	Ragu-ragu	Sangat setuju	Ragu-ragu	Sangat setuju	Sangat setuju	Setuju	Setuju
114111842065	421466253	2022-09-07 17:17:03	2022-09-07 17:18:17	Ya	Perempuan	21	SMA	Belum bekerja	Tidak	Cimanggung	Setuju	Setuju	Setuju	Setuju	Setuju	Sangat setuju	Sangat setuju	Setuju	Sangat setuju	Sangat setuju	Ragu-ragu	Setuju	Setuju	Sangat tidak setuju	Sangat setuju	Setuju	Sangat setuju	Setuju	Sangat setuju	Setuju	Sangat setuju	Setuju	Sangat setuju	Setuju	Ragu-ragu	Setuju	Setuju
114111840769	421466253	2022-09-07 17:14:59	2022-09-07 17:16:05	Ya	Laki-laki	30	SMA	Pegawai pabrik	Tidak	Cimanggung	Sangat setuju	Setuju	Sangat setuju	Sangat setuju	Setuju	Setuju	Setuju	Setuju	Sangat setuju	Sangat setuju	Setuju	Setuju	Setuju	Sangat setuju	Sangat setuju	Ragu-ragu	Setuju	Setuju	Sangat setuju	Setuju	Ragu-ragu	Sangat setuju	Setuju	Sangat setuju	Setuju	Setuju	Sangat setuju
114111839387	421466253	2022-09-07 17:12:09	2022-09-07 17:13:39	Ya	Laki-laki	29	Perguruan Tinggi	Guru	Tidak	Cimanggung	Sangat setuju	Sangat setuju	Setuju	Setuju	Setuju	Setuju	Setuju	Ragu-ragu	Setuju	Setuju	Setuju	Setuju	Setuju	Ragu-ragu	Ragu-ragu	Setuju	Setuju	Setuju	Setuju	Setuju	Sangat setuju	Setuju	Setuju	Ragu-ragu	Setuju	Setuju	Ragu-ragu
114111837360	421466253	2022-09-07 17:08:56	2022-09-07 17:10:01	Ya	Perempuan	44	Perguruan Tinggi	PNS	Ya	Cimanggung	Setuju	Sangat setuju	Sangat setuju	Sangat setuju	Sangat setuju	Setuju	Sangat setuju	Sangat setuju	Sangat setuju	Setuju	Sangat setuju	Sangat setuju	Sangat setuju	Sangat setuju	Sangat setuju	Sangat setuju	Sangat setuju	Sangat setuju	Sangat setuju	Setuju	Sangat setuju	Sangat setuju	Sangat setuju	Setuju	Sangat setuju	Setuju	Sangat setuju
114111836127	421466253	2022-09-07 17:06:30	2022-09-07 17:07:40	Ya	Laki-laki	28	SMA	Dagang Ayam Segar	Tidak	Tanjungsari	Setuju	Setuju	Ragu-ragu	Setuju	Ragu-ragu	Sangat setuju	Sangat setuju	Setuju	Ragu-ragu	Sangat setuju	Sangat setuju	Ragu-ragu	Ragu-ragu	Sangat setuju	Sangat setuju	Sangat setuju	Setuju	Setuju	Sangat setuju	Sangat setuju	Setuju	Sangat setuju	Setuju	Sangat setuju	Setuju	Setuju	Sangat setuju
114111834942	421466253	2022-09-07 17:04:12	2022-09-07 17:05:34	Ya	Laki-laki	35	Perguruan Tinggi	Guru	Tidak	Jatinangor	Setuju	Setuju	Setuju	Setuju	Setuju	Setuju	Sangat setuju	Setuju	Setuju	Sangat setuju	Setuju	Ragu-ragu	Setuju	Ragu-ragu	Setuju	Ragu-ragu	Setuju	Sangat setuju	Sangat setuju	Sangat setuju	Ragu-ragu	Sangat setuju	Setuju	Sangat setuju	Ragu-ragu	Setuju	Sangat setuju
114111831355	421466253	2022-09-07 16:57:48	2022-09-07 16:59:08	Ya	Perempuan	29	SD	Ibu rumah tangga		Cimalaka	Sangat tidak setuju	Ragu-ragu	Sangat tidak setuju	Ragu-ragu	Tidak setuju	Sangat tidak setuju	Sangat tidak setuju	Tidak setuju	Setuju	Tidak setuju	Tidak setuju	Ragu-ragu	Tidak setuju	Tidak setuju	Tidak setuju	Ragu-ragu	Sangat setuju	Ragu-ragu	Tidak setuju	Ragu-ragu	Setuju	Ragu-ragu	Setuju	Sangat setuju	Setuju	Sangat setuju	Setuju
114111818796	421466253	2022-09-07 16:26:36	2022-09-07 16:37:51	Ya	Perempuan	38	Perguruan Tinggi	Ibu rumah tangga	Tidak	Jatinangor	Tidak setuju	Sangat tidak setuju	Setuju	Tidak setuju	Sangat tidak setuju	Ragu-ragu	Sangat tidak setuju	Tidak setuju	Sangat tidak setuju	Sangat tidak setuju	Tidak setuju	Sangat setuju	Sangat tidak setuju	Tidak setuju	Sangat tidak setuju	Sangat tidak setuju	Sangat tidak setuju	Sangat tidak setuju	Tidak setuju	Tidak setuju	Tidak setuju	Ragu-ragu	Ragu-ragu	Tidak setuju	Tidak setuju	Tidak setuju	Tidak setuju
114111818360	421466253	2022-09-07 16:33:22	2022-09-07 16:37:05	Ya	Perempuan	23	Perguruan Tinggi	Tendik	Ya	Rancakalong	Tidak setuju	Sangat tidak setuju	Setuju	Setuju	Setuju	Setuju	Setuju	Tidak setuju	Tidak setuju	Sangat tidak setuju	Sangat tidak setuju	Tidak setuju	Tidak setuju	Sangat tidak setuju	Sangat tidak setuju	Sangat tidak setuju	Tidak setuju	Tidak setuju	Sangat setuju	Sangat setuju	Sangat setuju	Tidak setuju	Setuju	Tidak setuju	Setuju	Setuju	Tidak setuju
114111803550	421466253	2022-09-07 16:07:03	2022-09-07 16:12:03	Ya	Perempuan	18	SMA	Belum bekerja	Tidak	Paseh	Setuju	Sangat setuju	Setuju	Setuju	Setuju	Setuju	Ragu-ragu	Ragu-ragu	Ragu-ragu	Setuju	Setuju	Ragu-ragu	Setuju	Ragu-ragu	Ragu-ragu	Ragu-ragu	Ragu-ragu	Tidak setuju	Ragu-ragu	Setuju	Setuju	Ragu-ragu	Ragu-ragu	Setuju	Ragu-ragu	Ragu-ragu	Ragu-ragu
114111802016	421466253	2022-09-07 16:08:12	2022-09-07 16:09:36	Ya	Laki-laki	34	Perguruan Tinggi	Guru SD	Tidak	Tanjungsari	Setuju	Sangat setuju	Sangat setuju	Sangat setuju	Sangat setuju	Sangat setuju	Sangat setuju	Sangat setuju	Sangat setuju	Setuju	Setuju	Sangat setuju	Setuju	Sangat setuju	Setuju	Ragu-ragu	Sangat setuju	Sangat setuju	Ragu-ragu	Setuju	Sangat setuju	Sangat setuju	Setuju	Ragu-ragu	Setuju	Sangat setuju	Sangat setuju
114111800235	421466253	2022-09-07 16:05:21	2022-09-07 16:06:26	Ya	Perempuan	29	Perguruan Tinggi	Guru SMA	Tidak	Cimanggung	Sangat setuju	Sangat setuju	Sangat setuju	Sangat setuju	Sangat setuju	Setuju	Sangat setuju	Sangat setuju	Sangat setuju	Sangat setuju	Sangat setuju	Sangat setuju	Sangat setuju	Sangat setuju	Setuju	Sangat setuju	Sangat setuju	Setuju	Sangat setuju	Setuju	Sangat setuju	Sangat setuju	Setuju	Sangat setuju	Sangat setuju	Setuju	Sangat setuju
114111798722	421466253	2022-09-07 16:02:38	2022-09-07 16:03:57	Ya	Laki-laki	26	Perguruan Tinggi	Guru	Tidak	Tomo	Setuju	Setuju	Ragu-ragu	Setuju	Setuju	Setuju	Setuju	Setuju	Setuju	Setuju	Setuju	Setuju	Sangat setuju	Sangat setuju	Sangat setuju	Sangat setuju	Sangat setuju	Sangat setuju	Sangat setuju	Sangat setuju	Setuju	Sangat setuju	Sangat setuju	Sangat setuju	Sangat setuju	Sangat setuju	Sangat setuju
114111797313	421466253	2022-09-07 16:00:32	2022-09-07 16:01:36	Ya	Perempuan	19	SMA	Belum bekerja	Tidak	Cimanggung	Setuju	Setuju	Setuju	Setuju	Sangat setuju	Setuju	Sangat setuju	Setuju	Sangat setuju	Sangat setuju	Sangat setuju	Setuju	Setuju	Sangat setuju	Setuju	Ragu-ragu	Setuju	Sangat setuju	Sangat setuju	Sangat setuju	Setuju	Setuju	Sangat setuju	Setuju	Setuju	Sangat setuju	Setuju
114111796076	421466253	2022-09-07 15:57:44	2022-09-07 15:59:13	Ya	Perempuan	20	SMA	Belum bekerja	Tidak	Cimanggung	Setuju	Setuju	Sangat setuju	Setuju	Setuju	Sangat setuju	Setuju	Sangat setuju	Setuju	Sangat setuju	Setuju	Sangat setuju	Setuju	Sangat setuju	Sangat setuju	Sangat setuju	Setuju	Sangat setuju	Sangat setuju	Setuju	Sangat setuju	Sangat setuju	Sangat setuju	Setuju	Sangat setuju	Sangat setuju	Sangat setuju
114111794962	421466253	2022-09-07 15:51:19	2022-09-07 15:57:00		Perempuan	21	Perguruan Tinggi	Mahasiswi	Tidak	Cimanggung	Setuju	Setuju	Setuju	Setuju	Tidak setuju	Setuju	Setuju	Tidak setuju	Setuju	Setuju	Setuju	Setuju	Setuju	Setuju	Tidak setuju	Tidak setuju	Tidak setuju	Tidak setuju	Setuju	Setuju	Setuju	Setuju	Setuju	Setuju	Setuju	Setuju	Setuju
114111794469	421466253	2022-09-07 15:54:22	2022-09-07 15:55:59	Ya	Laki-laki	48	Perguruan Tinggi	Kepala Kontruksi Bangunan	Tidak	Cimanggung	Sangat setuju	Sangat setuju	Sangat setuju	Sangat setuju	Sangat setuju	Setuju	Sangat setuju	Setuju	Sangat setuju	Setuju	Setuju	Setuju	Sangat setuju	Sangat setuju	Setuju	Sangat setuju	Sangat setuju	Sangat setuju	Sangat setuju	Setuju	Sangat setuju	Sangat setuju	Sangat setuju	Setuju	Sangat setuju	Sangat setuju	Sangat setuju
114111792833	421466253	2022-09-07 15:47:30	2022-09-07 15:53:09	Ya	Laki-laki	49	Perguruan Tinggi	PNS	Tidak	Cimanggung	Setuju	Setuju	Setuju	Setuju	Setuju	Setuju	Setuju	Sangat setuju	Setuju	Setuju	Sangat setuju	Setuju	Setuju	Setuju	Setuju	Setuju	Sangat setuju	Sangat setuju	Sangat setuju	Setuju	Setuju	Sangat setuju	Sangat setuju	Setuju	Sangat setuju	Setuju	Setuju
114111788883	421466253	2022-09-07 15:44:03	2022-09-07 15:45:54	Ya	Perempuan	48	SMP	ibu rumah tangga	Tidak	Cimanggung	Sangat setuju	Sangat setuju	Sangat setuju	Sangat setuju	Sangat setuju	Sangat setuju	Sangat setuju	Sangat setuju	Sangat setuju	Sangat setuju	Sangat setuju	Sangat setuju	Sangat setuju	Sangat setuju	Sangat setuju	Sangat setuju	Sangat setuju	Sangat setuju	Sangat setuju	Sangat setuju	Sangat setuju	Setuju	Sangat setuju	Setuju	Setuju	Sangat setuju	Sangat setuju
114111787279	421466253	2022-09-07 15:41:23	2022-09-07 15:42:50	Ya	Laki-laki	42	SMA	Petani	Ya	Pamulihan	Sangat setuju	Sangat setuju	Sangat setuju	Sangat setuju	Sangat setuju	Sangat setuju	Sangat setuju	Sangat setuju	Sangat setuju	Sangat setuju	Sangat setuju	Sangat setuju	Sangat setuju	Sangat setuju	Sangat setuju	Sangat setuju	Sangat setuju	Sangat setuju	Sangat setuju	Sangat setuju	Sangat setuju	Sangat setuju	Sangat setuju	Sangat setuju	Sangat setuju	Sangat setuju	Setuju
114111786747	421466253	2022-09-07 15:37:16	2022-09-07 15:41:42	Ya	Perempuan	21	SMA	IRT	Tidak	Jatinangor	Sangat tidak setuju	Tidak setuju	Tidak setuju	Tidak setuju	Tidak setuju	Tidak setuju	Setuju	Ragu-ragu	Setuju	Tidak setuju	Setuju	Sangat setuju	Setuju	Ragu-ragu	Tidak setuju	Tidak setuju	Ragu-ragu	Setuju	Setuju	Setuju	Sangat setuju	Setuju	Setuju	Setuju	Setuju	Ragu-ragu	Ragu-ragu
114111785666	421466253	2022-09-07 15:37:42	2022-09-07 15:39:24	Ya	Perempuan	Darmayanti	SMA	IRT	Tidak	Tanjungsari	Sangat setuju	Sangat setuju	Sangat setuju	Sangat setuju	Sangat setuju	Sangat setuju	Sangat setuju	Sangat setuju	Sangat setuju	Sangat setuju	Sangat setuju	Sangat setuju	Sangat setuju	Sangat setuju	Sangat setuju	Sangat setuju	Setuju	Sangat setuju	Sangat setuju	Sangat setuju	Sangat setuju	Setuju	Sangat setuju	Setuju	Sangat setuju	Setuju	Sangat setuju
114111784290	421466253	2022-09-07 15:34:49	2022-09-07 15:36:32	Ya	Laki-laki	40	Perguruan Tinggi	Pengacara	Tidak	Tanjungsari	Setuju	Setuju	Sangat setuju	Sangat setuju	Sangat setuju	Sangat setuju	Sangat setuju	Sangat setuju	Sangat setuju	Sangat setuju	Sangat setuju	Sangat setuju	Sangat setuju	Sangat setuju	Sangat setuju	Sangat setuju	Sangat setuju	Sangat setuju	Sangat setuju	Setuju	Sangat setuju	Setuju	Sangat setuju	Sangat setuju	Sangat setuju	Setuju	Sangat setuju
114111782715	421466253	2022-09-07 15:32:02	2022-09-07 15:33:23	Ya	Perempuan	38	Perguruan Tinggi	Guru SD	Tidak	Cimanggung	Sangat setuju	Sangat setuju	Sangat setuju	Sangat setuju	Sangat setuju	Sangat setuju	Sangat setuju	Ragu-ragu	Sangat setuju	Setuju	Sangat setuju	Sangat setuju	Sangat setuju	Sangat setuju	Sangat setuju	Sangat setuju	Sangat setuju	Sangat setuju	Sangat setuju	Sangat setuju	Sangat setuju	Sangat setuju	Sangat setuju	Sangat setuju	Sangat setuju	Sangat setuju	Sangat setuju
114111781576	421466253	2022-09-07 15:29:25	2022-09-07 15:30:58	Ya	Laki-laki	37	Perguruan Tinggi	PNS	Tidak	Cimanggung	Sangat setuju	Sangat setuju	Sangat setuju	Sangat setuju	Sangat setuju	Sangat setuju	Sangat setuju	Ragu-ragu	Sangat setuju	Sangat setuju	Sangat setuju	Setuju	Sangat setuju	Sangat setuju	Ragu-ragu	Sangat setuju	Setuju	Sangat setuju	Setuju	Setuju	Sangat setuju	Setuju	Sangat setuju	Setuju	Setuju	Sangat setuju	Setuju
114111781144	421466253	2022-09-07 15:24:49	2022-09-07 15:30:08	Ya	Perempuan	25	SMA	Pedagang	Tidak	Cibugel	Tidak setuju	Tidak setuju	Tidak setuju	Tidak setuju	Tidak setuju	Tidak setuju	Tidak setuju	Tidak setuju	Tidak setuju	Tidak setuju	Tidak setuju	Tidak setuju	Tidak setuju	Tidak setuju	Tidak setuju	Tidak setuju	Tidak setuju	Tidak setuju	Tidak setuju	Tidak setuju	Ragu-ragu	Ragu-ragu	Ragu-ragu	Tidak setuju	Tidak setuju	Ragu-ragu	Ragu-ragu
114111780068	421466253	2022-09-07 15:26:40	2022-09-07 15:27:58	Ya	Laki-laki	42	Perguruan Tinggi	Guru	Tidak	Cimanggung	Setuju	Setuju	Setuju	Ragu-ragu	Setuju	Ragu-ragu	Setuju	Ragu-ragu	Setuju	Setuju	Setuju	Setuju	Setuju	Setuju	Setuju	Setuju	Setuju	Setuju	Ragu-ragu	Setuju	Ragu-ragu	Setuju	Setuju	Setuju	Setuju	Setuju	Setuju
114111778633	421466253	2022-09-07 15:23:46	2022-09-07 15:25:16	Ya	Perempuan	47	SMA	Ibu rumah tangga	Tidak	Cimanggung	Setuju	Setuju	Sangat setuju	Sangat setuju	Sangat setuju	Sangat setuju	Sangat setuju	Sangat setuju	Sangat setuju	Setuju	Sangat setuju	Sangat setuju	Sangat setuju	Sangat setuju	Sangat setuju	Setuju	Sangat setuju	Setuju	Sangat setuju	Sangat setuju	Sangat setuju	Setuju	Sangat setuju	Sangat setuju	Sangat setuju	Sangat setuju	Sangat setuju
114111777261	421466253	2022-09-07 14:15:31	2022-09-07 15:22:35	Ya	Laki-laki	48	Perguruan Tinggi	PNS	Tidak	Cimanggung	Setuju	Setuju	Setuju	Ragu-ragu	Setuju	Setuju	Setuju	Sangat setuju	Setuju	Sangat setuju	Setuju	Sangat setuju	Sangat setuju	Sangat setuju	Setuju	Setuju	Sangat setuju	Setuju	Sangat setuju	Setuju	Sangat setuju	Sangat setuju	Sangat setuju	Setuju	Setuju	Setuju	Setuju
114111777194	421466253	2022-09-07 15:20:39	2022-09-07 15:22:28	Ya	Perempuan	22	SMA	Pedagang	Ya	Darmaraja	Tidak setuju	Tidak setuju	Tidak setuju	Tidak setuju	Tidak setuju	Tidak setuju	Tidak setuju	Tidak setuju	Tidak setuju	Tidak setuju	Tidak setuju	Tidak setuju	Tidak setuju	Tidak setuju	Tidak setuju	Tidak setuju	Tidak setuju	Tidak setuju	Tidak setuju	Tidak setuju	Tidak setuju	Tidak setuju	Tidak setuju	Tidak setuju	Tidak setuju	Tidak setuju	Tidak setuju
114111774260	421466253	2022-09-07 14:45:11	2022-09-07 15:16:34	Ya	Laki-laki	31	Perguruan Tinggi	Guru	Ya	Cimanggung	Sangat tidak setuju	Sangat setuju	Sangat tidak setuju	Sangat tidak setuju	Sangat tidak setuju	Sangat tidak setuju	Sangat tidak setuju	Sangat tidak setuju	Sangat tidak setuju	Sangat tidak setuju	Sangat tidak setuju	Sangat tidak setuju	Sangat tidak setuju	Sangat tidak setuju	Sangat tidak setuju	Sangat tidak setuju	Sangat tidak setuju	Sangat tidak setuju	Sangat tidak setuju	Sangat tidak setuju	Sangat tidak setuju	Sangat tidak setuju	Sangat tidak setuju	Sangat tidak setuju	Sangat tidak setuju	Sangat tidak setuju	Sangat tidak setuju
114111772923	421466253	2022-09-07 15:09:26	2022-09-07 15:13:47	Ya	Perempuan	21	SMA	Mahasiswi	Tidak	Tanjungsari	Tidak setuju	Ragu-ragu	Setuju	Ragu-ragu	Ragu-ragu	Ragu-ragu	Setuju	Tidak setuju	Ragu-ragu	Ragu-ragu	Tidak setuju	Setuju	Ragu-ragu	Tidak setuju	Tidak setuju	Tidak setuju	Ragu-ragu	Tidak setuju	Ragu-ragu	Setuju	Setuju	Ragu-ragu	Ragu-ragu	Tidak setuju	Ragu-ragu	Tidak setuju	Ragu-ragu
114111770934	421466253	2022-09-07 15:07:43	2022-09-07 15:09:43	Ya	Laki-laki	25	SMA	Pedagang	Tidak	Tanjungsari	Tidak setuju	Tidak setuju	Tidak setuju	Tidak setuju	Tidak setuju	Tidak setuju	Tidak setuju	Tidak setuju	Tidak setuju	Tidak setuju	Tidak setuju	Tidak setuju	Tidak setuju	Tidak setuju	Tidak setuju	Tidak setuju	Tidak setuju	Tidak setuju	Tidak setuju	Ragu-ragu	Tidak setuju	Tidak setuju	Tidak setuju	Tidak setuju	Tidak setuju	Ragu-ragu	Ragu-ragu
114111769448	421466253	2022-09-07 15:02:49	2022-09-07 15:06:46	Ya	Perempuan	21	SMA	Pabrik	Tidak	Cimanggung	Setuju	Setuju	Sangat setuju	Sangat setuju	Setuju	Sangat setuju	Sangat setuju	Sangat tidak setuju	Sangat setuju	Sangat setuju	Sangat setuju	Sangat setuju	Sangat setuju	Tidak setuju	Sangat tidak setuju	Sangat tidak setuju	Tidak setuju	Sangat tidak setuju	Sangat tidak setuju	Setuju	Setuju	Ragu-ragu	Sangat tidak setuju	Setuju	Tidak setuju	Tidak setuju	Tidak setuju
114111769150	421466253	2022-09-07 15:03:38	2022-09-07 15:06:11	Ya	Perempuan	24	SMA	Sales	Tidak	Jatinangor	Tidak setuju	Tidak setuju	Tidak setuju	Tidak setuju	Tidak setuju	Tidak setuju	Tidak setuju	Ragu-ragu	Tidak setuju	Tidak setuju	Ragu-ragu	Ragu-ragu	Ragu-ragu	Ragu-ragu	Ragu-ragu	Ragu-ragu	Tidak setuju	Ragu-ragu	Ragu-ragu	Tidak setuju	Tidak setuju	Tidak setuju	Tidak setuju	Tidak setuju	Ragu-ragu	Tidak setuju	Ragu-ragu
114111766312	421466253	2022-09-07 14:59:04	2022-09-07 15:00:18	Ya	Laki-laki	35	SMA	Wiraswasta	Ya	Ganeas	Tidak setuju	Tidak setuju	Tidak setuju	Tidak setuju	Tidak setuju	Tidak setuju	Tidak setuju	Tidak setuju	Tidak setuju	Tidak setuju	Tidak setuju	Tidak setuju	Tidak setuju	Tidak setuju	Tidak setuju	Tidak setuju	Tidak setuju	Tidak setuju	Tidak setuju	Tidak setuju	Tidak setuju	Tidak setuju	Tidak setuju	Tidak setuju	Tidak setuju	Tidak setuju	Tidak setuju
114111764808	421466253	2022-09-07 14:53:29	2022-09-07 14:57:06	Ya	Perempuan	20	Perguruan Tinggi	Mahasiswa	Tidak	Cimanggung	Tidak setuju	Ragu-ragu	Ragu-ragu	Ragu-ragu	Tidak setuju	Tidak setuju	Sangat tidak setuju	Tidak setuju	Tidak setuju	Ragu-ragu	Ragu-ragu	Setuju	Tidak setuju	Ragu-ragu	Tidak setuju	Tidak setuju	Ragu-ragu	Tidak setuju	Tidak setuju	Ragu-ragu	Tidak setuju	Tidak setuju	Ragu-ragu	Tidak setuju	Sangat tidak setuju	Ragu-ragu	Ragu-ragu
114111764768	421466253	2022-09-07 14:49:07	2022-09-07 14:57:01	Ya	Perempuan	21	SMA	Tidak bekerja	Tidak	Sukasari	Ragu-ragu	Setuju	Setuju	Sangat setuju	Setuju	Setuju	Setuju	Ragu-ragu	Setuju	Ragu-ragu	Setuju	Setuju	Setuju	Ragu-ragu	Ragu-ragu	Ragu-ragu	Ragu-ragu	Tidak setuju	Setuju	Setuju	Setuju	Setuju	Setuju	Setuju	Setuju	Setuju	Ragu-ragu
114111764103	421466253	2022-09-07 14:49:46	2022-09-07 14:55:30	Ya	Perempuan	23	Perguruan Tinggi	Guru	Tidak	Cimanggung	Tidak setuju	Setuju	Setuju	Setuju	Tidak setuju	Tidak setuju	Tidak setuju	Setuju	Sangat tidak setuju	Ragu-ragu	Tidak setuju	Setuju	Tidak setuju	Setuju	Tidak setuju	Tidak setuju	Setuju	Setuju	Tidak setuju	Tidak setuju	Tidak setuju	Tidak setuju	Ragu-ragu	Tidak setuju	Tidak setuju	Tidak setuju	Tidak setuju
114111761402	421466253	2022-09-07 14:42:28	2022-09-07 14:49:35	Ya	Perempuan	21	SMA	Mahasiswa	Tidak	Cimanggung	Tidak setuju	Setuju	Setuju	Tidak setuju	Tidak setuju	Setuju	Setuju	Setuju	Setuju	Ragu-ragu	Setuju	Setuju	Setuju	Ragu-ragu	Tidak setuju	Tidak setuju	Setuju	Setuju	Setuju	Setuju	Setuju	Tidak setuju	Tidak setuju	Setuju	Setuju	Tidak setuju	Setuju
114111761171	421466253	2022-09-07 14:46:21	2022-09-07 14:49:03	Ya	Laki-laki	25	Perguruan Tinggi	Guru	Ya	Cimanggung	Sangat setuju	Sangat tidak setuju	Sangat setuju	Sangat setuju	Sangat tidak setuju	Sangat tidak setuju	Sangat setuju	Sangat tidak setuju	Sangat tidak setuju	Sangat tidak setuju	Sangat tidak setuju	Sangat tidak setuju	Sangat tidak setuju	Sangat tidak setuju	Sangat tidak setuju	Sangat tidak setuju	Sangat tidak setuju	Sangat tidak setuju	Sangat tidak setuju	Sangat tidak setuju	Sangat tidak setuju	Sangat tidak setuju	Sangat tidak setuju	Sangat tidak setuju	Sangat tidak setuju	Sangat tidak setuju	Sangat tidak setuju
114111759148	421466253	2022-09-07 14:34:41	2022-09-07 14:44:37	Ya	Perempuan	21	SMA	Mahasiswa	Tidak	Cimanggung	Tidak setuju	Setuju	Setuju	Ragu-ragu	Setuju	Ragu-ragu	Setuju	Ragu-ragu	Setuju	Tidak setuju	Setuju	Setuju	Tidak setuju	Tidak setuju	Tidak setuju	Tidak setuju	Tidak setuju	Tidak setuju	Tidak setuju	Tidak setuju	Tidak setuju	Ragu-ragu	Tidak setuju	Tidak setuju	Tidak setuju	Tidak setuju	Tidak setuju
114111756489	421466253	2022-09-07 14:31:10	2022-09-07 14:38:48	Ya	Perempuan	21	SMA	Mahasiswa	Tidak	Conggeang	Setuju	Setuju	Sangat setuju	Ragu-ragu	Ragu-ragu	Ragu-ragu	Setuju	Tidak setuju	Setuju	Ragu-ragu	Setuju	Setuju	Setuju	Tidak setuju	Sangat tidak setuju	Tidak setuju	Tidak setuju	Tidak setuju	Setuju	Setuju	Setuju	Setuju	Setuju	Setuju	Setuju	Ragu-ragu	Tidak setuju
114111756434	421466253	2022-09-07 14:36:32	2022-09-07 14:38:41	Ya	Laki-laki	19	SMA	Nganggur	Tidak	Rancakalong	Tidak setuju	Ragu-ragu	Tidak setuju	Sangat tidak setuju	Sangat tidak setuju	Sangat tidak setuju	Setuju	Tidak setuju	Tidak setuju	Tidak setuju	Ragu-ragu	Sangat setuju	Ragu-ragu	Ragu-ragu	Ragu-ragu	Setuju	Sangat setuju	Ragu-ragu	Ragu-ragu	Sangat tidak setuju	Sangat tidak setuju	Sangat tidak setuju	Tidak setuju	Ragu-ragu	Setuju	Setuju	Ragu-ragu
114111748190	421466253	2022-09-07 14:18:14	2022-09-07 14:20:53	Ya	Perempuan	18	SMA	Pelajar	Tidak	Paseh	Ragu-ragu	Ragu-ragu	Ragu-ragu	Tidak setuju	Ragu-ragu	Ragu-ragu	Tidak setuju	Setuju	Ragu-ragu	Ragu-ragu	Tidak setuju	Ragu-ragu	Ragu-ragu	Setuju	Setuju	Setuju	Ragu-ragu	Ragu-ragu	Setuju	Ragu-ragu	Ragu-ragu	Ragu-ragu	Ragu-ragu	Ragu-ragu	Tidak setuju	Ragu-ragu	Ragu-ragu
114111747722	421466253	2022-09-07 14:10:56	2022-09-07 14:19:44	Ya	Perempuan	55	SMP	Ibu rumahtangga	Tidak	Tanjungsari	Sangat tidak setuju	Sangat tidak setuju	Sangat tidak setuju	Tidak setuju	Tidak setuju	Ragu-ragu	Ragu-ragu	Tidak setuju	Sangat tidak setuju	Tidak setuju	Tidak setuju	Setuju	Ragu-ragu	Tidak setuju	Sangat tidak setuju	Sangat tidak setuju	Ragu-ragu	Tidak setuju	Setuju	Sangat setuju	Sangat setuju	Sangat setuju	Setuju	Tidak setuju	Ragu-ragu	Tidak setuju	Tidak setuju
114111746807	421466253	2022-09-07 14:12:29	2022-09-07 14:17:37	Ya	Laki-laki	21	Perguruan Tinggi	-	Tidak	Cimanggung	Setuju	Setuju	Sangat setuju	Tidak setuju	Ragu-ragu	Ragu-ragu	Setuju	Sangat setuju	Tidak setuju	Tidak setuju	Tidak setuju	Setuju	Ragu-ragu	Tidak setuju	Sangat tidak setuju	Tidak setuju	Tidak setuju	Setuju	Setuju	Tidak setuju	Setuju	Tidak setuju	Setuju	Tidak setuju	Tidak setuju	Setuju	Setuju
114111746149	421466253	2022-09-07 14:10:58	2022-09-07 14:16:15	Ya	Perempuan	18	SMA	-	Tidak	Jatinangor	Setuju	Setuju	Setuju	Ragu-ragu	Tidak setuju	Ragu-ragu	Setuju	Ragu-ragu	Setuju	Sangat tidak setuju	Sangat tidak setuju	Ragu-ragu	Setuju	Setuju	Setuju	Sangat tidak setuju	Sangat tidak setuju	Setuju	Sangat tidak setuju	Setuju	Sangat tidak setuju	Ragu-ragu	Ragu-ragu	Sangat tidak setuju	Sangat tidak setuju	Sangat tidak setuju	Ragu-ragu
114111740488	421466253	2022-09-07 13:57:01	2022-09-07 14:04:42	Ya	Laki-laki	21	Perguruan Tinggi	-	Tidak	Cimanggung	Setuju	Tidak setuju	Sangat setuju	Setuju	Ragu-ragu	Ragu-ragu	Ragu-ragu	Sangat setuju	Tidak setuju	Tidak setuju	Ragu-ragu	Ragu-ragu	Ragu-ragu	Setuju	Setuju	Ragu-ragu	Setuju	Ragu-ragu	Tidak setuju	Setuju	Tidak setuju	Ragu-ragu	Setuju	Setuju	Setuju	Tidak setuju	Setuju
114111740056	421466253	2022-09-07 13:54:00	2022-09-07 14:03:46	Ya	Perempuan	21	Perguruan Tinggi	Mahasiswa	Tidak	Cimanggung	Tidak setuju	Setuju	Setuju	Tidak setuju	Ragu-ragu	Ragu-ragu	Setuju	Ragu-ragu	Tidak setuju	Ragu-ragu	Ragu-ragu	Setuju	Setuju	Ragu-ragu	Tidak setuju	Ragu-ragu	Tidak setuju	Ragu-ragu	Ragu-ragu	Setuju	Setuju	Setuju	Ragu-ragu	Ragu-ragu	Setuju	Tidak setuju	Tidak setuju
114111739508	421466253	2022-09-07 13:57:00	2022-09-07 14:02:39	Ya	Perempuan	21	SMA	Pegawai swasta	Tidak	Cimanggung	Tidak setuju	Tidak setuju	Setuju	Tidak setuju	Setuju	Setuju	Setuju	Tidak setuju	Tidak setuju	Tidak setuju	Setuju	Setuju	Setuju	Setuju	Tidak setuju	Tidak setuju	Setuju	Tidak setuju	Setuju	Setuju	Tidak setuju	Tidak setuju	Tidak setuju	Tidak setuju	Tidak setuju	Tidak setuju	Tidak setuju
114111737951	421466253	2022-09-07 13:50:23	2022-09-07 13:59:19	Ya	Perempuan	51	Perguruan Tinggi	Ibu Rumah Tangga	Tidak	Conggeang	Tidak setuju	Setuju	Sangat setuju	Setuju	Ragu-ragu	Setuju	Tidak setuju	Ragu-ragu	Setuju	Setuju	Setuju	Setuju	Setuju	Setuju	Setuju	Tidak setuju	Setuju	Setuju	Setuju	Setuju	Setuju	Tidak setuju	Setuju	Setuju	Tidak setuju	Setuju	Setuju
114111734791	421466253	2022-09-07 13:43:28	2022-09-07 13:52:20	Ya	Perempuan	21	Perguruan Tinggi	Pelajar	Tidak	Cimanggung	Setuju	Sangat setuju	Sangat setuju	Setuju	Setuju	Setuju	Setuju	Tidak setuju	Setuju	Ragu-ragu	Tidak setuju	Sangat setuju	Setuju	Setuju	Tidak setuju	Tidak setuju	Setuju	Tidak setuju	Tidak setuju	Tidak setuju	Tidak setuju	Setuju	Tidak setuju	Tidak setuju	Tidak setuju	Setuju	Tidak setuju
114111733703	421466253	2022-09-07 13:45:45	2022-09-07 13:49:54	Ya	Perempuan	22	SD	Ibu rumah tangga	Tidak	Cimanggung	Setuju	Ragu-ragu	Setuju	Tidak setuju	Tidak setuju	Tidak setuju	Tidak setuju	Ragu-ragu	Ragu-ragu	Ragu-ragu	Ragu-ragu	Setuju	Ragu-ragu	Tidak setuju	Ragu-ragu	Tidak setuju	Ragu-ragu	Ragu-ragu	Ragu-ragu	Setuju	Ragu-ragu	Ragu-ragu	Ragu-ragu	Ragu-ragu	Ragu-ragu	Ragu-ragu	Ragu-ragu
114111732985	421466253	2022-09-07 13:46:36	2022-09-07 13:48:15	Ya	Laki-laki	22	SMA	Mahasiswa	Tidak	Ganeas	Ragu-ragu	Sangat setuju	Sangat setuju	Sangat setuju	Sangat setuju	Sangat setuju	Sangat setuju	Sangat setuju		Sangat setuju	Sangat setuju	Sangat setuju	Sangat setuju	Sangat setuju	Sangat setuju	Ragu-ragu	Setuju	Setuju	Ragu-ragu	Setuju	Sangat setuju	Setuju	Setuju	Setuju	Setuju	Ragu-ragu	Ragu-ragu
114111732390	421466253	2022-09-07 13:06:08	2022-09-07 13:46:52	Ya	Perempuan	25	Perguruan Tinggi	IRT	Tidak	Rancakalong	Ragu-ragu	Ragu-ragu	Tidak setuju	Tidak setuju	Sangat tidak setuju	Tidak setuju	Tidak setuju	Tidak setuju	Sangat tidak setuju	Sangat tidak setuju	Tidak setuju	Tidak setuju	Tidak setuju	Tidak setuju	Sangat tidak setuju	Sangat tidak setuju	Tidak setuju	Tidak setuju	Tidak setuju	Tidak setuju	Tidak setuju	Tidak setuju	Tidak setuju	Tidak setuju	Tidak setuju	Tidak setuju	Sangat tidak setuju
114111726463	421466253	2022-09-07 13:31:55	2022-09-07 13:33:08	Ya	Perempuan	22	SMA	Tidak kerja	Tidak	Jatinangor	Tidak setuju	Tidak setuju	Tidak setuju	Tidak setuju	Tidak setuju	Tidak setuju	Tidak setuju	Tidak setuju	Ragu-ragu	Ragu-ragu	Tidak setuju	Tidak setuju	Ragu-ragu	Ragu-ragu	Ragu-ragu	Ragu-ragu	Ragu-ragu	Ragu-ragu	Ragu-ragu	Tidak setuju	Tidak setuju	Tidak setuju	Tidak setuju	Tidak setuju	Tidak setuju	Ragu-ragu	Tidak setuju
114111725699	421466253	2022-09-07 13:30:15	2022-09-07 13:31:29	Ya	Perempuan	25	SMA	Irt	Tidak	Tanjungsari	Tidak setuju	Ragu-ragu	Ragu-ragu	Ragu-ragu	Ragu-ragu	Tidak setuju	Tidak setuju	Ragu-ragu	Tidak setuju	Tidak setuju	Ragu-ragu	Ragu-ragu	Tidak setuju	Ragu-ragu	Ragu-ragu	Ragu-ragu	Ragu-ragu	Tidak setuju	Tidak setuju	Tidak setuju	Ragu-ragu	Ragu-ragu	Ragu-ragu	Tidak setuju	Ragu-ragu	Ragu-ragu	Tidak setuju
114111725135	421466253	2022-09-07 13:23:38	2022-09-07 13:30:14	Ya	Perempuan	21	SMA	Tidak bekerja	Tidak	Sukasari	Sangat tidak setuju	Tidak setuju	Tidak setuju	Tidak setuju	Tidak setuju	Setuju	Tidak setuju	Tidak setuju	Tidak setuju	Tidak setuju	Tidak setuju	Tidak setuju	Tidak setuju	Sangat tidak setuju	Sangat tidak setuju	Tidak setuju	Tidak setuju	Tidak setuju	Setuju	Tidak setuju	Tidak setuju	Tidak setuju	Tidak setuju	Tidak setuju	Tidak setuju	Tidak setuju	Tidak setuju
114111723853	421466253	2022-09-07 13:25:39	2022-09-07 13:27:20	Ya	Perempuan	20	SMA	Tidak bekerja	Tidak	Sukasari	Tidak setuju	Tidak setuju	Tidak setuju	Tidak setuju	Tidak setuju	Tidak setuju	Tidak setuju	Tidak setuju	Tidak setuju	Tidak setuju	Tidak setuju	Tidak setuju	Tidak setuju	Tidak setuju	Tidak setuju	Ragu-ragu	Ragu-ragu	Ragu-ragu	Tidak setuju	Tidak setuju	Ragu-ragu	Ragu-ragu	Tidak setuju	Tidak setuju	Ragu-ragu	Tidak setuju	Ragu-ragu
114111723274	421466253	2022-09-07 13:21:04	2022-09-07 13:25:55	Ya	Laki-laki	22	SMP	Pedagang	Tidak	Tanjungsari	Ragu-ragu	Setuju	Setuju	Tidak setuju	Sangat tidak setuju	Tidak setuju	Sangat tidak setuju	Ragu-ragu	Tidak setuju	Tidak setuju	Tidak setuju	Tidak setuju	Tidak setuju	Tidak setuju	Tidak setuju	Sangat tidak setuju	Tidak setuju	Tidak setuju	Sangat tidak setuju	Tidak setuju	Tidak setuju	Tidak setuju	Tidak setuju	Tidak setuju	Sangat tidak setuju	Tidak setuju	Tidak setuju
114111721630	421466253	2022-09-07 13:20:58	2022-09-07 13:22:08	Ya	Laki-laki	35	Perguruan Tinggi	Guru	Ya	Sumedang Utara	Tidak setuju	Tidak setuju	Tidak setuju	Tidak setuju	Tidak setuju	Tidak setuju	Tidak setuju	Tidak setuju	Tidak setuju	Tidak setuju	Tidak setuju	Ragu-ragu	Tidak setuju	Tidak setuju	Tidak setuju	Ragu-ragu	Tidak setuju	Ragu-ragu	Ragu-ragu	Ragu-ragu	Tidak setuju	Tidak setuju	Ragu-ragu	Tidak setuju	Ragu-ragu	Ragu-ragu	Tidak setuju
114111719481	421466253	2022-09-07 13:15:26	2022-09-07 13:17:35	Ya	Perempuan	25	SMA	Tidak bekerja	Tidak	Rancakalong	Tidak setuju	Tidak setuju	Tidak setuju	Tidak setuju	Tidak setuju	Tidak setuju	Tidak setuju	Tidak setuju	Tidak setuju	Tidak setuju	Tidak setuju	Tidak setuju	Tidak setuju	Tidak setuju	Tidak setuju	Tidak setuju	Tidak setuju	Tidak setuju	Tidak setuju	Tidak setuju	Tidak setuju	Tidak setuju	Tidak setuju	Tidak setuju	Tidak setuju	Tidak setuju	Tidak setuju
114111716662	421466253	2022-09-07 13:10:44	2022-09-07 13:11:48	Ya	Perempuan	30	SMA	Guru	Ya	Darmaraja	Tidak setuju	Tidak setuju	Tidak setuju	Tidak setuju	Tidak setuju	Tidak setuju	Tidak setuju	Tidak setuju	Tidak setuju	Tidak setuju	Tidak setuju	Tidak setuju	Tidak setuju	Tidak setuju	Tidak setuju	Tidak setuju	Tidak setuju	Tidak setuju	Ragu-ragu	Tidak setuju	Tidak setuju	Tidak setuju	Tidak setuju	Tidak setuju	Ragu-ragu	Tidak setuju	Tidak setuju
114111707902	421466253	2022-09-07 12:50:28	2022-09-07 12:53:03	Ya	Perempuan	18	SMA	Belum kerja	Tidak	Paseh	Setuju	Setuju	Setuju	Setuju	Setuju	Setuju	Setuju	Setuju	Setuju	Setuju	Setuju	Setuju	Setuju	Setuju	Setuju	Setuju	Setuju	Setuju	Setuju	Setuju	Setuju	Setuju	Setuju	Setuju	Setuju	Setuju	Setuju
114111703541	421466253	2022-09-07 12:40:54	2022-09-07 12:43:41	Ya	Perempuan	21	SMA	Mahasiswa	Tidak	Sukasari	Ragu-ragu	Setuju	Setuju	Ragu-ragu	Setuju	Setuju	Setuju	Tidak setuju	Setuju	Setuju	Setuju	Setuju	Ragu-ragu	Ragu-ragu	Tidak setuju	Ragu-ragu	Ragu-ragu	Ragu-ragu	Setuju	Setuju	Ragu-ragu	Ragu-ragu	Ragu-ragu	Setuju	Ragu-ragu	Ragu-ragu	Ragu-ragu
114111701376	421466253	2022-09-07 12:36:23	2022-09-07 12:39:18	Ya	Laki-laki	22	Perguruan Tinggi	Videografer	Ya	Sumedang Utara	Sangat setuju	Sangat setuju	Sangat setuju	Setuju	Setuju	Setuju	Setuju	Ragu-ragu	Sangat setuju	Sangat setuju	Sangat setuju	Setuju	Sangat setuju	Sangat setuju	Setuju	Ragu-ragu	Setuju	Setuju	Setuju	Setuju	Setuju	Sangat setuju	Sangat setuju	Sangat setuju	Sangat setuju	Setuju	Setuju
114111696161	421466253	2022-09-07 12:27:16	2022-09-07 12:29:09	Ya	Perempuan	23	SMA	Sales	Ya	Sumedang Selatan	Tidak setuju	Tidak setuju	Tidak setuju	Tidak setuju	Tidak setuju	Tidak setuju	Tidak setuju	Tidak setuju	Tidak setuju	Tidak setuju	Tidak setuju	Tidak setuju	Tidak setuju	Tidak setuju	Tidak setuju	Tidak setuju	Tidak setuju	Tidak setuju	Tidak setuju	Tidak setuju	Tidak setuju	Tidak setuju	Tidak setuju	Tidak setuju	Tidak setuju	Tidak setuju	Tidak setuju
114111695991	421466253	2022-09-07 12:25:05	2022-09-07 12:28:45	Ya	Perempuan	21	Perguruan Tinggi	Mahasiswa	Tidak	Jatinangor	Ragu-ragu	Setuju	Ragu-ragu	Setuju	Setuju	Setuju	Setuju	Ragu-ragu	Setuju	Setuju	Setuju	Sangat setuju	Sangat setuju	Setuju	Setuju	Setuju	Setuju	Ragu-ragu	Setuju	Setuju	Setuju	Setuju	Setuju	Setuju	Setuju	Setuju	Setuju
114111694126	421466253	2022-09-07 12:23:44	2022-09-07 12:25:01	Ya	Perempuan	24	SMA	Irt	Tidak	Tanjungsari	Tidak setuju	Ragu-ragu	Tidak setuju	Ragu-ragu	Tidak setuju	Ragu-ragu	Tidak setuju	Ragu-ragu	Ragu-ragu	Ragu-ragu	Ragu-ragu	Tidak setuju	Ragu-ragu	Tidak setuju	Ragu-ragu	Ragu-ragu	Tidak setuju	Ragu-ragu	Tidak setuju	Tidak setuju	Ragu-ragu	Tidak setuju	Ragu-ragu	Tidak setuju	Ragu-ragu	Ragu-ragu	Tidak setuju
114111692779	421466253	2022-09-07 12:20:35	2022-09-07 12:22:21	Ya	Laki-laki	25	SMA	Kurir	Tidak	Cimanggung	Tidak setuju	Tidak setuju	Tidak setuju	Tidak setuju	Tidak setuju	Tidak setuju	Tidak setuju	Tidak setuju	Tidak setuju	Tidak setuju	Tidak setuju	Tidak setuju	Tidak setuju	Tidak setuju	Tidak setuju	Tidak setuju	Tidak setuju	Tidak setuju	Tidak setuju	Tidak setuju	Tidak setuju	Tidak setuju	Tidak setuju	Tidak setuju	Tidak setuju	Tidak setuju	Ragu-ragu
114111692381	421466253	2022-09-07 12:15:44	2022-09-07 12:21:38	Ya	Perempuan	27	SMA	Swasta	Ya	Jatinangor	Tidak setuju	Tidak setuju	Tidak setuju	Tidak setuju	Tidak setuju	Tidak setuju	Tidak setuju	Tidak setuju	Tidak setuju	Tidak setuju	Ragu-ragu	Tidak setuju	Tidak setuju	Tidak setuju	Tidak setuju	Tidak setuju	Tidak setuju	Tidak setuju	Tidak setuju	Tidak setuju	Tidak setuju	Tidak setuju	Tidak setuju	Tidak setuju	Tidak setuju	Tidak setuju	Tidak setuju
114111690571	421466253	2022-09-07 12:16:53	2022-09-07 12:18:21	Ya	Perempuan	27	Perguruan Tinggi	Guru	Tidak	Jatinangor	Ragu-ragu	Ragu-ragu	Ragu-ragu	Tidak setuju	Ragu-ragu	Ragu-ragu	Ragu-ragu	Tidak setuju	Ragu-ragu	Ragu-ragu	Ragu-ragu	Ragu-ragu	Ragu-ragu	Tidak setuju	Ragu-ragu	Ragu-ragu	Tidak setuju	Ragu-ragu	Tidak setuju	Ragu-ragu	Ragu-ragu	Ragu-ragu	Ragu-ragu	Ragu-ragu	Ragu-ragu	Ragu-ragu	Ragu-ragu
114111688544	421466253	2022-09-07 12:09:39	2022-09-07 12:14:52	Ya	Perempuan	22	SMA	Mahasiswa	Ya	Tanjungsari	Ragu-ragu	Tidak setuju	Sangat setuju	Setuju	Sangat setuju	Tidak setuju	Sangat setuju	Ragu-ragu	Setuju	Tidak setuju	Setuju	Setuju	Setuju	Tidak setuju	Sangat tidak setuju	Sangat tidak setuju	Ragu-ragu	Sangat tidak setuju	Setuju	Sangat setuju	Setuju	Setuju	Setuju	Setuju	Ragu-ragu	Setuju	Ragu-ragu
114111687359	421466253	2022-09-07 12:11:07	2022-09-07 12:12:34	Ya	Perempuan	27	Perguruan Tinggi	Guru		Darmaraja	Ragu-ragu	Ragu-ragu	Ragu-ragu	Ragu-ragu	Ragu-ragu	Ragu-ragu	Ragu-ragu	Ragu-ragu	Ragu-ragu	Ragu-ragu	Ragu-ragu	Ragu-ragu	Ragu-ragu	Ragu-ragu	Ragu-ragu	Ragu-ragu	Ragu-ragu	Ragu-ragu	Ragu-ragu	Ragu-ragu	Ragu-ragu	Ragu-ragu	Ragu-ragu	Ragu-ragu	Ragu-ragu	Ragu-ragu	Ragu-ragu
114111685421	421466253	2022-09-07 12:06:22	2022-09-07 12:08:24	Ya	Perempuan	27	SMA	Irt	Ya	Darmaraja	Tidak setuju	Tidak setuju	Tidak setuju	Tidak setuju	Tidak setuju	Tidak setuju	Tidak setuju	Tidak setuju	Tidak setuju	Tidak setuju	Tidak setuju	Tidak setuju	Tidak setuju	Tidak setuju	Tidak setuju	Tidak setuju	Tidak setuju	Tidak setuju	Tidak setuju	Tidak setuju	Tidak setuju	Tidak setuju	Tidak setuju	Tidak setuju	Tidak setuju	Tidak setuju	Tidak setuju
114111685338	421466253	2022-09-07 12:00:16	2022-09-07 12:08:12	Ya	Perempuan	30	SMA	IRT	Tidak	Rancakalong	Setuju	Setuju	Setuju	Setuju	Setuju	Setuju	Setuju	Setuju	Setuju	Setuju	Setuju	Setuju	Setuju	Sangat setuju	Sangat setuju	Setuju	Setuju	Setuju	Setuju	Setuju	Setuju	Setuju	Setuju	Setuju	Setuju	Setuju	Setuju
114111680378	421466253	2022-09-07 11:56:14	2022-09-07 11:58:02	Ya	Laki-laki	28	SMP	Karyawan swasta	Tidak	Tanjungsari	Sangat setuju	Tidak setuju	Ragu-ragu	Ragu-ragu	Setuju	Ragu-ragu	Ragu-ragu	Ragu-ragu	Tidak setuju	Tidak setuju	Ragu-ragu	Tidak setuju	Ragu-ragu	Setuju	Setuju	Sangat setuju	Setuju	Setuju	Ragu-ragu	Ragu-ragu	Ragu-ragu	Sangat setuju	Setuju	Sangat tidak setuju	Ragu-ragu	Tidak setuju	Sangat setuju
114111679687	421466253	2022-09-07 11:53:39	2022-09-07 11:56:36	Ya	Perempuan	42	SMA		Tidak	Rancakalong	Setuju	Setuju	Setuju	Setuju	Setuju	Setuju	Setuju	Ragu-ragu	Setuju	Setuju	Setuju	Setuju	Setuju	Setuju	Ragu-ragu	Ragu-ragu	Setuju	Setuju	Setuju	Setuju	Setuju	Ragu-ragu	Ragu-ragu	Setuju	Setuju	Setuju	Setuju
114111679230	421466253	2022-09-07 11:54:07	2022-09-07 11:55:42	Ya	Perempuan	32	SMP	Ibu rumah tangga	Tidak	Cimanggung	Tidak setuju	Tidak setuju	Ragu-ragu	Setuju	Ragu-ragu	Ragu-ragu	Setuju	Ragu-ragu	Tidak setuju	Setuju	Ragu-ragu	Tidak setuju	Ragu-ragu	Ragu-ragu	Setuju	Ragu-ragu	Ragu-ragu	Tidak setuju	Tidak setuju	Sangat setuju	Tidak setuju	Ragu-ragu	Ragu-ragu	Setuju	Setuju	Setuju	Ragu-ragu
114111674336	421466253	2022-09-07 11:46:33	2022-09-07 11:47:48		Perempuan	36	SMP	Ibu rumah tangga	Tidak	Sukasari	Tidak setuju	Ragu-ragu	Setuju	Setuju	Sangat setuju	Setuju	Setuju	Ragu-ragu	Setuju	Ragu-ragu	Sangat setuju	Sangat setuju	Ragu-ragu	Sangat setuju	Setuju	Setuju	Ragu-ragu	Ragu-ragu	Setuju	Sangat setuju	Setuju	Setuju	Setuju	Ragu-ragu	Tidak setuju	Setuju	Setuju
114111673398	421466253	2022-09-07 11:45:17	2022-09-07 11:46:15	Ya	Laki-laki	42	SMA	Swasta	Tidak	Sukasari	Tidak setuju	Tidak setuju	Ragu-ragu	Sangat setuju	Setuju	Setuju	Ragu-ragu	Setuju	Ragu-ragu	Ragu-ragu	Tidak setuju	Tidak setuju	Setuju	Tidak setuju	Ragu-ragu	Setuju	Setuju	Sangat setuju	Sangat setuju	Sangat setuju	Tidak setuju	Ragu-ragu	Setuju	Ragu-ragu	Ragu-ragu	Tidak setuju	Ragu-ragu
114111673018	421466253	2022-09-07 11:42:07	2022-09-07 11:45:30	Ya	Laki-laki	33	Perguruan Tinggi	WIRASWASTA	Tidak	Tanjungsari	Tidak setuju	Tidak setuju	Tidak setuju	Tidak setuju	Tidak setuju	Tidak setuju	Tidak setuju	Tidak setuju	Tidak setuju	Tidak setuju	Tidak setuju	Tidak setuju	Tidak setuju	Tidak setuju	Tidak setuju	Tidak setuju	Tidak setuju	Tidak setuju	Tidak setuju	Setuju	Tidak setuju	Tidak setuju	Tidak setuju	Tidak setuju	Tidak setuju	Tidak setuju	Tidak setuju
114111672745	421466253	2022-09-07 11:43:59	2022-09-07 11:44:53	Ya	Laki-laki	39	SD	Tani	Tidak	Sukasari	Ragu-ragu	Ragu-ragu	Ragu-ragu	Setuju	Setuju	Ragu-ragu	Tidak setuju	Setuju	Setuju	Setuju	Ragu-ragu	Ragu-ragu	Tidak setuju	Tidak setuju	Ragu-ragu	Ragu-ragu	Setuju	Ragu-ragu	Ragu-ragu	Ragu-ragu	Sangat setuju	Ragu-ragu	Setuju	Ragu-ragu	Sangat tidak setuju	Tidak setuju	Tidak setuju
114111672123	421466253	2022-09-07 11:42:46	2022-09-07 11:43:41	Ya	Laki-laki	36	SMA	Bangunan	Tidak	Sukasari	Tidak setuju	Tidak setuju	Ragu-ragu	Setuju	Setuju	Ragu-ragu	Tidak setuju	Setuju	Setuju	Setuju	Sangat setuju	Ragu-ragu	Tidak setuju	Tidak setuju	Setuju	Setuju	Ragu-ragu	Tidak setuju	Tidak setuju	Tidak setuju	Ragu-ragu	Ragu-ragu	Setuju	Ragu-ragu	Setuju	Ragu-ragu	Setuju
114111671475	421466253	2022-09-07 11:41:13	2022-09-07 11:42:27	Ya	Laki-laki	34	SD	Tani	Tidak	Sukasari	Ragu-ragu	Sangat setuju	Tidak setuju	Tidak setuju	Ragu-ragu	Tidak setuju	Ragu-ragu	Setuju	Setuju	Ragu-ragu	Ragu-ragu	Tidak setuju	Tidak setuju	Ragu-ragu	Sangat setuju	Ragu-ragu	Setuju	Ragu-ragu	Ragu-ragu	Tidak setuju	Tidak setuju	Ragu-ragu	Ragu-ragu	Tidak setuju	Tidak setuju	Ragu-ragu	Setuju
114111670949	421466253	2022-09-07 11:39:55	2022-09-07 11:41:24	Ya	Perempuan	18	Perguruan Tinggi		Ya	Paseh	Ragu-ragu	Ragu-ragu	Setuju	Setuju	Setuju	Setuju	Setuju	Setuju	Setuju	Setuju	Setuju	Setuju	Setuju	Setuju	Setuju	Setuju	Setuju	Setuju	Setuju	Setuju	Setuju	Setuju	Setuju	Setuju	Ragu-ragu	Setuju	Setuju
114111670613	421466253	2022-09-07 11:39:41	2022-09-07 11:40:43	Ya	Perempuan	21	SMA	Mahasiswa	Tidak	Tanjungsari	Ragu-ragu	Tidak setuju	Ragu-ragu	Ragu-ragu	Ragu-ragu	Tidak setuju	Tidak setuju	Setuju	Setuju	Setuju	Ragu-ragu	Setuju	Ragu-ragu	Ragu-ragu	Ragu-ragu	Tidak setuju	Ragu-ragu	Setuju	Setuju	Setuju	Ragu-ragu	Tidak setuju	Tidak setuju	Ragu-ragu	Ragu-ragu	Ragu-ragu	Tidak setuju
114111669848	421466253	2022-09-07 11:38:21	2022-09-07 11:39:15	Ya	Perempuan	29	SMA	Ibu rumah tangga	Tidak	Cimanggung	Tidak setuju	Ragu-ragu	Setuju	Setuju	Setuju	Sangat setuju	Ragu-ragu	Tidak setuju	Tidak setuju	Ragu-ragu	Ragu-ragu	Setuju	Ragu-ragu	Sangat tidak setuju	Tidak setuju	Tidak setuju	Setuju	Ragu-ragu	Tidak setuju	Ragu-ragu	Sangat tidak setuju	Tidak setuju	Tidak setuju	Ragu-ragu	Tidak setuju	Tidak setuju	Ragu-ragu
114111669190	421466253	2022-09-07 11:37:06	2022-09-07 11:38:03	Ya	Laki-laki	46	SD	Supir	Tidak	Cimanggung	Ragu-ragu	Ragu-ragu	Tidak setuju	Setuju	Setuju	Setuju	Sangat tidak setuju	Setuju	Sangat setuju	Tidak setuju	Ragu-ragu	Sangat tidak setuju	Tidak setuju	Ragu-ragu	Tidak setuju	Tidak setuju	Sangat tidak setuju	Ragu-ragu	Ragu-ragu	Sangat setuju	Ragu-ragu	Ragu-ragu	Ragu-ragu	Tidak setuju	Ragu-ragu	Tidak setuju	Tidak setuju
114111668545	421466253	2022-09-07 11:35:51	2022-09-07 11:36:49	Ya	Laki-laki	36	SMP	Dagang	Tidak	Cimanggung	Tidak setuju	Tidak setuju	Ragu-ragu	Sangat setuju	Ragu-ragu	Tidak setuju	Sangat tidak setuju	Sangat setuju	Sangat setuju	Ragu-ragu	Ragu-ragu	Sangat tidak setuju	Ragu-ragu	Setuju	Sangat setuju	Ragu-ragu	Ragu-ragu	Tidak setuju	Tidak setuju	Tidak setuju	Tidak setuju	Ragu-ragu	Ragu-ragu	Tidak setuju	Ragu-ragu	Setuju	Tidak setuju
114111668443	421466253	2022-09-07 11:35:13	2022-09-07 11:36:37	Ya	Laki-laki	26	SMA	Karyawan swasta	Tidak	Sumedang Selatan	Tidak setuju	Tidak setuju	Tidak setuju	Tidak setuju	Tidak setuju	Tidak setuju	Tidak setuju	Tidak setuju	Tidak setuju	Ragu-ragu	Tidak setuju	Tidak setuju	Tidak setuju	Tidak setuju	Ragu-ragu	Ragu-ragu	Ragu-ragu	Ragu-ragu	Tidak setuju	Tidak setuju	Ragu-ragu	Ragu-ragu	Tidak setuju	Tidak setuju	Ragu-ragu	Ragu-ragu	Tidak setuju
114111666403	421466253	2022-09-07 11:32:46	2022-09-07 11:33:04	Ya	Laki-laki		Perguruan Tinggi		Tidak	Tanjungsari	Setuju	Tidak setuju	Setuju	Tidak setuju	Tidak setuju	Tidak setuju	Tidak setuju	Tidak setuju	Tidak setuju	Tidak setuju	Tidak setuju	Tidak setuju	Tidak setuju	Tidak setuju	Tidak setuju	Tidak setuju	Tidak setuju	Tidak setuju	Tidak setuju	Setuju	Tidak setuju	Tidak setuju	Tidak setuju	Tidak setuju	Tidak setuju	Tidak setuju	Tidak setuju
114111664981	421466253	2022-09-07 11:22:52	2022-09-07 11:30:12	Ya	Laki-laki	33	Perguruan Tinggi	WIRASWASTA	Tidak	Tanjungsari	Setuju	Tidak setuju	Setuju	Tidak setuju	Tidak setuju	Tidak setuju	Tidak setuju	Tidak setuju	Tidak setuju	Tidak setuju	Tidak setuju	Tidak setuju	Tidak setuju	Tidak setuju	Tidak setuju	Tidak setuju	Tidak setuju	Tidak setuju	Tidak setuju	Setuju	Tidak setuju	Tidak setuju	Tidak setuju	Tidak setuju	Tidak setuju	Tidak setuju	Tidak setuju
114111661405	421466253	2022-09-07 11:20:36	2022-09-07 11:22:41	Ya	Perempuan	35	Perguruan Tinggi	Irt	Tidak	Cimalaka	Sangat tidak setuju	Sangat tidak setuju	Sangat tidak setuju	Sangat tidak setuju	Tidak setuju	Sangat tidak setuju	Sangat tidak setuju	Sangat tidak setuju	Sangat tidak setuju	Sangat tidak setuju	Tidak setuju	Tidak setuju	Tidak setuju	Ragu-ragu	Sangat tidak setuju	Tidak setuju	Tidak setuju	Tidak setuju	Tidak setuju	Tidak setuju	Ragu-ragu	Tidak setuju	Tidak setuju	Sangat tidak setuju	Ragu-ragu	Ragu-ragu	Sangat tidak setuju
114111661203	421466253	2022-09-07 11:20:51	2022-09-07 11:22:15	Ya	Laki-laki	34	SMA	Pedagang paan burung	Tidak	Tanjungsari	Tidak setuju	Tidak setuju	Tidak setuju	Tidak setuju	Ragu-ragu	Ragu-ragu	Ragu-ragu	Ragu-ragu	Ragu-ragu	Ragu-ragu	Tidak setuju	Ragu-ragu	Ragu-ragu	Ragu-ragu	Tidak setuju	Tidak setuju	Tidak setuju	Tidak setuju	Tidak setuju	Tidak setuju	Ragu-ragu	Ragu-ragu	Ragu-ragu	Ragu-ragu	Ragu-ragu	Ragu-ragu	Tidak setuju
114111660136	421466253	2022-09-07 11:18:41	2022-09-07 11:20:04	Ya	Laki-laki	38	SD	Ojeg	Ya	Tanjungsari	Tidak setuju	Tidak setuju	Tidak setuju	Tidak setuju	Tidak setuju	Tidak setuju	Tidak setuju	Tidak setuju	Ragu-ragu	Tidak setuju	Ragu-ragu	Ragu-ragu	Ragu-ragu	Ragu-ragu	Tidak setuju	Tidak setuju	Ragu-ragu	Tidak setuju	Ragu-ragu	Tidak setuju	Tidak setuju	Ragu-ragu	Tidak setuju	Ragu-ragu	Tidak setuju	Ragu-ragu	Tidak setuju
114111658952	421466253	2022-09-07 11:16:19	2022-09-07 11:17:51	Ya	Laki-laki	47	SD	Ojeg	Tidak	Tanjungsari	Tidak setuju	Tidak setuju	Tidak setuju	Tidak setuju	Tidak setuju	Tidak setuju	Tidak setuju	Tidak setuju	Tidak setuju	Tidak setuju	Tidak setuju	Tidak setuju	Tidak setuju	Tidak setuju	Tidak setuju	Tidak setuju	Tidak setuju	Tidak setuju	Tidak setuju	Tidak setuju	Tidak setuju	Tidak setuju	Tidak setuju	Tidak setuju	Ragu-ragu	Ragu-ragu	Ragu-ragu
114111657419	421466253	2022-09-07 11:13:39	2022-09-07 11:15:18	Ya	Laki-laki	47	SMP	Pedagang	Tidak	Cimanggung	Tidak setuju	Tidak setuju	Tidak setuju	Tidak setuju	Tidak setuju	Ragu-ragu	Ragu-ragu	Ragu-ragu	Ragu-ragu	Ragu-ragu	Ragu-ragu	Ragu-ragu	Ragu-ragu	Ragu-ragu	Ragu-ragu	Ragu-ragu	Ragu-ragu	Ragu-ragu	Tidak setuju	Ragu-ragu	Tidak setuju	Tidak setuju	Tidak setuju	Tidak setuju	Tidak setuju	Ragu-ragu	Ragu-ragu
114111655886	421466253	2022-09-07 11:10:52	2022-09-07 11:12:50	Ya	Laki-laki	45	SMA	Wiraswasta	Ya	Sukasari	Tidak setuju	Tidak setuju	Tidak setuju	Tidak setuju	Tidak setuju	Ragu-ragu	Tidak setuju	Ragu-ragu	Tidak setuju	Tidak setuju	Tidak setuju	Tidak setuju	Ragu-ragu	Tidak setuju	Tidak setuju	Tidak setuju	Tidak setuju	Tidak setuju	Tidak setuju	Ragu-ragu	Sangat tidak setuju	Sangat tidak setuju	Tidak setuju	Tidak setuju	Ragu-ragu	Tidak setuju	Tidak setuju
114111654351	421466253	2022-09-07 11:07:52	2022-09-07 11:09:33	Ya	Laki-laki	45	SMA	Wiraswasta	Tidak	Cimanggung	Tidak setuju	Tidak setuju	Tidak setuju	Tidak setuju	Tidak setuju	Tidak setuju	Tidak setuju	Ragu-ragu	Ragu-ragu	Tidak setuju	Tidak setuju	Tidak setuju	Tidak setuju	Tidak setuju	Tidak setuju	Tidak setuju	Ragu-ragu	Tidak setuju	Tidak setuju	Tidak setuju	Tidak setuju	Ragu-ragu	Ragu-ragu	Tidak setuju	Tidak setuju	Tidak setuju	Tidak setuju
114111645508	421466253	2022-09-07 10:42:26	2022-09-07 10:49:33	Ya	Laki-laki	51	Perguruan Tinggi	Wiraswasta	Ya	Tanjungsari	Tidak setuju	Tidak setuju	Setuju	Tidak setuju	Tidak setuju	Tidak setuju	Setuju	Tidak setuju	Tidak setuju	Tidak setuju	Tidak setuju	Setuju	Tidak setuju	Tidak setuju	Tidak setuju	Tidak setuju	Tidak setuju	Tidak setuju	Tidak setuju	Tidak setuju	Tidak setuju	Tidak setuju	Tidak setuju	Tidak setuju	Tidak setuju	Tidak setuju	Tidak setuju
114111643457	421466253	2022-09-07 10:34:06	2022-09-07 10:44:32	Ya	Perempuan	53	SMA	IRT	Tidak	Tanjungsari	Tidak setuju	Tidak setuju	Tidak setuju	Tidak setuju	Tidak setuju	Tidak setuju	Tidak setuju	Tidak setuju	Tidak setuju	Tidak setuju	Tidak setuju	Tidak setuju	Tidak setuju	Tidak setuju	Tidak setuju	Tidak setuju	Tidak setuju	Tidak setuju	Tidak setuju	Setuju	Setuju	Tidak setuju	Tidak setuju	Tidak setuju	Tidak setuju	Tidak setuju	Tidak setuju
114111642588	421466253	2022-09-07 10:41:08	2022-09-07 10:42:30	Ya	Laki-laki	48	Perguruan Tinggi	Karyawan Swasta	Tidak	Jatinangor	Setuju	Setuju	Setuju	Sangat setuju	Setuju	Setuju	Sangat setuju	Setuju	Sangat setuju	Sangat setuju	Setuju	Setuju	Sangat setuju	Setuju	Ragu-ragu	Sangat setuju	Sangat setuju	Setuju	Setuju	Setuju	Setuju	Setuju	Setuju	Setuju	Setuju	Setuju	Setuju
114111641483	421466253	2022-09-07 10:35:15	2022-09-07 10:40:04	Ya	Laki-laki	22	Perguruan Tinggi	Mahasiswa	Tidak	Jatinangor	Sangat tidak setuju	Sangat setuju	Setuju	Sangat setuju	Sangat setuju	Sangat setuju	Sangat setuju	Tidak setuju	Setuju	Ragu-ragu	Setuju	Setuju	Setuju	Setuju	Tidak setuju	Ragu-ragu	Ragu-ragu	Ragu-ragu	Setuju	Setuju	Sangat setuju	Setuju	Setuju	Setuju	Sangat setuju	Setuju	Sangat setuju
114111640986	421466253	2022-09-07 10:33:54	2022-09-07 10:38:52	Ya	Perempuan	21	SMA	Mahasiswa	Tidak	Rancakalong	Tidak setuju	Setuju	Setuju	Setuju	Tidak setuju	Tidak setuju	Sangat tidak setuju	Ragu-ragu	Sangat tidak setuju	Tidak setuju	Setuju	Setuju	Tidak setuju	Sangat tidak setuju	Sangat tidak setuju	Tidak setuju	Tidak setuju	Sangat tidak setuju	Sangat tidak setuju	Tidak setuju	Tidak setuju	Setuju	Setuju	Tidak setuju	Tidak setuju	Sangat tidak setuju	Tidak setuju
114111640929	421466253	2022-09-07 10:37:02	2022-09-07 10:38:43	Ya	Perempuan	17	SMA	Mahasiswi	Ya	Jatinangor	Ragu-ragu	Setuju	Ragu-ragu	Setuju	Setuju	Setuju	Setuju	Tidak setuju	Ragu-ragu	Setuju	Ragu-ragu	Sangat setuju	Sangat setuju	Setuju	Ragu-ragu	Setuju	Sangat setuju	Ragu-ragu	Setuju	Setuju	Setuju	Setuju	Setuju	Ragu-ragu	Ragu-ragu	Sangat setuju	Sangat setuju
114111639502	421466253	2022-09-07 10:33:08	2022-09-07 10:35:33	Ya	Perempuan	36	SMA	Dagang	Tidak	Jatinangor	Tidak setuju	Tidak setuju	Tidak setuju	Tidak setuju	Tidak setuju	Tidak setuju	Tidak setuju	Tidak setuju	Tidak setuju	Tidak setuju	Ragu-ragu	Tidak setuju	Tidak setuju	Ragu-ragu	Ragu-ragu	Ragu-ragu	Tidak setuju	Tidak setuju	Ragu-ragu	Ragu-ragu	Ragu-ragu	Tidak setuju	Ragu-ragu	Tidak setuju	Tidak setuju	Ragu-ragu	Tidak setuju
114111639463	421466253	2022-09-07 10:33:56	2022-09-07 10:35:29	Ya	Perempuan	48	Perguruan Tinggi	PNS	Ya	Jatinangor	Ragu-ragu	Tidak setuju	Setuju	Tidak setuju	Ragu-ragu	Ragu-ragu	Ragu-ragu	Tidak setuju	Setuju	Setuju	Ragu-ragu	Setuju	Setuju	Ragu-ragu	Ragu-ragu	Setuju	Setuju	Ragu-ragu	Tidak setuju	Ragu-ragu	Setuju	Setuju	Setuju	Setuju	Setuju	Ragu-ragu	Setuju
114111637352	421466253	2022-09-07 10:29:49	2022-09-07 10:31:15	Ya	Laki-laki	37	SMA	Wiraswasta	Tidak	Cimanggung	Tidak setuju	Ragu-ragu	Tidak setuju	Tidak setuju	Ragu-ragu	Tidak setuju	Tidak setuju	Tidak setuju	Tidak setuju	Ragu-ragu	Tidak setuju	Tidak setuju	Ragu-ragu	Ragu-ragu	Tidak setuju	Tidak setuju	Tidak setuju	Tidak setuju	Tidak setuju	Tidak setuju	Tidak setuju	Tidak setuju	Tidak setuju	Tidak setuju	Tidak setuju	Ragu-ragu	Tidak setuju
114111636389	421466253	2022-09-07 10:25:31	2022-09-07 10:29:23	Ya	Perempuan	30	Perguruan Tinggi	Irt	Tidak	Cimalaka	Sangat tidak setuju	Sangat tidak setuju	Tidak setuju	Tidak setuju	Tidak setuju	Tidak setuju	Tidak setuju	Tidak setuju	Tidak setuju	Tidak setuju	Tidak setuju	Tidak setuju	Sangat tidak setuju	Tidak setuju	Sangat tidak setuju	Tidak setuju	Tidak setuju	Tidak setuju	Tidak setuju	Ragu-ragu	Ragu-ragu	Tidak setuju	Ragu-ragu	Tidak setuju	Ragu-ragu	Ragu-ragu	Ragu-ragu
114111636311	421466253	2022-09-07 10:24:34	2022-09-07 10:29:14	Ya	Laki-laki	27	Perguruan Tinggi	Karyawan Swasta	Ya	Jatinangor	Setuju	Setuju	Setuju	Setuju	Setuju	Setuju	Setuju	Setuju	Sangat tidak setuju	Ragu-ragu	Setuju	Setuju	Setuju	Setuju	Setuju	Sangat tidak setuju	Ragu-ragu	Setuju	Setuju	Setuju	Setuju	Ragu-ragu	Setuju	Setuju	Setuju	Setuju	Tidak setuju
114111634715	421466253	2022-09-07 10:21:15	2022-09-07 10:26:13	Ya	Perempuan	56	SD	IRT	Tidak	Jatinangor	Setuju	Setuju	Setuju	Setuju	Setuju	Setuju	Setuju	Setuju	Setuju	Setuju	Setuju	Setuju	Setuju	Setuju	Ragu-ragu	Setuju	Setuju	Setuju	Setuju	Setuju	Setuju	Setuju	Setuju	Setuju	Setuju	Setuju	Setuju
114111619358	421466253	2022-09-07 09:52:40	2022-09-07 09:56:00	Ya	Perempuan	23	Perguruan Tinggi	Mahasiswa	Tidak	Cimalaka	Tidak setuju	Ragu-ragu	Tidak setuju	Setuju	Tidak setuju	Ragu-ragu	Ragu-ragu	Ragu-ragu	Setuju	Ragu-ragu	Ragu-ragu	Ragu-ragu	Ragu-ragu	Ragu-ragu	Ragu-ragu	Setuju	Tidak setuju	Ragu-ragu	Ragu-ragu	Ragu-ragu	Ragu-ragu	Tidak setuju	Tidak setuju	Ragu-ragu	Ragu-ragu	Ragu-ragu	Tidak setuju
114111469900	421466253	2022-09-07 06:07:13	2022-09-07 06:08:38	Ya	Laki-laki	43	SMA	Dagang	Tidak	Jatinangor	Tidak setuju	Tidak setuju	Tidak setuju	Tidak setuju	Tidak setuju	Tidak setuju	Tidak setuju	Tidak setuju	Tidak setuju	Tidak setuju	Tidak setuju	Tidak setuju	Tidak setuju	Ragu-ragu	Ragu-ragu	Ragu-ragu	Ragu-ragu	Ragu-ragu	Ragu-ragu	Ragu-ragu	Ragu-ragu	Tidak setuju	Tidak setuju	Tidak setuju	Tidak setuju	Tidak setuju	Tidak setuju
114111466660	421466253	2022-09-07 06:01:21	2022-09-07 06:05:26	Ya	Perempuan	40	SMA	Pedagang	Tidak	Jatinangor	Tidak setuju	Tidak setuju	Tidak setuju	Tidak setuju	Tidak setuju	Tidak setuju	Tidak setuju	Tidak setuju	Tidak setuju	Tidak setuju	Tidak setuju	Tidak setuju	Tidak setuju	Tidak setuju	Tidak setuju	Tidak setuju	Tidak setuju	Tidak setuju	Tidak setuju	Tidak setuju	Tidak setuju	Tidak setuju	Tidak setuju	Tidak setuju	Tidak setuju	Tidak setuju	Tidak setuju
114111171524	421466253	2022-09-06 23:40:47	2022-09-06 23:46:37	Ya	Perempuan	22	SMA	Ibu rumah tangga	Tidak	Cimanggung	Sangat setuju	Sangat setuju	Setuju	Tidak setuju	Tidak setuju	Tidak setuju	Sangat tidak setuju	Ragu-ragu	Tidak setuju	Tidak setuju	Sangat tidak setuju	Setuju	Tidak setuju	Sangat tidak setuju	Tidak setuju	Tidak setuju	Tidak setuju	Tidak setuju	Tidak setuju	Tidak setuju	Tidak setuju	Sangat tidak setuju	Tidak setuju	Tidak setuju	Tidak setuju	Tidak setuju	Setuju
114111166380	421466253	2022-09-06 23:39:26	2022-09-06 23:40:41	Ya	Laki-laki	29	Perguruan Tinggi	Guru	Tidak	Sukasari	Tidak setuju	Tidak setuju	Tidak setuju	Tidak setuju	Tidak setuju	Tidak setuju	Tidak setuju	Tidak setuju	Tidak setuju	Tidak setuju	Ragu-ragu	Tidak setuju	Tidak setuju	Tidak setuju	Ragu-ragu	Ragu-ragu	Tidak setuju	Tidak setuju	Tidak setuju	Ragu-ragu	Ragu-ragu	Ragu-ragu	Tidak setuju	Ragu-ragu	Ragu-ragu	Tidak setuju	Ragu-ragu
114111162984	421466253	2022-09-06 23:35:36	2022-09-06 23:36:40	Ya	Perempuan	29	Perguruan Tinggi	Admin	Ya	Sumedang Selatan	Tidak setuju	Tidak setuju	Tidak setuju	Tidak setuju	Ragu-ragu	Ragu-ragu	Ragu-ragu	Ragu-ragu	Ragu-ragu	Ragu-ragu	Tidak setuju	Ragu-ragu	Tidak setuju	Ragu-ragu	Ragu-ragu	Ragu-ragu	Ragu-ragu	Ragu-ragu	Ragu-ragu	Tidak setuju	Tidak setuju	Tidak setuju	Tidak setuju	Tidak setuju	Tidak setuju	Tidak setuju	Tidak setuju
114111158949	421466253	2022-09-06 23:30:00	2022-09-06 23:31:51	Ya	Perempuan	25	SMA	Admin	Tidak	Cimanggung	Tidak setuju	Ragu-ragu	Tidak setuju	Ragu-ragu	Ragu-ragu	Ragu-ragu	Tidak setuju	Ragu-ragu	Ragu-ragu	Ragu-ragu	Tidak setuju	Tidak setuju	Tidak setuju	Ragu-ragu		Ragu-ragu	Tidak setuju	Tidak setuju	Ragu-ragu	Ragu-ragu	Tidak setuju	Ragu-ragu	Ragu-ragu	Tidak setuju	Ragu-ragu	Tidak setuju	Ragu-ragu
114111155134	421466253	2022-09-06 23:25:35	2022-09-06 23:27:37	Ya	Perempuan	25	SMA	Irt	Ya	Rancakalong	Tidak setuju	Ragu-ragu	Ragu-ragu	Ragu-ragu	Ragu-ragu	Ragu-ragu	Ragu-ragu	Ragu-ragu	Tidak setuju	Ragu-ragu	Ragu-ragu	Ragu-ragu	Ragu-ragu	Tidak setuju	Tidak setuju	Ragu-ragu	Tidak setuju	Ragu-ragu	Ragu-ragu	Ragu-ragu	Ragu-ragu	Tidak setuju	Ragu-ragu	Ragu-ragu	Ragu-ragu	Ragu-ragu	Ragu-ragu
114111152546	421466253	2022-09-06 23:21:55	2022-09-06 23:24:42	Ya	Perempuan	25	SMA	Nugy_Risa	Tidak	Sukasari	Ragu-ragu	Ragu-ragu		Ragu-ragu	Ragu-ragu	Ragu-ragu	Ragu-ragu	Ragu-ragu	Ragu-ragu	Ragu-ragu	Ragu-ragu	Ragu-ragu	Ragu-ragu	Ragu-ragu	Ragu-ragu	Ragu-ragu	Ragu-ragu	Ragu-ragu	Ragu-ragu	Ragu-ragu	Ragu-ragu	Ragu-ragu	Ragu-ragu	Ragu-ragu	Ragu-ragu	Ragu-ragu	Ragu-ragu
114111147776	421466253	2022-09-06 23:17:36	2022-09-06 23:19:25	Ya	Laki-laki	23	SMA	Pedagang	Ya	Sukasari	Tidak setuju	Tidak setuju	Tidak setuju	Tidak setuju	Tidak setuju	Tidak setuju	Tidak setuju	Tidak setuju	Tidak setuju	Tidak setuju	Ragu-ragu	Ragu-ragu	Tidak setuju	Ragu-ragu	Tidak setuju	Tidak setuju	Ragu-ragu	Tidak setuju	Tidak setuju	Ragu-ragu	Ragu-ragu	Tidak setuju	Ragu-ragu	Tidak setuju	Ragu-ragu	Tidak setuju	Tidak setuju
114111125658	421466253	2022-09-06 22:54:36	2022-09-06 22:55:55	Ya	Perempuan	24	SMA	Sales	Ya	Rancakalong	Tidak setuju	Tidak setuju	Tidak setuju	Tidak setuju	Tidak setuju	Tidak setuju	Tidak setuju	Tidak setuju	Tidak setuju	Tidak setuju	Tidak setuju	Tidak setuju	Tidak setuju	Tidak setuju	Tidak setuju	Tidak setuju	Tidak setuju	Tidak setuju	Tidak setuju	Tidak setuju	Tidak setuju	Tidak setuju	Tidak setuju	Tidak setuju	Tidak setuju	Tidak setuju	Tidak setuju
114111119858	421466253	2022-09-06 22:48:41	2022-09-06 22:49:51	Ya	Perempuan	40	SMA	Irt	Tidak	Sumedang Selatan	Tidak setuju	Tidak setuju	Tidak setuju	Tidak setuju	Tidak setuju	Tidak setuju	Tidak setuju	Tidak setuju	Tidak setuju	Tidak setuju	Tidak setuju	Tidak setuju	Tidak setuju	Tidak setuju	Tidak setuju	Tidak setuju	Tidak setuju	Tidak setuju	Tidak setuju	Tidak setuju	Tidak setuju	Tidak setuju	Tidak setuju	Tidak setuju	Tidak setuju	Tidak setuju	Tidak setuju
114111116754	421466253	2022-09-06 22:45:26	2022-09-06 22:46:41	Ya	Perempuan	25	SMA	Sales	Ya	Sumedang Utara	Tidak setuju	Tidak setuju	Tidak setuju	Tidak setuju	Tidak setuju	Tidak setuju	Tidak setuju	Tidak setuju	Tidak setuju	Tidak setuju	Tidak setuju	Tidak setuju	Tidak setuju	Tidak setuju	Tidak setuju	Tidak setuju	Tidak setuju	Tidak setuju	Tidak setuju	Tidak setuju	Tidak setuju	Tidak setuju	Tidak setuju	Tidak setuju	Tidak setuju	Tidak setuju	Tidak setuju
114111113890	421466253	2022-09-06 22:42:30	2022-09-06 22:43:46	Ya	Perempuan	23	SMA	Irt	Ya	Cimanggung	Ragu-ragu	Ragu-ragu	Ragu-ragu	Ragu-ragu	Ragu-ragu	Tidak setuju	Tidak setuju	Tidak setuju	Tidak setuju	Tidak setuju	Tidak setuju	Ragu-ragu	Ragu-ragu	Tidak setuju	Tidak setuju	Ragu-ragu	Ragu-ragu	Ragu-ragu	Tidak setuju	Tidak setuju	Ragu-ragu	Tidak setuju	Ragu-ragu	Ragu-ragu	Tidak setuju	Ragu-ragu	Ragu-ragu
114111110776	421466253	2022-09-06 22:39:21	2022-09-06 22:40:36	Ya	Perempuan	25	SMA	Kurir	Tidak	Cimanggung	Tidak setuju	Tidak setuju	Tidak setuju	Tidak setuju	Tidak setuju	Tidak setuju	Tidak setuju	Ragu-ragu	Ragu-ragu	Tidak setuju	Ragu-ragu	Ragu-ragu	Tidak setuju	Ragu-ragu	Ragu-ragu	Ragu-ragu	Ragu-ragu	Ragu-ragu	Tidak setuju	Tidak setuju	Tidak setuju	Ragu-ragu	Tidak setuju	Tidak setuju	Tidak setuju	Ragu-ragu	Ragu-ragu
114111107029	421466253	2022-09-06 22:35:12	2022-09-06 22:36:49	Ya	Perempuan	30	SMA	Irt	Tidak	Sumedang Selatan	Tidak setuju	Tidak setuju	Ragu-ragu	Ragu-ragu	Tidak setuju	Ragu-ragu	Tidak setuju	Ragu-ragu	Ragu-ragu	Ragu-ragu	Ragu-ragu	Tidak setuju	Ragu-ragu	Ragu-ragu	Ragu-ragu	Tidak setuju	Ragu-ragu	Tidak setuju	Ragu-ragu	Ragu-ragu	Tidak setuju	Ragu-ragu	Ragu-ragu	Ragu-ragu	Tidak setuju	Tidak setuju	Tidak setuju
114111103195	421466253	2022-09-06 22:31:24	2022-09-06 22:32:42	Ya	Perempuan	25	SMA	Kurir	Tidak	Tanjungsari	Ragu-ragu	Ragu-ragu	Ragu-ragu	Ragu-ragu	Ragu-ragu	Ragu-ragu	Ragu-ragu	Ragu-ragu	Ragu-ragu	Ragu-ragu	Ragu-ragu	Ragu-ragu	Ragu-ragu	Ragu-ragu	Ragu-ragu	Ragu-ragu	Ragu-ragu	Ragu-ragu	Ragu-ragu	Ragu-ragu	Ragu-ragu	Ragu-ragu	Ragu-ragu	Ragu-ragu	Tidak setuju	Tidak setuju	Tidak setuju
114111096772	421466253	2022-09-06 22:24:56	2022-09-06 22:25:52	Ya	Perempuan	22	SMA	Buruh pabrik	Tidak	Jatinangor	Tidak setuju	Tidak setuju	Tidak setuju	Tidak setuju	Tidak setuju	Tidak setuju	Tidak setuju	Tidak setuju	Tidak setuju	Tidak setuju	Tidak setuju	Tidak setuju	Tidak setuju	Tidak setuju	Tidak setuju	Tidak setuju	Tidak setuju	Tidak setuju	Tidak setuju	Tidak setuju	Tidak setuju	Tidak setuju	Tidak setuju	Tidak setuju	Tidak setuju	Tidak setuju	Tidak setuju
114111093878	421466253	2022-09-06 22:21:37	2022-09-06 22:22:45	Ya	Perempuan	27	Perguruan Tinggi	Nakes	Ya	Sumedang Selatan	Tidak setuju	Tidak setuju	Tidak setuju	Tidak setuju	Tidak setuju	Tidak setuju	Tidak setuju	Tidak setuju	Tidak setuju	Tidak setuju	Tidak setuju	Tidak setuju	Tidak setuju	Tidak setuju	Tidak setuju	Tidak setuju	Tidak setuju	Tidak setuju	Tidak setuju	Tidak setuju	Tidak setuju	Tidak setuju	Tidak setuju	Tidak setuju	Tidak setuju	Tidak setuju	Tidak setuju
114111063334	421466253	2022-09-06 21:49:32	2022-09-06 21:51:10	Ya	Laki-laki	34	SMA	Wiraswasta	Tidak	Pamulihan	Tidak setuju	Ragu-ragu	Tidak setuju	Tidak setuju	Tidak setuju	Ragu-ragu	Tidak setuju	Tidak setuju	Tidak setuju	Tidak setuju	Ragu-ragu	Tidak setuju	Ragu-ragu	Tidak setuju	Ragu-ragu	Ragu-ragu	Tidak setuju	Tidak setuju	Tidak setuju	Tidak setuju	Tidak setuju	Tidak setuju	Tidak setuju	Tidak setuju	Tidak setuju	Ragu-ragu	Tidak setuju
114111035719	421466253	2022-09-06 21:16:43	2022-09-06 21:21:08	Ya	Laki-laki	20	SMA	Wirausaha	Tidak	Cimanggung	Tidak setuju	Tidak setuju	Ragu-ragu	Tidak setuju	Sangat tidak setuju	Tidak setuju	Setuju	Setuju	Setuju	Setuju	Sangat setuju	Setuju	Setuju	Setuju	Ragu-ragu	Tidak setuju	Tidak setuju	Setuju	Setuju	Setuju	Sangat setuju	Setuju	Setuju	Sangat setuju	Ragu-ragu	Ragu-ragu	Ragu-ragu
114111033808	421466253	2022-09-06 21:17:24	2022-09-06 21:18:54	Ya	Laki-laki	40	SMP	Wiraswasta	Tidak	Jatinangor	Tidak setuju	Tidak setuju	Ragu-ragu	Tidak setuju	Tidak setuju	Tidak setuju	Tidak setuju	Ragu-ragu	Ragu-ragu	Tidak setuju	Ragu-ragu	Tidak setuju	Ragu-ragu	Tidak setuju	Ragu-ragu	Tidak setuju	Ragu-ragu	Tidak setuju	Tidak setuju	Ragu-ragu	Tidak setuju	Tidak setuju	Ragu-ragu	Tidak setuju	Tidak setuju	Tidak setuju	Ragu-ragu
114111030467	421466253	2022-09-06 21:13:17	2022-09-06 21:15:00	Tidak	Laki-laki	27	SMA	Wiraswasts	Tidak	Cimanggung		Tidak setuju	Tidak setuju	Tidak setuju	Tidak setuju	Tidak setuju	Tidak setuju	Ragu-ragu	Tidak setuju	Ragu-ragu	Ragu-ragu	Tidak setuju	Tidak setuju	Ragu-ragu	Tidak setuju	Ragu-ragu	Ragu-ragu	Ragu-ragu	Tidak setuju	Ragu-ragu	Ragu-ragu	Tidak setuju	Tidak setuju	Ragu-ragu	Tidak setuju	Tidak setuju	Tidak setuju
114111028318	421466253	2022-09-06 21:10:47	2022-09-06 21:12:25	Ya	Perempuan	35	SMA	IRT	Ya	Sumedang Utara	Tidak setuju	Tidak setuju	Tidak setuju	Tidak setuju	Ragu-ragu	Tidak setuju	Ragu-ragu	Tidak setuju	Tidak setuju	Ragu-ragu	Tidak setuju	Tidak setuju	Ragu-ragu	Ragu-ragu	Tidak setuju	Tidak setuju	Tidak setuju	Tidak setuju	Tidak setuju	Tidak setuju	Tidak setuju	Tidak setuju	Tidak setuju	Tidak setuju	Tidak setuju	Tidak setuju	Tidak setuju
114111026136	421466253	2022-09-06 21:08:38	2022-09-06 21:10:01	Ya	Laki-laki	45	SMP	Sopir	Ya	Sukasari	Tidak setuju	Tidak setuju	Tidak setuju	Ragu-ragu	Tidak setuju	Tidak setuju	Tidak setuju	Tidak setuju	Tidak setuju	Tidak setuju	Ragu-ragu	Tidak setuju	Tidak setuju	Ragu-ragu	Tidak setuju	Tidak setuju	Ragu-ragu	Tidak setuju	Tidak setuju	Tidak setuju	Tidak setuju	Tidak setuju	Ragu-ragu	Tidak setuju	Tidak setuju	Tidak setuju	Tidak setuju
114111021412	421466253	2022-09-06 21:03:06	2022-09-06 21:04:35	Ya	Laki-laki	39	SMP	Wiraswasta	Tidak	Pamulihan	Tidak setuju	Ragu-ragu	Tidak setuju	Ragu-ragu	Ragu-ragu	Tidak setuju	Tidak setuju	Ragu-ragu	Ragu-ragu	Ragu-ragu	Ragu-ragu	Tidak setuju	Tidak setuju	Ragu-ragu	Tidak setuju	Tidak setuju	Tidak setuju	Ragu-ragu	Tidak setuju	Ragu-ragu	Tidak setuju	Tidak setuju	Ragu-ragu	Ragu-ragu	Tidak setuju	Ragu-ragu	Ragu-ragu
114111015224	421466253	2022-09-06 20:55:54	2022-09-06 20:57:31	Ya	Laki-laki	40	SMA	Pedagang	Tidak	Cimanggung	Tidak setuju	Tidak setuju	Tidak setuju	Tidak setuju	Tidak setuju	Ragu-ragu	Tidak setuju	Tidak setuju	Ragu-ragu	Ragu-ragu	Tidak setuju	Tidak setuju	Tidak setuju	Tidak setuju	Tidak setuju	Tidak setuju	Tidak setuju	Ragu-ragu	Ragu-ragu	Tidak setuju	Tidak setuju	Ragu-ragu	Tidak setuju	Ragu-ragu	Ragu-ragu	Ragu-ragu	Tidak setuju
114111012176	421466253	2022-09-06 20:51:46	2022-09-06 20:54:06	Ya	Perempuan	30	SMP	Wiraswasta	Ya	Jatinangor	Tidak setuju	Ragu-ragu	Tidak setuju	Ragu-ragu	Tidak setuju	Tidak setuju	Tidak setuju	Ragu-ragu	Tidak setuju	Tidak setuju	Tidak setuju	Tidak setuju	Tidak setuju	Ragu-ragu	Tidak setuju	Tidak setuju	Tidak setuju	Tidak setuju	Tidak setuju	Tidak setuju	Tidak setuju	Tidak setuju	Tidak setuju	Tidak setuju	Ragu-ragu	Ragu-ragu	Tidak setuju
114110997059	421466253	2022-09-06 20:12:06	2022-09-06 20:36:20	Ya	Perempuan	21	Perguruan Tinggi	-	Tidak	Conggeang	Tidak setuju	Setuju	Setuju	Setuju	Setuju	Setuju	Tidak setuju	Ragu-ragu	Setuju	Setuju	Setuju	Setuju	Tidak setuju	Tidak setuju	Tidak setuju	Ragu-ragu	Setuju	Tidak setuju	Tidak setuju	Tidak setuju	Setuju	Tidak setuju	Tidak setuju	Setuju	Setuju	Setuju	Setuju
114110993885	421466253	2022-09-06 20:31:04	2022-09-06 20:32:42	Ya	Perempuan	29	SMA	Wiraswasta	Ya	Jatinangor	Tidak setuju	Tidak setuju	Tidak setuju	Tidak setuju	Ragu-ragu	Tidak setuju	Tidak setuju	Tidak setuju	Ragu-ragu	Tidak setuju	Tidak setuju	Tidak setuju	Tidak setuju	Ragu-ragu	Ragu-ragu	Ragu-ragu	Ragu-ragu	Ragu-ragu	Ragu-ragu	Tidak setuju	Tidak setuju	Ragu-ragu	Ragu-ragu	Tidak setuju	Ragu-ragu	Tidak setuju	Ragu-ragu
114110992232	421466253	2022-09-06 20:29:29	2022-09-06 20:30:42	Ya	Perempuan	36	SMP	Ibu rumah tangga	Tidak	Tanjungsari	Tidak setuju	Tidak setuju	Tidak setuju	Ragu-ragu	Tidak setuju	Tidak setuju	Ragu-ragu	Ragu-ragu	Tidak setuju	Tidak setuju	Tidak setuju	Tidak setuju	Ragu-ragu	Ragu-ragu	Tidak setuju	Ragu-ragu	Tidak setuju	Tidak setuju	Tidak setuju	Tidak setuju	Tidak setuju	Ragu-ragu	Sangat setuju	Ragu-ragu	Tidak setuju	Tidak setuju	Ragu-ragu
114110991102	421466253	2022-09-06 20:27:15	2022-09-06 20:29:22	Ya	Perempuan	35	SMA	Ibu rumahtangga	Tidak	Cimanggung	Tidak setuju	Tidak setuju	Tidak setuju	Tidak setuju	Tidak setuju	Tidak setuju	Tidak setuju	Tidak setuju	Tidak setuju	Ragu-ragu	Tidak setuju	Ragu-ragu	Ragu-ragu	Tidak setuju	Tidak setuju	Ragu-ragu	Ragu-ragu	Ragu-ragu	Tidak setuju	Tidak setuju	Tidak setuju	Tidak setuju	Tidak setuju	Tidak setuju	Tidak setuju	Tidak setuju	Tidak setuju
114110990583	421466253	2022-09-06 20:27:20	2022-09-06 20:28:43	Ya	Perempuan	31	SMA	Ibu rumah tangga	Tidak	Tanjungsari	Tidak setuju	Tidak setuju	Tidak setuju	Setuju	Ragu-ragu	Setuju	Ragu-ragu	Ragu-ragu	Ragu-ragu	Tidak setuju	Ragu-ragu	Ragu-ragu	Ragu-ragu	Tidak setuju	Tidak setuju	Ragu-ragu	Ragu-ragu	Tidak setuju	Sangat tidak setuju	Tidak setuju	Setuju	Setuju	Ragu-ragu		Ragu-ragu	Ragu-ragu	Ragu-ragu
114110988754	421466253	2022-09-06 20:25:21	2022-09-06 20:26:32	Ya	Laki-laki	32	SMP	Karyawan	Tidak	Sukasari	Ragu-ragu	Tidak setuju	Ragu-ragu	Ragu-ragu	Ragu-ragu	Ragu-ragu	Ragu-ragu	Sangat setuju	Setuju	Ragu-ragu	Tidak setuju	Tidak setuju	Ragu-ragu	Ragu-ragu	Ragu-ragu	Ragu-ragu	Ragu-ragu	Ragu-ragu	Ragu-ragu	Sangat setuju	Setuju	Setuju	Setuju	Setuju	Ragu-ragu	Tidak setuju	Ragu-ragu
114110987505	421466253	2022-09-06 20:23:51	2022-09-06 20:25:00	Ya	Laki-laki	45	SMA	Bisnis	Tidak	Sukasari	Sangat tidak setuju	Setuju	Setuju	Ragu-ragu	Tidak setuju	Ragu-ragu	Ragu-ragu	Ragu-ragu	Ragu-ragu	Ragu-ragu	Tidak setuju		Ragu-ragu	Tidak setuju	Tidak setuju	Ragu-ragu	Tidak setuju	Tidak setuju	Tidak setuju	Ragu-ragu	Tidak setuju	Ragu-ragu	Tidak setuju	Tidak setuju	Setuju	Setuju	Tidak setuju
114110986741	421466253	2022-09-06 20:22:38	2022-09-06 20:24:04	Ya	Laki-laki	45	SMA	Guru	Tidak	Pamulihan	Tidak setuju	Tidak setuju	Ragu-ragu	Ragu-ragu	Ragu-ragu	Ragu-ragu	Ragu-ragu	Ragu-ragu	Tidak setuju	Tidak setuju	Tidak setuju	Ragu-ragu	Tidak setuju	Tidak setuju	Ragu-ragu	Ragu-ragu	Tidak setuju	Ragu-ragu	Ragu-ragu	Ragu-ragu	Tidak setuju	Tidak setuju	Ragu-ragu	Ragu-ragu	Ragu-ragu	Ragu-ragu	Tidak setuju
114110986259	421466253	2022-09-06 20:22:24	2022-09-06 20:23:26	Ya	Perempuan	38	SMP	Ibu rumah tangga	Tidak	Tanjungsari	Sangat tidak setuju	Sangat tidak setuju	Tidak setuju	Tidak setuju	Ragu-ragu	Ragu-ragu	Tidak setuju	Setuju	Ragu-ragu	Ragu-ragu	Ragu-ragu	Ragu-ragu	Tidak setuju	Ragu-ragu	Setuju	Ragu-ragu	Sangat tidak setuju	Tidak setuju	Sangat tidak setuju	Tidak setuju	Ragu-ragu	Tidak setuju	Sangat tidak setuju	Sangat tidak setuju	Tidak setuju	Ragu-ragu	Tidak setuju
114110985115	421466253	2022-09-06 20:21:10	2022-09-06 20:22:05	Ya	Laki-laki	43	SD	Pertanian	Tidak	Tanjungsari	Sangat tidak setuju	Tidak setuju	Ragu-ragu	Sangat setuju	Setuju	Tidak setuju	Tidak setuju	Ragu-ragu	Tidak setuju	Tidak setuju	Tidak setuju	Tidak setuju	Tidak setuju	Tidak setuju	Sangat tidak setuju	Tidak setuju	Setuju	Sangat tidak setuju	Tidak setuju	Setuju	Ragu-ragu	Sangat setuju	Tidak setuju	Setuju	Ragu-ragu	Tidak setuju	Tidak setuju
114110984704	421466253	2022-09-06 20:19:58	2022-09-06 20:21:35	Ya	Laki-laki	37	SMA	Wiraswasta	Tidak	Tanjungsari	Tidak setuju	Tidak setuju	Tidak setuju	Tidak setuju	Tidak setuju	Ragu-ragu	Ragu-ragu	Ragu-ragu	Tidak setuju	Tidak setuju	Tidak setuju	Tidak setuju	Tidak setuju	Tidak setuju	Tidak setuju	Tidak setuju	Tidak setuju	Tidak setuju	Tidak setuju	Tidak setuju	Ragu-ragu	Ragu-ragu	Tidak setuju	Ragu-ragu	Tidak setuju	Tidak setuju	Ragu-ragu
114110984046	421466253	2022-09-06 20:19:42	2022-09-06 20:20:48	Ya	Laki-laki	49	SMP	Tani	Tidak	Sukasari	Tidak setuju	Tidak setuju	Tidak setuju	Ragu-ragu	Setuju	Tidak setuju	Ragu-ragu	Ragu-ragu	Tidak setuju	Setuju	Ragu-ragu	Ragu-ragu	Ragu-ragu	Ragu-ragu	Ragu-ragu	Tidak setuju	Tidak setuju	Tidak setuju	Sangat tidak setuju	Tidak setuju	Sangat tidak setuju	Tidak setuju	Ragu-ragu	Ragu-ragu	Tidak setuju	Setuju	Tidak setuju
114110982897	421466253	2022-09-06 20:18:28	2022-09-06 20:19:22	Ya		45	SD	Wiraswasta	Tidak	Cimanggung	Tidak setuju	Tidak setuju	Tidak setuju	Ragu-ragu	Setuju	Sangat setuju	Ragu-ragu	Tidak setuju	Ragu-ragu	Ragu-ragu		Tidak setuju	Sangat tidak setuju	Tidak setuju	Ragu-ragu	Ragu-ragu	Tidak setuju	Sangat tidak setuju	Sangat tidak setuju	Sangat setuju	Tidak setuju	Ragu-ragu	Setuju	Sangat setuju	Ragu-ragu	Setuju	Tidak setuju
114110981790	421466253	2022-09-06 20:16:45	2022-09-06 20:17:58	Ya	Perempuan	26	SMP	Kurir	Tidak	Sukasari	Tidak setuju		Tidak setuju	Ragu-ragu	Ragu-ragu	Tidak setuju	Tidak setuju	Setuju	Setuju	Tidak setuju	Tidak setuju	Tidak setuju	Setuju	Ragu-ragu	Ragu-ragu	Sangat tidak setuju	Sangat tidak setuju	Sangat tidak setuju	Tidak setuju	Ragu-ragu	Ragu-ragu	Ragu-ragu	Ragu-ragu	Tidak setuju	Tidak setuju	Tidak setuju	Tidak setuju
114110967438	421466253	2022-09-06 19:57:30	2022-09-06 19:59:05	Ya	Laki-laki	45	SMP	Supir	Tidak	Pamulihan	Tidak setuju	Tidak setuju	Tidak setuju	Tidak setuju	Tidak setuju	Ragu-ragu	Tidak setuju	Tidak setuju	Tidak setuju	Ragu-ragu	Tidak setuju	Tidak setuju	Ragu-ragu	Tidak setuju	Ragu-ragu	Tidak setuju	Tidak setuju	Ragu-ragu	Ragu-ragu	Tidak setuju	Ragu-ragu	Ragu-ragu	Ragu-ragu	Ragu-ragu	Ragu-ragu	Ragu-ragu	Tidak setuju
114110965177	421466253	2022-09-06 19:53:50	2022-09-06 19:55:43	Ya	Laki-laki	35	SMA	Kurir	Tidak	Tanjungsari	Ragu-ragu	Tidak setuju	Tidak setuju	Tidak setuju	Sangat setuju	Tidak setuju	Sangat tidak setuju	Tidak setuju	Sangat tidak setuju	Tidak setuju	Sangat tidak setuju	Setuju	Ragu-ragu	Setuju	Ragu-ragu	Sangat tidak setuju	Tidak setuju	Sangat tidak setuju	Ragu-ragu	Tidak setuju	Ragu-ragu	Tidak setuju	Ragu-ragu	Ragu-ragu	Ragu-ragu	Sangat setuju	Ragu-ragu
114110963809	421466253	2022-09-06 19:51:58	2022-09-06 19:53:39	Ya	Laki-laki	36	SMA	Supir	Tidak	Pamulihan	Ragu-ragu	Tidak setuju	Tidak setuju	Tidak setuju	Ragu-ragu	Setuju	Tidak setuju	Tidak setuju	Tidak setuju	Tidak setuju	Ragu-ragu	Ragu-ragu	Ragu-ragu	Ragu-ragu	Ragu-ragu	Ragu-ragu	Ragu-ragu	Ragu-ragu	Tidak setuju	Ragu-ragu	Ragu-ragu	Tidak setuju	Ragu-ragu	Tidak setuju	Tidak setuju	Tidak setuju	Tidak setuju
114110963254	421466253	2022-09-06 19:42:54	2022-09-06 19:52:46	Ya	Perempuan	21	Perguruan Tinggi	Mahasiswa	Tidak	Cimanggung	Tidak setuju	Tidak setuju	Tidak setuju	Tidak setuju	Tidak setuju	Tidak setuju	Tidak setuju	Ragu-ragu	Tidak setuju	Tidak setuju	Tidak setuju	Tidak setuju	Tidak setuju	Ragu-ragu	Tidak setuju	Tidak setuju	Tidak setuju	Tidak setuju	Tidak setuju	Tidak setuju	Tidak setuju	Tidak setuju	Ragu-ragu	Tidak setuju	Tidak setuju	Tidak setuju	Tidak setuju
114110962087	421466253	2022-09-06 19:49:48	2022-09-06 19:51:06	Ya	Laki-laki	40	SMP	Wiraswasta	Tidak	Rancakalong	Tidak setuju	Tidak setuju	Tidak setuju	Tidak setuju	Tidak setuju	Ragu-ragu	Tidak setuju	Tidak setuju	Tidak setuju	Ragu-ragu	Tidak setuju	Tidak setuju	Tidak setuju	Tidak setuju	Tidak setuju	Tidak setuju	Tidak setuju	Ragu-ragu	Ragu-ragu	Tidak setuju	Ragu-ragu	Tidak setuju	Tidak setuju	Tidak setuju	Tidak setuju	Tidak setuju	Tidak setuju
114110960593	421466253	2022-09-06 19:47:27	2022-09-06 19:48:52	Ya	Laki-laki	37	SMA	Wiraswasta	Tidak	Rancakalong	Tidak setuju	Tidak setuju	Ragu-ragu	Tidak setuju	Tidak setuju	Tidak setuju	Ragu-ragu	Ragu-ragu	Ragu-ragu	Ragu-ragu	Tidak setuju	Ragu-ragu	Ragu-ragu	Ragu-ragu	Ragu-ragu	Tidak setuju	Tidak setuju	Ragu-ragu	Ragu-ragu	Tidak setuju	Tidak setuju	Tidak setuju	Ragu-ragu	Tidak setuju	Tidak setuju	Ragu-ragu	Ragu-ragu
114110958329	421466253	2022-09-06 19:44:03	2022-09-06 19:45:31	Ya	Laki-laki	45	SMA	Pedagang	Tidak	Cimanggung	Tidak setuju	Tidak setuju	Ragu-ragu	Ragu-ragu	Ragu-ragu	Tidak setuju	Tidak setuju	Ragu-ragu	Tidak setuju	Tidak setuju	Tidak setuju	Tidak setuju	Ragu-ragu	Tidak setuju	Ragu-ragu	Tidak setuju	Ragu-ragu	Tidak setuju	Tidak setuju	Ragu-ragu	Tidak setuju	Ragu-ragu	Ragu-ragu	Tidak setuju	Tidak setuju	Tidak setuju	Tidak setuju
114110956353	421466253	2022-09-06 19:41:03	2022-09-06 19:42:35	Ya	Laki-laki	40	SMA	Supir	Tidak	Cimanggung	Tidak setuju	Tidak setuju	Tidak setuju	Tidak setuju	Tidak setuju	Ragu-ragu	Tidak setuju	Tidak setuju	Tidak setuju	Tidak setuju	Ragu-ragu	Tidak setuju	Tidak setuju	Tidak setuju	Tidak setuju	Tidak setuju	Tidak setuju	Tidak setuju	Tidak setuju	Tidak setuju	Tidak setuju	Tidak setuju	Ragu-ragu	Ragu-ragu	Tidak setuju	Tidak setuju	Tidak setuju
114110954810	421466253	2022-09-06 19:38:29	2022-09-06 19:40:09	Ya	Perempuan	29	SMA	Ibu rumahtangga	Tidak	Cimanggung	Tidak setuju	Ragu-ragu	Tidak setuju	Tidak setuju	Tidak setuju	Tidak setuju	Tidak setuju	Ragu-ragu	Tidak setuju	Ragu-ragu	Ragu-ragu	Ragu-ragu	Tidak setuju	Tidak setuju	Tidak setuju	Tidak setuju	Tidak setuju	Tidak setuju	Ragu-ragu	Tidak setuju	Tidak setuju	Tidak setuju	Tidak setuju	Ragu-ragu	Tidak setuju	Tidak setuju	Tidak setuju
114110953134	421466253	2022-09-06 19:36:18	2022-09-06 19:37:43	Ya	Laki-laki	35	SMA	Wiraswasta	Tidak	Sukasari	Tidak setuju	Tidak setuju	Tidak setuju	Ragu-ragu	Tidak setuju	Tidak setuju	Tidak setuju	Tidak setuju	Ragu-ragu	Tidak setuju	Tidak setuju	Ragu-ragu	Tidak setuju	Tidak setuju	Tidak setuju	Ragu-ragu	Ragu-ragu	Tidak setuju	Ragu-ragu	Ragu-ragu	Tidak setuju	Tidak setuju	Tidak setuju	Tidak setuju	Tidak setuju	Ragu-ragu	Ragu-ragu
114110951689	421466253	2022-09-06 19:34:04	2022-09-06 19:35:36	Ya	Laki-laki	40	SMA	Pedagang	Tidak	Tanjungsari	Tidak setuju	Tidak setuju	Tidak setuju	Tidak setuju	Tidak setuju	Ragu-ragu	Tidak setuju	Tidak setuju	Tidak setuju	Tidak setuju	Tidak setuju	Tidak setuju	Ragu-ragu	Ragu-ragu	Ragu-ragu	Tidak setuju	Tidak setuju	Tidak setuju	Tidak setuju	Tidak setuju	Tidak setuju	Ragu-ragu	Ragu-ragu	Tidak setuju	Tidak setuju	Tidak setuju	Tidak setuju
114110950220	421466253	2022-09-06 19:28:41	2022-09-06 19:33:24	Ya	Perempuan	22	Perguruan Tinggi		Tidak	Paseh	Tidak setuju	Tidak setuju	Setuju	Tidak setuju	Tidak setuju	Ragu-ragu	Ragu-ragu	Sangat tidak setuju	Sangat tidak setuju	Tidak setuju	Ragu-ragu	Ragu-ragu	Ragu-ragu	Tidak setuju	Sangat tidak setuju	Sangat tidak setuju	Sangat tidak setuju	Ragu-ragu	Ragu-ragu	Ragu-ragu	Ragu-ragu	Tidak setuju	Ragu-ragu	Tidak setuju	Tidak setuju	Ragu-ragu	Ragu-ragu
114110950176	421466253	2022-09-06 19:31:46	2022-09-06 19:33:20	Ya	Laki-laki	30	SMA	Supir	Tidak	Sukasari	Tidak setuju	Tidak setuju	Tidak setuju	Tidak setuju	Ragu-ragu	Ragu-ragu	Tidak setuju	Ragu-ragu	Tidak setuju	Ragu-ragu	Ragu-ragu	Tidak setuju	Tidak setuju	Tidak setuju	Tidak setuju	Ragu-ragu	Ragu-ragu	Tidak setuju	Ragu-ragu	Tidak setuju	Tidak setuju	Ragu-ragu	Ragu-ragu	Tidak setuju	Tidak setuju	Tidak setuju	Tidak setuju
114110948505	421466253	2022-09-06 19:29:24	2022-09-06 19:30:48	Ya	Perempuan	30	SMA	IRT	Ya	Rancakalong	Tidak setuju	Tidak setuju	Tidak setuju	Sangat tidak setuju	Tidak setuju	Tidak setuju	Tidak setuju	Tidak setuju	Tidak setuju	Tidak setuju	Tidak setuju	Ragu-ragu	Tidak setuju	Tidak setuju	Ragu-ragu	Tidak setuju	Tidak setuju	Tidak setuju	Tidak setuju	Tidak setuju	Tidak setuju	Tidak setuju	Ragu-ragu	Ragu-ragu	Tidak setuju	Ragu-ragu	Ragu-ragu
114110947798	421466253	2022-09-06 19:21:42	2022-09-06 19:29:39	Ya	Laki-laki	23	SMA	Mahasiswa	Tidak	Paseh	Setuju	Setuju	Setuju	Setuju	Setuju	Setuju	Setuju	Setuju	Setuju	Setuju	Setuju	Setuju	Setuju	Tidak setuju	Tidak setuju	Setuju	Setuju	Setuju	Setuju	Setuju	Setuju	Setuju	Setuju	Setuju	Setuju	Setuju	Setuju
114110947264	421466253	2022-09-06 19:27:29	2022-09-06 19:28:49	Ya	Laki-laki	45	SMA	Wiraswasta	Tidak	Rancakalong	Ragu-ragu	Tidak setuju	Ragu-ragu	Ragu-ragu	Tidak setuju	Tidak setuju	Tidak setuju	Ragu-ragu	Setuju	Ragu-ragu	Tidak setuju	Tidak setuju	Ragu-ragu	Ragu-ragu	Tidak setuju	Tidak setuju	Tidak setuju	Ragu-ragu	Ragu-ragu	Tidak setuju	Ragu-ragu	Ragu-ragu	Ragu-ragu	Tidak setuju	Tidak setuju	Ragu-ragu	Ragu-ragu
114110946395	421466253	2022-09-06 19:21:42	2022-09-06 19:27:30	Ya	Perempuan	22	Perguruan Tinggi	Perawat	Ya	Cisarua	Ragu-ragu	Ragu-ragu	Ragu-ragu	Ragu-ragu	Setuju	Ragu-ragu	Setuju	Ragu-ragu	Setuju	Ragu-ragu	Setuju	Ragu-ragu	Setuju	Tidak setuju	Tidak setuju	Tidak setuju	Tidak setuju	Tidak setuju	Setuju	Setuju	Setuju	Setuju	Ragu-ragu	Setuju	Setuju	Ragu-ragu	Setuju
114110944768	421466253	2022-09-06 19:20:35	2022-09-06 19:24:55	Ya	Perempuan	19	SMA	Karyawan	Tidak	Paseh	Ragu-ragu	Setuju	Setuju	Setuju	Setuju	Setuju	Setuju	Ragu-ragu	Setuju	Tidak setuju	Setuju	Setuju	Setuju	Tidak setuju	Tidak setuju	Tidak setuju	Ragu-ragu	Ragu-ragu	Setuju	Ragu-ragu	Setuju	Ragu-ragu	Ragu-ragu	Setuju	Ragu-ragu	Ragu-ragu	Ragu-ragu
114110944553	421466253	2022-09-06 19:23:03	2022-09-06 19:24:35	Ya	Laki-laki	32	SMA	Wiraswasta	Ya	Sukasari	Tidak setuju	Ragu-ragu	Tidak setuju	Ragu-ragu	Ragu-ragu	Ragu-ragu	Tidak setuju	Tidak setuju	Ragu-ragu	Ragu-ragu	Tidak setuju	Tidak setuju	Tidak setuju	Tidak setuju	Tidak setuju	Tidak setuju	Tidak setuju	Tidak setuju	Tidak setuju	Tidak setuju	Tidak setuju	Tidak setuju	Tidak setuju		Ragu-ragu	Tidak setuju	Ragu-ragu
114110942493	421466253	2022-09-06 19:19:54	2022-09-06 19:21:16	Ya	Laki-laki	50	SMP	Supir	Tidak	Jatinangor	Sangat tidak setuju	Sangat tidak setuju	Tidak setuju	Tidak setuju	Tidak setuju	Tidak setuju	Tidak setuju	Tidak setuju	Tidak setuju	Tidak setuju	Tidak setuju	Tidak setuju	Tidak setuju	Ragu-ragu	Ragu-ragu	Ragu-ragu	Ragu-ragu	Ragu-ragu	Ragu-ragu	Ragu-ragu	Ragu-ragu	Tidak setuju	Ragu-ragu		Tidak setuju	Ragu-ragu	Ragu-ragu
114110940963	421466253	2022-09-06 19:17:12	2022-09-06 19:18:45	Ya	Laki-laki	45	SMP	Dagang	Tidak	Sukasari	Sangat tidak setuju	Sangat tidak setuju	Sangat tidak setuju	Sangat tidak setuju	Sangat tidak setuju	Tidak setuju	Tidak setuju	Tidak setuju	Tidak setuju	Ragu-ragu	Ragu-ragu	Ragu-ragu	Ragu-ragu	Ragu-ragu	Ragu-ragu	Ragu-ragu	Tidak setuju	Tidak setuju	Ragu-ragu	Ragu-ragu	Tidak setuju	Ragu-ragu	Tidak setuju	Ragu-ragu	Ragu-ragu	Ragu-ragu	Ragu-ragu
114110912299	421466253	2022-09-06 18:28:22	2022-09-06 18:29:45	Ya	Perempuan	30	SMA	Buruh pabrik	Tidak	Tanjungsari	Tidak setuju	Tidak setuju	Tidak setuju	Tidak setuju	Tidak setuju	Ragu-ragu	Tidak setuju	Ragu-ragu	Ragu-ragu	Ragu-ragu	Tidak setuju	Tidak setuju	Tidak setuju	Tidak setuju	Tidak setuju	Tidak setuju	Ragu-ragu	Tidak setuju	Tidak setuju	Tidak setuju	Tidak setuju	Ragu-ragu	Ragu-ragu	Ragu-ragu	Tidak setuju	Tidak setuju	Tidak setuju
114110910508	421466253	2022-09-06 18:24:13	2022-09-06 18:26:07	Ya	Laki-laki	45	SMA	Wiraswasta	Ya	Sukasari	Tidak setuju	Tidak setuju	Tidak setuju	Tidak setuju	Tidak setuju	Tidak setuju	Tidak setuju	Ragu-ragu	Ragu-ragu	Ragu-ragu	Tidak setuju	Ragu-ragu	Ragu-ragu	Tidak setuju	Ragu-ragu	Ragu-ragu	Ragu-ragu	Ragu-ragu	Tidak setuju	Ragu-ragu	Tidak setuju	Tidak setuju	Tidak setuju	Tidak setuju	Tidak setuju	Tidak setuju	Tidak setuju
114110909041	421466253	2022-09-06 18:21:36	2022-09-06 18:23:12	Ya	Laki-laki	32	SMA	Supir	Tidak	Cimanggung	Tidak setuju	Ragu-ragu	Ragu-ragu	Tidak setuju	Tidak setuju	Tidak setuju	Tidak setuju	Tidak setuju	Ragu-ragu	Tidak setuju	Tidak setuju	Tidak setuju	Tidak setuju	Ragu-ragu	Tidak setuju	Tidak setuju	Tidak setuju	Tidak setuju	Tidak setuju	Tidak setuju	Ragu-ragu	Ragu-ragu	Ragu-ragu	Tidak setuju	Tidak setuju	Ragu-ragu	Tidak setuju
114110907711	421466253	2022-09-06 18:19:07	2022-09-06 18:20:33	Ya	Perempuan	29	SMA	Pedagang	Ya	Ganeas	Tidak setuju	Tidak setuju	Tidak setuju	Tidak setuju	Tidak setuju	Tidak setuju	Tidak setuju	Ragu-ragu	Tidak setuju	Tidak setuju	Tidak setuju	Tidak setuju	Tidak setuju	Tidak setuju	Ragu-ragu	Tidak setuju	Tidak setuju	Ragu-ragu	Tidak setuju	Ragu-ragu	Ragu-ragu	Tidak setuju	Tidak setuju	Tidak setuju	Tidak setuju	Tidak setuju	Tidak setuju
114110906406	421466253	2022-09-06 18:16:12	2022-09-06 18:17:47	Ya	Laki-laki	35	SMA	Pegawai swasta	Ya	Sukasari	Tidak setuju	Tidak setuju	Ragu-ragu	Tidak setuju	Tidak setuju	Tidak setuju	Tidak setuju	Tidak setuju	Tidak setuju	Tidak setuju	Tidak setuju	Tidak setuju	Ragu-ragu	Tidak setuju	Tidak setuju	Tidak setuju	Tidak setuju	Tidak setuju	Tidak setuju	Ragu-ragu	Tidak setuju	Tidak setuju	Tidak setuju	Tidak setuju	Ragu-ragu	Tidak setuju	Ragu-ragu
114110875113	421466253	2022-09-06 17:13:59	2022-09-06 17:15:29	Ya	Perempuan	35	SMA	Ibu Rumahtangga	Tidak	Sukasari	Tidak setuju	Tidak setuju	Tidak setuju	Tidak setuju	Tidak setuju	Tidak setuju	Tidak setuju	Tidak setuju	Ragu-ragu	Tidak setuju	Tidak setuju	Tidak setuju	Tidak setuju	Tidak setuju	Ragu-ragu	Tidak setuju	Ragu-ragu	Tidak setuju	Tidak setuju	Tidak setuju	Tidak setuju	Tidak setuju	Ragu-ragu	Tidak setuju	Ragu-ragu		Tidak setuju
114110873333	421466253	2022-09-06 17:09:41	2022-09-06 17:12:19	Ya	Laki-laki	40	SMA	Pedagang	Tidak	Sukasari	Tidak setuju	Tidak setuju	Tidak setuju	Tidak setuju	Tidak setuju	Tidak setuju	Tidak setuju	Ragu-ragu	Ragu-ragu	Ragu-ragu	Tidak setuju	Ragu-ragu	Tidak setuju	Ragu-ragu	Tidak setuju	Ragu-ragu	Tidak setuju	Tidak setuju	Ragu-ragu	Ragu-ragu	Ragu-ragu	Tidak setuju	Ragu-ragu	Tidak setuju	Tidak setuju	Ragu-ragu	Tidak setuju
114110871041	421466253	2022-09-06 17:06:02	2022-09-06 17:08:20	Ya	Laki-laki	45	Perguruan Tinggi	Guru	Ya	Jatinangor	Tidak setuju	Tidak setuju	Tidak setuju	Tidak setuju	Tidak setuju	Tidak setuju	Tidak setuju	Tidak setuju	Tidak setuju	Ragu-ragu	Ragu-ragu	Ragu-ragu	Tidak setuju	Tidak setuju	Tidak setuju	Tidak setuju	Tidak setuju	Tidak setuju	Ragu-ragu	Tidak setuju	Tidak setuju	Tidak setuju	Tidak setuju	Tidak setuju	Tidak setuju	Tidak setuju	Ragu-ragu
114110868740	421466253	2022-09-06 17:02:43	2022-09-06 17:04:13	Ya	Laki-laki	40	SMA	Wiraswasta	Tidak	Jatinangor	Ragu-ragu	Tidak setuju	Tidak setuju	Tidak setuju	Tidak setuju	Tidak setuju	Tidak setuju	Tidak setuju	Tidak setuju	Tidak setuju	Tidak setuju	Tidak setuju	Tidak setuju	Tidak setuju	Tidak setuju	Tidak setuju	Tidak setuju	Tidak setuju	Ragu-ragu	Tidak setuju	Tidak setuju	Tidak setuju	Tidak setuju	Tidak setuju	Tidak setuju	Tidak setuju	Tidak setuju
114110849051	421466253	2022-09-06 16:24:19	2022-09-06 16:26:00	Ya	Perempuan	20	SMA	Kasir	Tidak	Cimanggung	Sangat setuju	Sangat setuju	Sangat setuju	Sangat setuju	Sangat setuju	Sangat setuju	Sangat setuju	Sangat setuju	Sangat setuju	Sangat setuju	Sangat setuju	Sangat setuju	Sangat setuju	Sangat setuju	Sangat setuju	Sangat setuju	Sangat setuju	Sangat setuju	Sangat setuju	Sangat setuju	Sangat setuju	Sangat setuju	Sangat setuju	Sangat setuju	Sangat setuju	Sangat setuju	Sangat setuju
114110829619	421466253	2022-09-06 15:43:32	2022-09-06 15:47:51	Ya	Perempuan	21	Perguruan Tinggi		Tidak	Tanjungsari	Tidak setuju	Sangat setuju	Setuju	Setuju	Setuju	Setuju	Setuju	Ragu-ragu	Sangat setuju	Setuju	Ragu-ragu	Sangat setuju	Setuju	Ragu-ragu	Ragu-ragu	Tidak setuju	Setuju	Setuju	Ragu-ragu	Ragu-ragu	Setuju	Ragu-ragu	Ragu-ragu	Ragu-ragu	Ragu-ragu	Ragu-ragu	Ragu-ragu
114110827542	421466253	2022-09-06 15:40:53	2022-09-06 15:43:32	Ya	Laki-laki	21	SMA	Pelajar/Mahasiswa	Tidak	Cimanggung	Setuju	Setuju	Sangat setuju	Setuju	Setuju	Ragu-ragu	Sangat setuju	Tidak setuju	Setuju	Ragu-ragu	Setuju	Setuju	Setuju	Setuju	Ragu-ragu	Tidak setuju	Ragu-ragu	Setuju	Ragu-ragu	Ragu-ragu	Sangat setuju	Setuju	Setuju	Setuju	Setuju	Setuju	Setuju
114110804243	421466253	2022-09-06 14:57:56	2022-09-06 14:59:18	Ya	Perempuan	22	SMA	IRT	Tidak	Darmaraja	Tidak setuju	Sangat tidak setuju	Sangat setuju	Tidak setuju	Tidak setuju	Ragu-ragu	Sangat tidak setuju	Tidak setuju	Tidak setuju	Ragu-ragu	Ragu-ragu	Setuju	Setuju	Setuju	Tidak setuju	Sangat setuju	Ragu-ragu	Tidak setuju	Setuju	Sangat tidak setuju	Setuju	Sangat setuju	Ragu-ragu	Setuju	Sangat setuju	Tidak setuju	Tidak setuju
114110803198	421466253	2022-09-06 14:54:41	2022-09-06 14:57:07	Ya	Perempuan	17	SMP	Belum Bekerja	Ya	Sukasari	Sangat setuju	Ragu-ragu	Tidak setuju	Sangat tidak setuju	Sangat setuju	Sangat tidak setuju	Sangat tidak setuju	Sangat tidak setuju	Tidak setuju	Ragu-ragu	Ragu-ragu	Tidak setuju	Sangat setuju	Sangat tidak setuju	Sangat setuju	Sangat tidak setuju	Sangat tidak setuju	Setuju	Ragu-ragu	Tidak setuju	Tidak setuju	Tidak setuju	Ragu-ragu	Sangat tidak setuju	Tidak setuju	Ragu-ragu	Sangat setuju
114110801841	421466253	2022-09-06 14:52:43	2022-09-06 14:54:09	Ya	Perempuan	20	SMA	IRT	Ya	Jatigede	Sangat tidak setuju	Tidak setuju	Ragu-ragu	Tidak setuju	Sangat tidak setuju	Tidak setuju	Sangat tidak setuju	Ragu-ragu	Sangat tidak setuju	Sangat tidak setuju	Sangat tidak setuju	Sangat tidak setuju	Sangat tidak setuju	Setuju	Ragu-ragu	Sangat setuju	Ragu-ragu	Sangat tidak setuju	Sangat setuju	Setuju	Setuju	Tidak setuju	Ragu-ragu	Sangat tidak setuju	Setuju	Tidak setuju	Setuju
114110800827	421466253	2022-09-06 14:49:54	2022-09-06 14:51:54	Ya	Perempuan	17	SMP	Reseller	Ya	Ganeas	Sangat tidak setuju	Ragu-ragu	Ragu-ragu	Setuju	Setuju	Setuju	Sangat tidak setuju	Tidak setuju	Sangat tidak setuju	Tidak setuju	Tidak setuju	Sangat tidak setuju	Sangat tidak setuju	Sangat tidak setuju	Ragu-ragu	Ragu-ragu	Setuju	Tidak setuju	Tidak setuju	Tidak setuju	Sangat tidak setuju	Ragu-ragu	Tidak setuju	Ragu-ragu	Sangat tidak setuju	Setuju	Sangat tidak setuju
114110799281	421466253	2022-09-06 14:45:58	2022-09-06 14:48:39	Ya	Perempuan	26	Perguruan Tinggi	Guru Privat	Ya	Wado	Tidak setuju	Sangat tidak setuju	Tidak setuju	Ragu-ragu	Sangat tidak setuju	Tidak setuju	Sangat tidak setuju	Sangat tidak setuju	Sangat setuju	Sangat tidak setuju	Sangat tidak setuju	Ragu-ragu	Sangat tidak setuju	Sangat tidak setuju	Sangat tidak setuju	Tidak setuju	Tidak setuju	Ragu-ragu	Setuju	Sangat setuju	Sangat tidak setuju	Tidak setuju	Ragu-ragu	Ragu-ragu	Sangat tidak setuju	Sangat tidak setuju	Tidak setuju
114110797445	421466253	2022-09-06 14:42:38	2022-09-06 14:44:33	Ya	Perempuan	27	Perguruan Tinggi	Desain grafis	Tidak	Jatinangor	Sangat setuju	Sangat tidak setuju	Ragu-ragu	Tidak setuju	Setuju	Tidak setuju	Tidak setuju	Tidak setuju	Tidak setuju	Tidak setuju	Sangat tidak setuju	Sangat tidak setuju	Tidak setuju	Tidak setuju	Setuju	Sangat tidak setuju	Setuju	Setuju	Sangat setuju	Sangat setuju	Ragu-ragu	Ragu-ragu	Setuju	Ragu-ragu	Setuju	Sangat tidak setuju	Ragu-ragu
114110796259	421466253	2022-09-06 14:38:48	2022-09-06 14:42:01	Ya	Perempuan	18	SMA	Jual Pulsa	Tidak	Cimanggung	Tidak setuju	Ragu-ragu	Sangat tidak setuju	Sangat setuju	Setuju	Ragu-ragu	Setuju	Sangat tidak setuju	Setuju	Setuju	Tidak setuju	Tidak setuju	Tidak setuju	Tidak setuju	Tidak setuju	Tidak setuju	Sangat tidak setuju	Tidak setuju	Setuju	Sangat setuju	Ragu-ragu	Ragu-ragu	Sangat setuju	Ragu-ragu	Sangat tidak setuju	Setuju	Tidak setuju
114110792868	421466253	2022-09-06 14:31:17	2022-09-06 14:34:09	Ya	Perempuan	22	SMA	IRT	Tidak	Pamulihan	Ragu-ragu	Sangat tidak setuju	Ragu-ragu	Tidak setuju	Sangat tidak setuju	Tidak setuju	Setuju	Sangat tidak setuju	Ragu-ragu	Tidak setuju	Ragu-ragu	Tidak setuju	Setuju	Tidak setuju	Ragu-ragu	Sangat setuju	Ragu-ragu	Tidak setuju	Ragu-ragu	Setuju	Sangat tidak setuju		Sangat tidak setuju	Sangat setuju	Setuju	Setuju	Sangat setuju
114110791318	421466253	2022-09-06 14:28:27	2022-09-06 14:30:25	Ya	Laki-laki	21	SMA	Kerja Bangunan	Tidak	Rancakalong	Sangat tidak setuju	Ragu-ragu	Tidak setuju	Tidak setuju	Sangat tidak setuju	Ragu-ragu	Sangat tidak setuju	Setuju	Setuju	Sangat tidak setuju	Sangat tidak setuju	Sangat tidak setuju	Tidak setuju	Ragu-ragu	Setuju	Sangat tidak setuju	Ragu-ragu	Sangat setuju	Ragu-ragu	Tidak setuju	Sangat tidak setuju	Sangat tidak setuju	Sangat tidak setuju	Tidak setuju	Sangat tidak setuju	Setuju	Sangat setuju
114110789987	421466253	2022-09-06 14:25:31	2022-09-06 14:27:18	Ya	Laki-laki	25	SMA	Guru	Ya	Pamulihan	Tidak setuju	Tidak setuju	Tidak setuju	Tidak setuju	Tidak setuju	Ragu-ragu	Tidak setuju	Ragu-ragu	Sangat tidak setuju	Setuju	Setuju	Setuju	Setuju	Setuju	Ragu-ragu	Setuju	Setuju	Setuju	Setuju	Ragu-ragu	Sangat setuju	Sangat tidak setuju	Ragu-ragu	Tidak setuju	Ragu-ragu	Setuju	Sangat tidak setuju
114110788981	421466253	2022-09-06 14:23:28	2022-09-06 14:24:56	Ya	Laki-laki	19	SMA	Pelatih Renang	Ya	Tanjungsari	Tidak setuju	Setuju	Ragu-ragu	Tidak setuju	Sangat setuju	Tidak setuju	Tidak setuju	Sangat tidak setuju	Setuju	Sangat tidak setuju	Tidak setuju	Ragu-ragu	Ragu-ragu	Sangat tidak setuju	Sangat setuju	Sangat tidak setuju	Sangat tidak setuju	Tidak setuju	Sangat tidak setuju	Tidak setuju	Setuju	Setuju	Setuju	Ragu-ragu	Setuju	Ragu-ragu	Sangat tidak setuju
114110788072	421466253	2022-09-06 14:20:50	2022-09-06 14:22:48	Ya	Laki-laki	27	Perguruan Tinggi	Guru	Tidak	Cimanggung	Ragu-ragu	Sangat setuju	Sangat setuju	Setuju	Tidak setuju	Setuju	Setuju	Sangat setuju	Sangat setuju	Setuju	Setuju	Setuju	Sangat setuju	Ragu-ragu	Tidak setuju	Tidak setuju	Tidak setuju	Tidak setuju	Tidak setuju	Tidak setuju	Sangat tidak setuju	Tidak setuju	Ragu-ragu	Tidak setuju	Ragu-ragu	Tidak setuju	Sangat tidak setuju
114110786735	421466253	2022-09-06 14:18:14	2022-09-06 14:19:41	Ya	Laki-laki	26	SMA	Dagang	Tidak	Tanjungsari	Tidak setuju	Tidak setuju	Ragu-ragu	Setuju	Sangat setuju	Tidak setuju	Sangat tidak setuju	Setuju	Setuju	Setuju	Sangat setuju	Sangat setuju	Setuju	Tidak setuju	Ragu-ragu	Setuju	Sangat setuju	Sangat setuju	Setuju	Setuju	Setuju	Setuju	Ragu-ragu	Setuju	Sangat setuju	Setuju	Setuju
114110786369	421466253	2022-09-06 14:17:50	2022-09-06 14:18:51	Ya	Perempuan	26	SD	Dagang		Tanjungsari	Tidak setuju	Setuju	Ragu-ragu	Setuju	Ragu-ragu	Ragu-ragu	Sangat setuju	Ragu-ragu	Tidak setuju	Ragu-ragu	Ragu-ragu	Sangat setuju	Sangat setuju	Ragu-ragu	Sangat tidak setuju	Tidak setuju	Sangat tidak setuju	Tidak setuju	Ragu-ragu	Tidak setuju	Tidak setuju	Tidak setuju	Setuju	Setuju	Sangat setuju	Sangat setuju	Ragu-ragu
114110785716	421466253	2022-09-06 14:15:06	2022-09-06 14:17:20	Ya	Laki-laki	24	Perguruan Tinggi	Montir	Ya	Sukasari	Setuju	Tidak setuju	Setuju	Sangat tidak setuju	Sangat tidak setuju	Tidak setuju	Tidak setuju	Ragu-ragu	Ragu-ragu	Setuju	Tidak setuju	Ragu-ragu	Sangat setuju	Sangat setuju	Setuju	Setuju	Tidak setuju	Sangat setuju	Setuju	Ragu-ragu	Sangat setuju	Setuju	Setuju	Setuju	Setuju	Ragu-ragu	Sangat setuju
114110785216	421466253	2022-09-06 14:15:01	2022-09-06 14:16:13	Ya	Laki-laki	24	SMP	Ojeg	Tidak	Cimanggung	Ragu-ragu	Tidak setuju	Ragu-ragu	Ragu-ragu	Setuju	Tidak setuju	Tidak setuju	Tidak setuju	Tidak setuju	Tidak setuju	Tidak setuju	Tidak setuju	Tidak setuju	Tidak setuju	Ragu-ragu	Sangat tidak setuju	Tidak setuju	Ragu-ragu	Ragu-ragu	Setuju	Ragu-ragu	Ragu-ragu	Setuju	Ragu-ragu	Tidak setuju	Ragu-ragu	Tidak setuju
114110783990	421466253	2022-09-06 14:12:23	2022-09-06 14:13:32	Ya	Laki-laki	38	SMA	Dagang	Tidak	Jatinangor	Tidak setuju	Sangat tidak setuju	Ragu-ragu	Ragu-ragu	Ragu-ragu	Tidak setuju	Sangat tidak setuju	Ragu-ragu	Setuju	Setuju	Ragu-ragu	Ragu-ragu	Setuju	Ragu-ragu	Ragu-ragu	Tidak setuju	Ragu-ragu	Ragu-ragu	Tidak setuju	Ragu-ragu	Sangat setuju	Ragu-ragu	Tidak setuju	Ragu-ragu	Sangat tidak setuju	Sangat setuju	Setuju
114110783751	421466253	2022-09-06 14:10:17	2022-09-06 14:13:01	Ya	Laki-laki	20	SMA	Jualan Baso	Tidak	Jatinangor	Sangat setuju	Ragu-ragu	Ragu-ragu	Ragu-ragu	Sangat tidak setuju	Sangat tidak setuju	Tidak setuju	Sangat setuju	Setuju	Setuju	Tidak setuju	Sangat setuju	Ragu-ragu	Ragu-ragu	Setuju	Sangat setuju	Sangat setuju	Setuju	Sangat setuju	Ragu-ragu	Sangat tidak setuju	Tidak setuju	Ragu-ragu	Ragu-ragu	Sangat setuju	Setuju	Ragu-ragu
114110783311	421466253	2022-09-06 14:10:56	2022-09-06 14:12:01	Ya	Laki-laki	42	SD	Pertanian	Tidak	Tanjungsari	Tidak setuju	Tidak setuju	Ragu-ragu	Ragu-ragu	Ragu-ragu	Setuju	Ragu-ragu	Setuju	Ragu-ragu	Ragu-ragu	Ragu-ragu	Setuju	Ragu-ragu	Ragu-ragu	Ragu-ragu	Ragu-ragu	Sangat setuju	Tidak setuju	Ragu-ragu	Ragu-ragu	Ragu-ragu	Setuju	Setuju	Ragu-ragu	Sangat tidak setuju	Tidak setuju	Tidak setuju
114110782531	421466253	2022-09-06 14:08:30	2022-09-06 14:10:30	Ya	Laki-laki	25	SMP	Dagang	Tidak	Tanjungsari	Tidak setuju	Tidak setuju	Ragu-ragu	Ragu-ragu	Ragu-ragu	Setuju	Ragu-ragu	Ragu-ragu	Sangat setuju	Setuju	Setuju	Ragu-ragu	Tidak setuju	Setuju	Tidak setuju	Setuju	Sangat tidak setuju	Sangat tidak setuju	Tidak setuju	Ragu-ragu	Sangat setuju	Sangat setuju	Sangat setuju	Setuju	Ragu-ragu	Ragu-ragu	Sangat setuju
114110781486	421466253	2022-09-06 14:06:40	2022-09-06 14:08:09	Ya	Laki-laki	24	SMA	Supir	Tidak	Tanjungsari	Ragu-ragu	Ragu-ragu	Tidak setuju	Tidak setuju	Ragu-ragu	Setuju	Ragu-ragu	Setuju	Ragu-ragu	Setuju	Ragu-ragu	Sangat setuju	Ragu-ragu	Ragu-ragu	Ragu-ragu	Sangat setuju	Setuju	Ragu-ragu	Ragu-ragu	Sangat setuju	Sangat tidak setuju	Tidak setuju	Tidak setuju	Tidak setuju	Ragu-ragu	Ragu-ragu	Tidak setuju
114110780628	421466253	2022-09-06 14:05:22	2022-09-06 14:06:17	Ya	Laki-laki	38	SMP	Ternak	Tidak	Tanjungsari	Tidak setuju	Tidak setuju	Tidak setuju	Tidak setuju	Ragu-ragu	Setuju	Ragu-ragu	Tidak setuju	Ragu-ragu	Tidak setuju	Tidak setuju	Ragu-ragu	Tidak setuju	Tidak setuju	Tidak setuju	Tidak setuju	Ragu-ragu	Ragu-ragu	Setuju	Ragu-ragu	Sangat setuju	Setuju	Ragu-ragu	Ragu-ragu	Tidak setuju	Tidak setuju	Tidak setuju
114110780090	421466253	2022-09-06 14:03:58	2022-09-06 14:05:04	Ya	Laki-laki	47	SMP	Tani	Tidak	Tanjungsari	Tidak setuju	Ragu-ragu	Ragu-ragu	Ragu-ragu	Ragu-ragu	Setuju	Ragu-ragu	Setuju	Sangat setuju	Ragu-ragu	Setuju	Setuju	Ragu-ragu	Setuju	Sangat tidak setuju	Ragu-ragu	Tidak setuju	Sangat tidak setuju	Ragu-ragu	Tidak setuju	Tidak setuju	Setuju	Ragu-ragu	Ragu-ragu	Setuju	Tidak setuju	Ragu-ragu
114110779468	421466253	2022-09-06 14:02:34	2022-09-06 14:03:40	Ya	Perempuan	29	SMA	Ibu rumah tangga	Tidak	Tanjungsari	Tidak setuju	Ragu-ragu	Tidak setuju	Tidak setuju	Ragu-ragu	Setuju	Setuju	Ragu-ragu	Ragu-ragu	Ragu-ragu	Ragu-ragu	Setuju	Ragu-ragu	Ragu-ragu	Tidak setuju	Setuju	Ragu-ragu	Ragu-ragu	Tidak setuju	Tidak setuju	Ragu-ragu	Setuju	Tidak setuju	Ragu-ragu	Ragu-ragu	Setuju	Ragu-ragu
114110778639	421466253	2022-09-06 13:55:42	2022-09-06 14:01:55	Ya	Perempuan	36	SMP	Karyawan swasta	Tidak	Tanjungsari	Sangat tidak setuju	Sangat tidak setuju	Tidak setuju	Tidak setuju	Tidak setuju	Sangat tidak setuju	Sangat tidak setuju	Tidak setuju	Tidak setuju	Tidak setuju	Sangat tidak setuju	Sangat tidak setuju	Sangat tidak setuju	Sangat tidak setuju	Sangat tidak setuju	Tidak setuju	Ragu-ragu	Ragu-ragu	Setuju	Ragu-ragu	Ragu-ragu	Ragu-ragu	Ragu-ragu	Ragu-ragu	Setuju	Ragu-ragu	Setuju
114110775666	421466253	2022-09-06 13:54:01	2022-09-06 13:55:15	Ya	Perempuan	22	SMA	Ibu rumah tangga	Tidak	Tanjungsari	Tidak setuju	Tidak setuju	Setuju	Ragu-ragu	Setuju	Ragu-ragu	Ragu-ragu	Setuju	Setuju	Setuju	Ragu-ragu	Tidak setuju	Tidak setuju	Ragu-ragu	Ragu-ragu	Setuju	Ragu-ragu	Ragu-ragu	Setuju	Setuju	Ragu-ragu	Ragu-ragu	Setuju	Tidak setuju	Tidak setuju	Ragu-ragu	Ragu-ragu
114110750556	421466253	2022-09-06 12:46:29	2022-09-06 12:50:08	Ya	Perempuan	20	SMA	Mahasiswa	Tidak	Sumedang Selatan	Setuju	Sangat setuju	Sangat setuju	Sangat setuju	Setuju	Setuju	Setuju	Setuju	Setuju	Setuju	Setuju	Setuju	Setuju	Setuju	Ragu-ragu	Tidak setuju	Setuju	Setuju	Setuju	Setuju	Setuju	Setuju	Setuju	Setuju	Setuju	Setuju	Setuju
114110748440	421466253	2022-09-06 12:40:19	2022-09-06 12:44:36	Ya	Perempuan	21	SMA	Karyawan swasta	Tidak	Cimanggung	Tidak setuju	Tidak setuju	Setuju	Tidak setuju	Tidak setuju	Tidak setuju	Tidak setuju	Tidak setuju	Tidak setuju	Tidak setuju	Tidak setuju	Setuju	Tidak setuju	Tidak setuju	Tidak setuju	Tidak setuju	Tidak setuju	Tidak setuju	Tidak setuju	Tidak setuju	Tidak setuju	Tidak setuju	Tidak setuju	Tidak setuju	Tidak setuju	Tidak setuju	Tidak setuju
114110739545	421466253	2022-09-06 12:19:47	2022-09-06 12:21:11	Ya	Laki-laki	37	SMA		Tidak	Sukasari	Ragu-ragu	Tidak setuju	Tidak setuju	Tidak setuju	Tidak setuju	Tidak setuju	Tidak setuju	Ragu-ragu	Tidak setuju	Tidak setuju	Tidak setuju	Tidak setuju	Tidak setuju	Tidak setuju	Tidak setuju	Tidak setuju	Tidak setuju	Tidak setuju	Tidak setuju	Tidak setuju	Tidak setuju	Tidak setuju	Tidak setuju	Tidak setuju	Tidak setuju	Tidak setuju	Tidak setuju
114110738788	421466253	2022-09-06 12:17:41	2022-09-06 12:19:09	Ya	Laki-laki	35	SMA	Wiraswasta	Tidak	Sukasari	Tidak setuju	Tidak setuju	Tidak setuju	Ragu-ragu	Tidak setuju	Tidak setuju	Ragu-ragu	Ragu-ragu	Tidak setuju	Tidak setuju	Tidak setuju	Tidak setuju	Tidak setuju	Tidak setuju	Tidak setuju	Ragu-ragu	Tidak setuju	Tidak setuju	Tidak setuju	Tidak setuju	Tidak setuju	Tidak setuju	Tidak setuju	Tidak setuju	Tidak setuju	Tidak setuju	Ragu-ragu
114110738016	421466253	2022-09-06 12:15:25	2022-09-06 12:16:54	Ya	Laki-laki	35	SMA	Dagang	Tidak	Sukasari	Tidak setuju	Tidak setuju	Tidak setuju	Tidak setuju	Tidak setuju	Tidak setuju	Tidak setuju	Tidak setuju	Tidak setuju	Tidak setuju	Tidak setuju	Tidak setuju	Tidak setuju	Tidak setuju	Tidak setuju	Tidak setuju	Tidak setuju	Tidak setuju	Tidak setuju	Tidak setuju	Tidak setuju	Tidak setuju	Ragu-ragu	Tidak setuju	Tidak setuju	Tidak setuju	Tidak setuju
114110737351	421466253	2022-09-06 12:10:45	2022-09-06 12:15:00	Ya	Perempuan	21	Perguruan Tinggi	Mahasiswa	Tidak	Buahdua	Ragu-ragu	Setuju	Sangat setuju	Setuju	Sangat setuju	Sangat setuju	Sangat setuju	Ragu-ragu	Sangat setuju	Setuju	Setuju	Setuju	Sangat setuju	Tidak setuju	Tidak setuju	Tidak setuju	Tidak setuju	Tidak setuju	Setuju	Sangat setuju	Sangat setuju	Ragu-ragu	Ragu-ragu	Setuju	Setuju	Ragu-ragu	Ragu-ragu
114110737133	421466253	2022-09-06 12:11:57	2022-09-06 12:14:22	Ya	Perempuan	27	SMA	Dagang	Ya	Sukasari	Tidak setuju	Tidak setuju	Tidak setuju	Tidak setuju	Tidak setuju	Tidak setuju	Tidak setuju	Ragu-ragu	Tidak setuju	Tidak setuju	Tidak setuju	Tidak setuju	Tidak setuju	Tidak setuju	Tidak setuju	Tidak setuju	Ragu-ragu	Tidak setuju	Ragu-ragu	Ragu-ragu	Ragu-ragu	Ragu-ragu	Ragu-ragu	Ragu-ragu	Ragu-ragu	Ragu-ragu	Ragu-ragu
114110736900	421466253	2022-09-06 12:07:14	2022-09-06 12:13:42	Ya	Perempuan	20	SMA	Mahasiswa	Ya	Darmaraja	Tidak setuju	Ragu-ragu	Setuju	Ragu-ragu	Sangat setuju	Ragu-ragu	Sangat setuju	Tidak setuju	Setuju	Ragu-ragu	Tidak setuju	Sangat setuju	Sangat setuju	Ragu-ragu	Ragu-ragu	Sangat tidak setuju	Setuju	Ragu-ragu	Sangat setuju	Setuju	Setuju	Setuju	Setuju	Ragu-ragu	Sangat setuju	Ragu-ragu	Ragu-ragu
114110735718	421466253	2022-09-06 12:08:59	2022-09-06 12:10:21	Ya	Perempuan	26	SMA	Ibu rumahtangga	Ya	Jatinangor	Tidak setuju	Tidak setuju	Tidak setuju	Tidak setuju	Ragu-ragu	Ragu-ragu	Tidak setuju	Tidak setuju	Tidak setuju	Tidak setuju	Ragu-ragu	Tidak setuju	Tidak setuju	Ragu-ragu	Ragu-ragu	Ragu-ragu	Tidak setuju	Tidak setuju	Tidak setuju	Tidak setuju	Tidak setuju	Ragu-ragu	Ragu-ragu	Tidak setuju	Tidak setuju	Tidak setuju	Ragu-ragu
114110734718	421466253	2022-09-06 12:05:44	2022-09-06 12:07:20	Ya	Laki-laki	28	SMA	Karyawan swasta	Tidak	Jatinangor	Tidak setuju	Tidak setuju	Tidak setuju	Tidak setuju	Tidak setuju	Tidak setuju	Tidak setuju	Tidak setuju	Tidak setuju	Ragu-ragu	Tidak setuju	Tidak setuju	Tidak setuju	Ragu-ragu	Tidak setuju	Tidak setuju	Tidak setuju	Tidak setuju	Tidak setuju	Tidak setuju	Tidak setuju	Tidak setuju	Tidak setuju	Tidak setuju	Ragu-ragu	Tidak setuju	Tidak setuju
114110725183	421466253	2022-09-06 11:37:33	2022-09-06 11:40:33	Ya	Perempuan	21	SMA	Mahasiswa	Ya	Cimanggung	Ragu-ragu	Setuju	Sangat setuju	Setuju	Setuju	Sangat setuju	Setuju	Ragu-ragu	Setuju	Setuju	Sangat setuju	Setuju	Sangat setuju	Sangat setuju	Ragu-ragu	Ragu-ragu	Setuju	Ragu-ragu	Setuju	Setuju	Setuju	Setuju	Sangat setuju	Sangat setuju	Setuju	Setuju	Setuju
114110721963	421466253	2022-09-06 11:28:28	2022-09-06 11:30:46	Ya	Perempuan	22	SMA	Mahasiswa	Ya	Cimanggung	Ragu-ragu	Tidak setuju	Tidak setuju	Tidak setuju	Tidak setuju	Tidak setuju	Sangat setuju	Ragu-ragu	Setuju	Setuju	Setuju	Ragu-ragu	Sangat setuju	Ragu-ragu	Ragu-ragu	Tidak setuju	Tidak setuju	Ragu-ragu	Ragu-ragu	Setuju	Sangat setuju	Setuju	Setuju	Setuju	Setuju	Setuju	Setuju
114110721009	421466253	2022-09-06 11:18:47	2022-09-06 11:28:14	Ya	Perempuan	20	Perguruan Tinggi	Belum bekerja	Tidak	Cimanggung	Tidak setuju	Setuju	Setuju	Ragu-ragu	Tidak setuju	Setuju	Setuju	Ragu-ragu	Ragu-ragu	Tidak setuju	Setuju	Setuju	Setuju	Setuju	Ragu-ragu	Tidak setuju	Setuju	Tidak setuju	Ragu-ragu	Setuju	Ragu-ragu	Tidak setuju	Ragu-ragu	Setuju	Tidak setuju	Tidak setuju	Tidak setuju
114110717348	421466253	2022-09-06 11:11:13	2022-09-06 11:17:47	Ya	Perempuan	21	SMA	Ibu Rumah tangga	Tidak	Cimanggung	Tidak setuju	Tidak setuju	Ragu-ragu	Tidak setuju	Ragu-ragu	Tidak setuju	Tidak setuju	Tidak setuju	Setuju	Setuju	Tidak setuju	Setuju	Setuju	Setuju	Tidak setuju	Sangat tidak setuju	Tidak setuju	Tidak setuju	Ragu-ragu	Ragu-ragu	Setuju	Ragu-ragu	Tidak setuju	Setuju	Tidak setuju	Setuju	Setuju
114110716579	421466253	2022-09-06 11:06:43	2022-09-06 11:15:31	Ya	Perempuan	21	SMA	Mahasiswa	Tidak	Cimanggung	Setuju	Tidak setuju	Setuju	Setuju	Setuju	Setuju	Sangat setuju	Ragu-ragu	Setuju	Ragu-ragu	Setuju	Setuju	Setuju	Setuju	Ragu-ragu	Setuju	Setuju	Ragu-ragu	Setuju	Setuju	Setuju	Setuju	Setuju	Setuju	Setuju	Setuju	Setuju
114110714561	421466253	2022-09-06 11:04:41	2022-09-06 11:09:35	Ya	Perempuan	21	SMA	Ibu rumah tangga	Tidak	Cimanggung	Tidak setuju	Setuju	Setuju	Tidak setuju	Tidak setuju	Setuju	Setuju	Tidak setuju	Setuju	Tidak setuju	Tidak setuju	Setuju	Tidak setuju	Tidak setuju	Tidak setuju	Tidak setuju	Setuju	Tidak setuju	Setuju	Tidak setuju	Setuju	Ragu-ragu	Ragu-ragu	Setuju	Setuju	Setuju	Setuju
114110706084	421466253	2022-09-06 10:44:15	2022-09-06 10:45:32	Ya	Laki-laki	20	SMA	Wiraswasta	Tidak	Cimanggung		Sangat tidak setuju	Sangat tidak setuju	Sangat tidak setuju	Sangat tidak setuju	Sangat tidak setuju	Sangat tidak setuju	Sangat tidak setuju	Sangat tidak setuju		Sangat tidak setuju	Sangat tidak setuju	Sangat tidak setuju	Sangat tidak setuju	Sangat tidak setuju	Sangat tidak setuju	Sangat tidak setuju	Sangat tidak setuju	Sangat tidak setuju	Sangat tidak setuju	Sangat tidak setuju	Sangat tidak setuju	Sangat tidak setuju	Sangat tidak setuju	Sangat tidak setuju	Sangat tidak setuju	Sangat tidak setuju
114110683217	421466253	2022-09-06 09:44:39	2022-09-06 09:45:36	Ya	Laki-laki	46	SMP	Tani	Tidak	Sukasari	Tidak setuju	Ragu-ragu	Setuju	Setuju	Setuju	Tidak setuju	Ragu-ragu	Ragu-ragu	Ragu-ragu	Setuju	Tidak setuju	Ragu-ragu	Tidak setuju	Ragu-ragu	Ragu-ragu	Ragu-ragu	Tidak setuju	Tidak setuju	Setuju	Tidak setuju	Setuju	Tidak setuju	Tidak setuju	Tidak setuju	Tidak setuju	Tidak setuju	Tidak setuju
114110682677	421466253	2022-09-06 09:43:12	2022-09-06 09:44:20	Ya	Perempuan	27	SMA	Ibu rumah tangga	Tidak	Tanjungsari	Ragu-ragu	Tidak setuju	Tidak setuju	Tidak setuju	Sangat tidak setuju	Ragu-ragu	Tidak setuju	Tidak setuju	Tidak setuju	Ragu-ragu	Ragu-ragu	Ragu-ragu	Ragu-ragu	Ragu-ragu	Ragu-ragu	Tidak setuju	Tidak setuju	Tidak setuju	Tidak setuju	Tidak setuju	Ragu-ragu	Tidak setuju	Ragu-ragu	Ragu-ragu	Ragu-ragu	Ragu-ragu	Tidak setuju
114110682029	421466253	2022-09-06 09:41:36	2022-09-06 09:42:46	Ya	Laki-laki	36	SMA	Proyek bangunan	Tidak	Tanjungsari	Ragu-ragu	Ragu-ragu	Tidak setuju	Tidak setuju	Tidak setuju	Sangat tidak setuju	Tidak setuju	Tidak setuju	Ragu-ragu	Sangat tidak setuju	Ragu-ragu	Ragu-ragu	Ragu-ragu	Ragu-ragu	Ragu-ragu	Tidak setuju	Ragu-ragu	Ragu-ragu	Ragu-ragu	Ragu-ragu	Setuju	Ragu-ragu	Ragu-ragu	Ragu-ragu	Ragu-ragu	Ragu-ragu	Ragu-ragu
114110681456	421466253	2022-09-06 09:40:22	2022-09-06 09:41:18	Ya	Perempuan	39	SD	Dagang	Tidak	Tanjungsari	Tidak setuju	Ragu-ragu	Setuju	Setuju	Setuju	Sangat setuju	Sangat setuju	Ragu-ragu	Sangat setuju	Ragu-ragu	Setuju	Setuju	Sangat setuju	Ragu-ragu	Setuju	Ragu-ragu	Ragu-ragu	Setuju	Ragu-ragu	Tidak setuju	Tidak setuju	Setuju	Sangat setuju	Setuju	Ragu-ragu	Tidak setuju	Ragu-ragu
114110680929	421466253	2022-09-06 09:38:58	2022-09-06 09:40:04	Ya	Laki-laki	49	SMP	Tani	Tidak	Tanjungsari	Ragu-ragu	Setuju	Setuju	Setuju	Tidak setuju	Ragu-ragu	Ragu-ragu	Tidak setuju	Tidak setuju	Tidak setuju	Ragu-ragu	Ragu-ragu	Tidak setuju	Ragu-ragu	Ragu-ragu	Sangat tidak setuju	Tidak setuju	Tidak setuju	Tidak setuju	Ragu-ragu	Ragu-ragu	Setuju	Tidak setuju	Ragu-ragu	Ragu-ragu	Ragu-ragu	Tidak setuju
114110680333	421466253	2022-09-06 09:37:28	2022-09-06 09:38:38	Ya	Laki-laki	28	SMP	Montir	Tidak	Tanjungsari	Tidak setuju	Ragu-ragu	Ragu-ragu	Ragu-ragu	Ragu-ragu	Setuju	Setuju	Setuju	Setuju	Setuju	Ragu-ragu	Ragu-ragu	Tidak setuju	Ragu-ragu	Ragu-ragu	Tidak setuju	Sangat tidak setuju	Ragu-ragu	Tidak setuju	Tidak setuju	Ragu-ragu	Tidak setuju	Tidak setuju	Tidak setuju	Ragu-ragu	Tidak setuju	Ragu-ragu
114110679672	421466253	2022-09-06 09:35:28	2022-09-06 09:37:06	Ya	Perempuan	27	SMA	Apoteker	Tidak	Tanjungsari		Sangat tidak setuju	Tidak setuju	Tidak setuju	Tidak setuju	Tidak setuju	Ragu-ragu	Tidak setuju	Tidak setuju	Sangat tidak setuju	Sangat tidak setuju	Tidak setuju	Sangat tidak setuju	Tidak setuju	Tidak setuju	Tidak setuju	Tidak setuju	Sangat tidak setuju	Tidak setuju	Tidak setuju	Tidak setuju	Tidak setuju	Tidak setuju	Tidak setuju	Tidak setuju	Tidak setuju	Ragu-ragu
114110678761	421466253	2022-09-06 09:33:43	2022-09-06 09:34:48	Ya	Perempuan	21	SMP	Jaga toki	Tidak	Tanjungsari	Tidak setuju	Ragu-ragu	Tidak setuju	Ragu-ragu	Ragu-ragu	Setuju	Ragu-ragu	Tidak setuju	Setuju	Ragu-ragu	Tidak setuju	Sangat setuju	Sangat setuju	Setuju	Ragu-ragu	Sangat setuju	Setuju	Tidak setuju	Ragu-ragu	Setuju	Setuju	Setuju	Ragu-ragu	Ragu-ragu	Ragu-ragu	Setuju	Ragu-ragu
114110678102	421466253	2022-09-06 09:32:08	2022-09-06 09:33:18	Ya	Laki-laki	28	Perguruan Tinggi	Guru	Tidak	Tanjungsari	Tidak setuju	Tidak setuju	Tidak setuju	Tidak setuju	Tidak setuju	Tidak setuju	Tidak setuju	Tidak setuju	Tidak setuju	Tidak setuju	Tidak setuju	Tidak setuju	Tidak setuju	Tidak setuju	Tidak setuju	Tidak setuju	Tidak setuju	Ragu-ragu	Tidak setuju	Tidak setuju	Tidak setuju	Tidak setuju	Tidak setuju	Tidak setuju	Ragu-ragu	Ragu-ragu	Tidak setuju
114110677300	421466253	2022-09-06 09:30:23	2022-09-06 09:31:28	Ya	Laki-laki	19	SMP	Karyawan swasta	Tidak	Tanjungsari	Ragu-ragu	Tidak setuju	Setuju	Ragu-ragu	Setuju	Ragu-ragu	Tidak setuju	Ragu-ragu	Setuju	Sangat setuju	Sangat tidak setuju	Setuju	Sangat tidak setuju	Tidak setuju	Sangat tidak setuju	Tidak setuju	Tidak setuju	Ragu-ragu	Ragu-ragu	Ragu-ragu	Ragu-ragu	Setuju	Sangat setuju	Tidak setuju	Sangat setuju	Setuju	Ragu-ragu
114110676611	421466253	2022-09-06 09:28:57	2022-09-06 09:29:53	Ya	Laki-laki	20	SMA	Mahasiswa	Tidak	Tanjungsari	Tidak setuju	Tidak setuju	Ragu-ragu	Ragu-ragu	Setuju	Ragu-ragu	Tidak setuju	Tidak setuju	Ragu-ragu	Sangat setuju	Setuju	Setuju	Ragu-ragu	Ragu-ragu	Tidak setuju	Ragu-ragu	Ragu-ragu	Tidak setuju	Sangat setuju	Ragu-ragu	Tidak setuju	Ragu-ragu	Ragu-ragu	Ragu-ragu	Setuju	Sangat setuju	Sangat setuju
114110667740	421466253	2022-09-06 09:06:54	2022-09-06 09:08:33	Ya	Laki-laki	36	SMA	Tani	Tidak	Sukasari	Tidak setuju	Tidak setuju	Tidak setuju	Tidak setuju	Ragu-ragu	Tidak setuju	Ragu-ragu	Tidak setuju	Tidak setuju	Tidak setuju	Tidak setuju	Tidak setuju	Tidak setuju	Ragu-ragu	Tidak setuju	Tidak setuju	Tidak setuju	Tidak setuju	Tidak setuju	Ragu-ragu	Ragu-ragu	Ragu-ragu	Ragu-ragu	Tidak setuju	Tidak setuju	Tidak setuju	Ragu-ragu
114110666691	421466253	2022-09-06 09:04:22	2022-09-06 09:06:00	Ya	Perempuan	32	SMA	Dagang	Ya	Sukasari	Tidak setuju	Tidak setuju	Ragu-ragu	Ragu-ragu	Tidak setuju	Tidak setuju	Tidak setuju	Tidak setuju	Tidak setuju	Tidak setuju	Tidak setuju	Tidak setuju	Tidak setuju	Tidak setuju	Tidak setuju	Tidak setuju	Tidak setuju	Tidak setuju	Tidak setuju	Tidak setuju	Tidak setuju	Tidak setuju	Tidak setuju	Ragu-ragu	Tidak setuju	Tidak setuju	Ragu-ragu
114110664644	421466253	2022-09-06 08:59:45	2022-09-06 09:01:01	Ya	Laki-laki	36	SMA	Karyawan swasta	Ya	Tanjungsari	Tidak setuju	Tidak setuju	Tidak setuju	Tidak setuju	Tidak setuju	Tidak setuju	Tidak setuju	Tidak setuju	Ragu-ragu	Tidak setuju	Ragu-ragu	Tidak setuju	Ragu-ragu	Tidak setuju	Ragu-ragu	Ragu-ragu	Ragu-ragu	Tidak setuju	Tidak setuju	Tidak setuju	Tidak setuju	Tidak setuju	Ragu-ragu	Tidak setuju	Tidak setuju	Tidak setuju	Tidak setuju
114110663832	421466253	2022-09-06 08:57:39	2022-09-06 08:58:59	Ya	Laki-laki	32	SMA	Pedagang	Ya	Tanjungsari	Tidak setuju	Tidak setuju	Tidak setuju	Tidak setuju	Tidak setuju	Tidak setuju	Tidak setuju	Tidak setuju	Tidak setuju	Ragu-ragu	Tidak setuju	Ragu-ragu	Ragu-ragu	Tidak setuju	Ragu-ragu	Tidak setuju	Ragu-ragu	Ragu-ragu	Ragu-ragu	Ragu-ragu	Ragu-ragu	Ragu-ragu	Ragu-ragu	Tidak setuju	Tidak setuju	Tidak setuju	Tidak setuju
114110662915	421466253	2022-09-06 08:55:04	2022-09-06 08:56:37	Ya	Laki-laki	35	SD	Pedagang sayur	Tidak	Tanjungsari	Tidak setuju	Tidak setuju	Ragu-ragu	Tidak setuju	Ragu-ragu	Tidak setuju	Tidak setuju	Tidak setuju	Tidak setuju	Tidak setuju	Tidak setuju	Tidak setuju	Tidak setuju	Tidak setuju	Tidak setuju	Tidak setuju	Tidak setuju	Tidak setuju	Tidak setuju	Ragu-ragu	Tidak setuju	Tidak setuju	Tidak setuju	Tidak setuju	Tidak setuju	Ragu-ragu	Tidak setuju
114110661911	421466253	2022-09-06 08:52:16	2022-09-06 08:54:05	Ya	Perempuan	31	Perguruan Tinggi	Ibu RumahTangga		Sukasari	Tidak setuju	Tidak setuju	Tidak setuju	Tidak setuju	Ragu-ragu	Tidak setuju	Tidak setuju	Tidak setuju	Tidak setuju	Tidak setuju	Tidak setuju	Ragu-ragu	Tidak setuju	Tidak setuju	Tidak setuju	Tidak setuju	Tidak setuju	Ragu-ragu	Tidak setuju	Tidak setuju	Tidak setuju	Tidak setuju	Tidak setuju	Tidak setuju	Tidak setuju	Tidak setuju	Ragu-ragu
114110660813	421466253	2022-09-06 08:49:59	2022-09-06 08:51:16	Ya	Laki-laki	40	SMP	Tani	Ya	Sukasari	Tidak setuju	Ragu-ragu	Ragu-ragu	Tidak setuju	Ragu-ragu	Tidak setuju	Ragu-ragu	Tidak setuju	Ragu-ragu	Tidak setuju	Tidak setuju	Tidak setuju	Ragu-ragu	Ragu-ragu	Tidak setuju	Ragu-ragu	Tidak setuju	Tidak setuju	Tidak setuju	Tidak setuju	Tidak setuju	Ragu-ragu	Tidak setuju	Tidak setuju	Tidak setuju	Tidak setuju	Tidak setuju
114110659356	421466253	2022-09-06 08:46:26	2022-09-06 08:47:53	Ya	Laki-laki	40	SMA	Pedagang	Ya	Rancakalong		Tidak setuju	Tidak setuju	Tidak setuju	Tidak setuju	Tidak setuju	Tidak setuju	Tidak setuju	Tidak setuju	Tidak setuju	Tidak setuju	Ragu-ragu	Tidak setuju	Tidak setuju	Tidak setuju	Ragu-ragu	Ragu-ragu	Tidak setuju	Tidak setuju	Tidak setuju	Tidak setuju	Tidak setuju	Tidak setuju	Tidak setuju	Tidak setuju	Ragu-ragu	Tidak setuju
114110657381	421466253	2022-09-06 08:41:46	2022-09-06 08:43:18	Ya	Perempuan	30	SMA	IRT	Ya	Jatinangor	Tidak setuju	Tidak setuju	Tidak setuju	Tidak setuju	Tidak setuju	Tidak setuju	Ragu-ragu	Tidak setuju	Tidak setuju	Tidak setuju	Tidak setuju	Tidak setuju	Tidak setuju	Tidak setuju	Tidak setuju	Tidak setuju	Ragu-ragu	Ragu-ragu	Ragu-ragu	Tidak setuju	Ragu-ragu	Ragu-ragu	Ragu-ragu	Tidak setuju	Ragu-ragu	Tidak setuju	Tidak setuju
114110656176	421466253	2022-09-06 08:38:42	2022-09-06 08:40:22	Ya	Laki-laki	34	SMA	Buruh pabrik	Tidak	Sukasari	Tidak setuju	Tidak setuju	Tidak setuju	Tidak setuju	Tidak setuju	Tidak setuju	Tidak setuju	Tidak setuju	Tidak setuju	Tidak setuju	Tidak setuju	Ragu-ragu	Tidak setuju	Tidak setuju	Ragu-ragu	Tidak setuju	Tidak setuju	Tidak setuju	Ragu-ragu	Tidak setuju	Tidak setuju	Ragu-ragu	Ragu-ragu	Tidak setuju	Ragu-ragu	Ragu-ragu	Tidak setuju
114110655286	421466253	2022-09-06 08:37:01	2022-09-06 08:38:15	Ya	Laki-laki	36	SMA	Supir	Tidak	Jatinangor	Tidak setuju	Tidak setuju	Tidak setuju	Tidak setuju	Tidak setuju	Tidak setuju	Ragu-ragu	Tidak setuju	Tidak setuju	Tidak setuju	Ragu-ragu	Ragu-ragu	Tidak setuju	Tidak setuju	Tidak setuju	Ragu-ragu	Ragu-ragu	Ragu-ragu	Tidak setuju	Ragu-ragu	Ragu-ragu	Ragu-ragu	Ragu-ragu	Tidak setuju	Tidak setuju	Ragu-ragu	Tidak setuju
114110654359	421466253	2022-09-06 08:34:44	2022-09-06 08:36:03	Ya	Laki-laki	40	SMP	Tani	Ya	Sukasari	Tidak setuju	Tidak setuju	Tidak setuju	Tidak setuju	Tidak setuju	Tidak setuju	Ragu-ragu	Ragu-ragu	Tidak setuju	Tidak setuju	Tidak setuju	Tidak setuju	Ragu-ragu	Ragu-ragu	Tidak setuju	Tidak setuju	Tidak setuju	Tidak setuju	Tidak setuju	Ragu-ragu	Tidak setuju	Tidak setuju	Tidak setuju	Tidak setuju	Tidak setuju	Ragu-ragu	Ragu-ragu
114110653485	421466253	2022-09-06 08:32:35	2022-09-06 08:33:55	Ya	Laki-laki	46	SD	Dagang	Tidak	Sukasari	Tidak setuju	Tidak setuju	Tidak setuju	Ragu-ragu	Ragu-ragu	Ragu-ragu	Ragu-ragu	Ragu-ragu	Ragu-ragu	Ragu-ragu	Ragu-ragu	Ragu-ragu	Ragu-ragu	Tidak setuju	Tidak setuju	Ragu-ragu	Ragu-ragu	Tidak setuju	Tidak setuju	Tidak setuju	Tidak setuju	Tidak setuju	Tidak setuju	Ragu-ragu	Ragu-ragu	Ragu-ragu	Tidak setuju
114110652305	421466253	2022-09-06 08:29:21	2022-09-06 08:31:04	Ya	Perempuan	27	SMA	Ibu rumahtangga	Ya	Jatinangor	Tidak setuju	Tidak setuju	Tidak setuju	Tidak setuju	Tidak setuju	Ragu-ragu	Tidak setuju	Tidak setuju	Tidak setuju	Ragu-ragu	Ragu-ragu	Ragu-ragu	Ragu-ragu	Ragu-ragu	Tidak setuju	Ragu-ragu	Tidak setuju	Tidak setuju	Tidak setuju	Tidak setuju	Ragu-ragu	Tidak setuju	Tidak setuju	Tidak setuju	Tidak setuju	Tidak setuju	Tidak setuju
114110291122	421466253	2022-09-05 21:30:14	2022-09-05 21:31:40	Ya	Laki-laki	40	SMP	Tani	Tidak	Pamulihan	Tidak setuju	Tidak setuju	Tidak setuju	Tidak setuju	Ragu-ragu	Ragu-ragu	Tidak setuju	Ragu-ragu	Ragu-ragu	Ragu-ragu	Tidak setuju	Tidak setuju	Tidak setuju	Tidak setuju	Tidak setuju	Tidak setuju	Tidak setuju	Tidak setuju	Tidak setuju	Tidak setuju	Tidak setuju	Tidak setuju	Tidak setuju	Tidak setuju	Tidak setuju	Tidak setuju	Tidak setuju
114110287779	421466253	2022-09-05 21:24:31	2022-09-05 21:26:00	Ya	Laki-laki	43	SD	Supir	Tidak	Sukasari	Tidak setuju	Tidak setuju	Tidak setuju	Tidak setuju	Tidak setuju	Tidak setuju	Ragu-ragu	Tidak setuju	Ragu-ragu	Ragu-ragu	Ragu-ragu	Ragu-ragu	Tidak setuju	Tidak setuju	Tidak setuju	Tidak setuju	Tidak setuju	Tidak setuju	Tidak setuju	Tidak setuju	Tidak setuju	Ragu-ragu	Ragu-ragu	Ragu-ragu	Tidak setuju	Tidak setuju	Tidak setuju
114110287364	421466253	2022-09-05 21:24:07	2022-09-05 21:25:18	Ya	Laki-laki	39	SD	Bangunan	Tidak	Tanjungsari	Ragu-ragu	Ragu-ragu	Ragu-ragu	Setuju	Ragu-ragu	Setuju	Setuju	Setuju	Setuju	Ragu-ragu	Tidak setuju	Tidak setuju	Ragu-ragu	Setuju	Sangat setuju	Sangat setuju	Ragu-ragu	Setuju	Ragu-ragu	Ragu-ragu	Tidak setuju	Ragu-ragu	Ragu-ragu	Ragu-ragu	Ragu-ragu	Setuju	Setuju
114110286445	421466253	2022-09-05 21:22:38	2022-09-05 21:23:42	Ya	Laki-laki	43	SMP	Pertanian	Tidak	Cimanggung	Tidak setuju	Tidak setuju	Ragu-ragu	Tidak setuju	Tidak setuju	Tidak setuju	Tidak setuju	Tidak setuju	Ragu-ragu	Setuju	Setuju	Tidak setuju	Ragu-ragu	Ragu-ragu	Sangat tidak setuju	Setuju	Tidak setuju	Tidak setuju	Ragu-ragu	Ragu-ragu	Tidak setuju	Ragu-ragu	Ragu-ragu	Setuju	Ragu-ragu	Setuju	Setuju
114110286080	421466253	2022-09-05 21:21:30	2022-09-05 21:23:10	Ya	Perempuan	27	SMP	IRT	Tidak	Sumedang Utara	Tidak setuju	Tidak setuju	Ragu-ragu	Ragu-ragu	Tidak setuju	Tidak setuju	Tidak setuju	Tidak setuju	Tidak setuju	Ragu-ragu	Ragu-ragu	Ragu-ragu	Ragu-ragu	Tidak setuju	Ragu-ragu	Tidak setuju	Tidak setuju	Ragu-ragu	Tidak setuju	Tidak setuju	Tidak setuju	Ragu-ragu	Ragu-ragu	Ragu-ragu	Tidak setuju	Tidak setuju	Ragu-ragu
114110285577	421466253	2022-09-05 21:21:15	2022-09-05 21:22:20	Ya	Laki-laki	39	SD	Ternak	Tidak	Sukasari	Tidak setuju	Ragu-ragu	Setuju	Setuju	Setuju	Ragu-ragu	Setuju	Ragu-ragu	Sangat tidak setuju	Setuju	Sangat setuju	Ragu-ragu	Tidak setuju	Tidak setuju	Tidak setuju	Tidak setuju	Tidak setuju	Tidak setuju	Tidak setuju	Ragu-ragu	Ragu-ragu	Ragu-ragu	Tidak setuju	Sangat tidak setuju	Tidak setuju	Ragu-ragu	Ragu-ragu
114110282738	421466253	2022-09-05 21:16:51	2022-09-05 21:17:40	Ya	Laki-laki	26	SMA	Kasir	Tidak	Sukasari	Setuju	Ragu-ragu	Setuju	Ragu-ragu	Ragu-ragu	Ragu-ragu	Ragu-ragu	Sangat setuju	Ragu-ragu	Tidak setuju	Ragu-ragu	Ragu-ragu	Sangat setuju	Setuju	Setuju	Setuju	Setuju	Sangat setuju	Ragu-ragu	Sangat setuju	Sangat setuju	Tidak setuju	Setuju	Tidak setuju	Ragu-ragu	Ragu-ragu	Sangat setuju
114110281943	421466253	2022-09-05 21:15:24	2022-09-05 21:16:26	Ya	Laki-laki	36	SMP	Jual beli bako		Sukasari	Tidak setuju	Tidak setuju	Setuju	Setuju	Tidak setuju	Tidak setuju	Ragu-ragu	Tidak setuju	Tidak setuju	Tidak setuju	Ragu-ragu	Tidak setuju	Tidak setuju	Tidak setuju	Tidak setuju	Ragu-ragu	Setuju	Setuju	Setuju	Ragu-ragu	Tidak setuju	Tidak setuju	Setuju	Ragu-ragu	Tidak setuju	Tidak setuju	Sangat tidak setuju
114110281062	421466253	2022-09-05 21:13:42	2022-09-05 21:15:03	Ya	Laki-laki	49	SD	Ojeh	Tidak	Sukasari	Tidak setuju	Ragu-ragu	Setuju	Setuju	Ragu-ragu	Sangat setuju	Setuju	Sangat setuju	Setuju	Setuju	Ragu-ragu	Tidak setuju	Setuju	Sangat setuju	Setuju	Setuju	Setuju	Sangat setuju	Sangat setuju	Sangat setuju	Ragu-ragu	Sangat setuju	Setuju	Ragu-ragu	Sangat setuju	Sangat setuju	Sangat setuju
114110279912	421466253	2022-09-05 21:11:33	2022-09-05 21:13:16	Ya	Laki-laki	45	SMA	OB	Tidak	Pamulihan	Tidak setuju	Tidak setuju	Tidak setuju	Tidak setuju	Tidak setuju	Tidak setuju	Tidak setuju	Tidak setuju	Tidak setuju	Tidak setuju	Tidak setuju	Tidak setuju	Tidak setuju	Ragu-ragu	Tidak setuju	Tidak setuju	Ragu-ragu	Ragu-ragu	Tidak setuju	Ragu-ragu	Tidak setuju	Tidak setuju	Tidak setuju	Tidak setuju	Tidak setuju	Tidak setuju	Tidak setuju
114110279674	421466253	2022-09-05 21:11:50	2022-09-05 21:12:53	Ya	Laki-laki	34	SMA	Supir	Tidak	Tanjungsari	Tidak setuju	Tidak setuju	Ragu-ragu	Tidak setuju	Tidak setuju	Ragu-ragu	Tidak setuju	Ragu-ragu	Setuju	Sangat setuju	Ragu-ragu	Ragu-ragu	Sangat tidak setuju	Setuju	Sangat setuju	Tidak setuju	Setuju	Setuju	Setuju	Ragu-ragu	Sangat setuju	Sangat setuju	Setuju	Ragu-ragu	Ragu-ragu	Setuju	Ragu-ragu
114110278688	421466253	2022-09-05 21:10:26	2022-09-05 21:11:27	Ya	Laki-laki	50	SMP	Tani		Sukasari	Tidak setuju	Ragu-ragu	Ragu-ragu	Setuju	Sangat setuju	Setuju	Tidak setuju	Setuju	Tidak setuju	Tidak setuju	Setuju	Ragu-ragu	Ragu-ragu	Ragu-ragu	Ragu-ragu	Ragu-ragu	Sangat setuju	Setuju	Ragu-ragu	Setuju	Ragu-ragu	Ragu-ragu	Ragu-ragu	Ragu-ragu	Setuju	Setuju	Tidak setuju
114110277245	421466253	2022-09-05 21:07:41	2022-09-05 21:09:13	Ya	Laki-laki	29	SMA	Wiraswasta	Ya	Tanjungsari	Tidak setuju	Tidak setuju	Tidak setuju	Tidak setuju	Ragu-ragu	Tidak setuju	Ragu-ragu	Tidak setuju	Sangat tidak setuju	Tidak setuju	Tidak setuju	Tidak setuju	Ragu-ragu	Tidak setuju	Ragu-ragu	Tidak setuju	Tidak setuju	Ragu-ragu	Tidak setuju	Ragu-ragu	Tidak setuju	Tidak setuju	Tidak setuju	Ragu-ragu	Ragu-ragu	Tidak setuju	Tidak setuju
114110277091	421466253	2022-09-05 21:07:41	2022-09-05 21:08:58	Ya	Perempuan	24	SMA	Ibu rumah tangga	Ya	Sukasari	Sangat tidak setuju	Tidak setuju	Tidak setuju	Tidak setuju	Tidak setuju	Tidak setuju	Tidak setuju	Sangat tidak setuju	Tidak setuju	Tidak setuju	Ragu-ragu	Sangat tidak setuju	Ragu-ragu	Tidak setuju	Tidak setuju	Tidak setuju	Sangat tidak setuju	Tidak setuju	Tidak setuju	Tidak setuju	Ragu-ragu	Ragu-ragu	Tidak setuju	Tidak setuju	Tidak setuju	Ragu-ragu	Ragu-ragu
114110276030	421466253	2022-09-05 21:06:18	2022-09-05 21:07:21	Ya	Laki-laki	27	SMA	Karyawan	Tidak	Cimanggung	Ragu-ragu	Ragu-ragu	Tidak setuju	Ragu-ragu	Ragu-ragu	Ragu-ragu	Ragu-ragu	Setuju	Sangat setuju	Ragu-ragu	Tidak setuju	Setuju	Ragu-ragu	Ragu-ragu	Setuju	Tidak setuju	Ragu-ragu	Ragu-ragu	Ragu-ragu	Setuju	Sangat tidak setuju	Setuju	Setuju	Setuju	Ragu-ragu	Setuju	Ragu-ragu
114110274818	421466253	2022-09-05 21:04:00	2022-09-05 21:05:33	Ya	Laki-laki	32	SMA	Karyawan swasta	Ya	Sumedang Selatan	Tidak setuju	Tidak setuju	Tidak setuju	Tidak setuju	Tidak setuju	Tidak setuju	Tidak setuju	Tidak setuju	Tidak setuju	Tidak setuju	Tidak setuju	Tidak setuju	Tidak setuju	Tidak setuju	Tidak setuju	Tidak setuju	Tidak setuju	Tidak setuju	Tidak setuju	Tidak setuju	Tidak setuju	Tidak setuju	Tidak setuju	Tidak setuju	Tidak setuju	Tidak setuju	Tidak setuju
114110272914	421466253	2022-09-05 21:00:54	2022-09-05 21:02:25	Ya	Perempuan	36	SMA	Pabrik	Tidak	Tanjungsari	Sangat tidak setuju	Ragu-ragu	Setuju	Ragu-ragu	Ragu-ragu	Ragu-ragu	Ragu-ragu	Setuju	Sangat setuju	Setuju	Ragu-ragu	Setuju	Sangat setuju	Ragu-ragu	Tidak setuju	Setuju	Ragu-ragu	Ragu-ragu	Setuju	Ragu-ragu	Setuju	Ragu-ragu	Tidak setuju	Setuju	Ragu-ragu	Setuju	Setuju
114110272733	421466253	2022-09-05 21:00:22	2022-09-05 21:02:08	Ya	Laki-laki	34	SMA	Supir	Tidak	Tanjungsari	Tidak setuju	Tidak setuju	Tidak setuju	Tidak setuju	Tidak setuju	Tidak setuju	Tidak setuju	Tidak setuju	Tidak setuju	Tidak setuju	Tidak setuju	Tidak setuju	Tidak setuju	Tidak setuju	Ragu-ragu	Tidak setuju	Tidak setuju	Tidak setuju	Tidak setuju	Ragu-ragu	Tidak setuju	Tidak setuju	Tidak setuju	Tidak setuju	Tidak setuju	Tidak setuju	Tidak setuju
114110271798	421466253	2022-09-05 20:59:26	2022-09-05 21:00:34	Ya	Laki-laki	37	SMA	Pabrik	Tidak	Sukasari	Tidak setuju	Setuju	Setuju	Tidak setuju	Tidak setuju	Tidak setuju	Ragu-ragu	Tidak setuju	Ragu-ragu	Tidak setuju	Tidak setuju	Setuju	Ragu-ragu	Ragu-ragu	Ragu-ragu	Ragu-ragu	Tidak setuju	Ragu-ragu	Setuju	Setuju	Ragu-ragu	Setuju	Ragu-ragu	Setuju	Ragu-ragu	Tidak setuju	Sangat tidak setuju
114110270945	421466253	2022-09-05 20:58:14	2022-09-05 20:59:07	Ya	Laki-laki	29	SD	Tani		Tanjungsari	Ragu-ragu	Sangat setuju	Ragu-ragu	Ragu-ragu	Ragu-ragu	Ragu-ragu	Tidak setuju	Ragu-ragu	Setuju	Ragu-ragu	Ragu-ragu	Ragu-ragu	Setuju	Ragu-ragu	Ragu-ragu	Ragu-ragu	Ragu-ragu	Sangat tidak setuju	Sangat tidak setuju	Ragu-ragu	Setuju	Setuju	Sangat setuju	Ragu-ragu	Sangat setuju	Setuju	Setuju
114110270136	421466253	2022-09-05 20:55:54	2022-09-05 20:57:46	Ya	Perempuan	33	SMA	IBU RUMAHTANGGA	Ya	Tanjungsari	Tidak setuju	Tidak setuju	Tidak setuju	Tidak setuju	Tidak setuju	Tidak setuju	Tidak setuju	Tidak setuju	Tidak setuju	Ragu-ragu	Ragu-ragu	Ragu-ragu	Tidak setuju	Tidak setuju	Tidak setuju	Tidak setuju	Ragu-ragu	Tidak setuju	Ragu-ragu	Ragu-ragu	Tidak setuju	Tidak setuju	Tidak setuju	Ragu-ragu	Ragu-ragu	Tidak setuju	Tidak setuju
114110269947	421466253	2022-09-05 20:56:20	2022-09-05 20:57:27	Ya	Perempuan	26	SMP	Sales	Ya	Tanjungsari	Tidak setuju	Tidak setuju	Tidak setuju	Tidak setuju	Tidak setuju	Tidak setuju	Tidak setuju	Ragu-ragu	Tidak setuju	Tidak setuju	Sangat tidak setuju	Tidak setuju	Tidak setuju	Sangat tidak setuju	Tidak setuju	Tidak setuju	Sangat tidak setuju	Tidak setuju	Tidak setuju	Ragu-ragu	Tidak setuju	Sangat tidak setuju	Sangat tidak setuju	Ragu-ragu	Setuju	Tidak setuju	Tidak setuju
114110269045	421466253	2022-09-05 20:55:03	2022-09-05 20:55:55	Ya	Laki-laki	29	SMA	Karyawan swasta	Ya	Sukasari	Tidak setuju	Tidak setuju	Tidak setuju	Tidak setuju	Tidak setuju	Tidak setuju	Ragu-ragu	Setuju	Setuju	Ragu-ragu	Ragu-ragu	Tidak setuju	Ragu-ragu	Setuju	Ragu-ragu	Ragu-ragu	Tidak setuju	Tidak setuju	Ragu-ragu	Tidak setuju	Tidak setuju	Tidak setuju	Ragu-ragu	Ragu-ragu	Ragu-ragu	Setuju	Ragu-ragu
114110268337	421466253	2022-09-05 20:53:24	2022-09-05 20:54:42	Ya	Laki-laki	34	SMA	Dagang	Tidak	Tanjungsari	Tidak setuju	Tidak setuju	Ragu-ragu	Tidak setuju	Ragu-ragu	Ragu-ragu	Tidak setuju	Ragu-ragu	Tidak setuju	Tidak setuju	Tidak setuju	Tidak setuju	Ragu-ragu	Tidak setuju	Ragu-ragu	Ragu-ragu	Ragu-ragu	Tidak setuju	Tidak setuju	Ragu-ragu	Tidak setuju	Tidak setuju	Tidak setuju	Tidak setuju	Ragu-ragu	Tidak setuju	Tidak setuju
114110268320	421466253	2022-09-05 20:53:47	2022-09-05 20:54:40	Ya	Laki-laki	35	SMP	Tani		Sukasari	Ragu-ragu	Ragu-ragu	Ragu-ragu	Ragu-ragu	Tidak setuju	Setuju	Ragu-ragu	Ragu-ragu	Tidak setuju	Sangat tidak setuju	Ragu-ragu		Tidak setuju	Sangat tidak setuju	Sangat tidak setuju	Tidak setuju	Ragu-ragu	Sangat setuju	Ragu-ragu	Ragu-ragu	Sangat setuju	Tidak setuju	Tidak setuju	Tidak setuju	Ragu-ragu	Ragu-ragu	Tidak setuju
114110266674	421466253	2022-09-05 20:49:53	2022-09-05 20:51:46	Ya	Laki-laki	36	SMP	Ojeg	Tidak	Tanjungsari	Tidak setuju	Tidak setuju	Tidak setuju	Ragu-ragu	Ragu-ragu	Tidak setuju	Tidak setuju	Tidak setuju	Tidak setuju	Tidak setuju	Tidak setuju	Ragu-ragu	Tidak setuju	Tidak setuju	Tidak setuju	Ragu-ragu	Ragu-ragu	Ragu-ragu	Ragu-ragu	Tidak setuju	Tidak setuju	Tidak setuju	Ragu-ragu	Tidak setuju	Ragu-ragu	Ragu-ragu	Ragu-ragu
114110264342	421466253	2022-09-05 20:46:31	2022-09-05 20:47:59	Ya	Perempuan	34	SMA	Ibu rumahtangga	Tidak	Tanjungsari	Tidak setuju	Tidak setuju	Tidak setuju	Tidak setuju	Tidak setuju	Tidak setuju	Tidak setuju	Tidak setuju	Tidak setuju	Tidak setuju	Ragu-ragu	Ragu-ragu	Ragu-ragu	Ragu-ragu	Ragu-ragu	Tidak setuju	Sangat tidak setuju	Tidak setuju	Tidak setuju	Ragu-ragu	Ragu-ragu	Ragu-ragu	Tidak setuju	Tidak setuju	Tidak setuju	Tidak setuju	Tidak setuju
114110226345	421466253	2022-09-05 19:43:43	2022-09-05 19:44:48	Ya	Perempuan	25	SMA	Irt	Tidak	Pamulihan	Ragu-ragu	Ragu-ragu	Tidak setuju	Tidak setuju	Tidak setuju	Tidak setuju	Tidak setuju	Tidak setuju	Tidak setuju	Tidak setuju	Tidak setuju	Tidak setuju	Tidak setuju	Ragu-ragu	Tidak setuju	Tidak setuju	Tidak setuju	Tidak setuju	Tidak setuju	Tidak setuju	Tidak setuju	Tidak setuju	Tidak setuju	Tidak setuju	Tidak setuju	Tidak setuju	Ragu-ragu
114110224317	421466253	2022-09-05 19:40:21	2022-09-05 19:41:20	Ya	Perempuan	25	SMA	Irt	Tidak	Rancakalong	Tidak setuju	Tidak setuju	Tidak setuju	Tidak setuju	Tidak setuju	Tidak setuju	Tidak setuju	Tidak setuju	Tidak setuju	Tidak setuju	Tidak setuju	Tidak setuju	Tidak setuju	Tidak setuju	Tidak setuju	Tidak setuju	Tidak setuju	Tidak setuju	Tidak setuju	Tidak setuju	Ragu-ragu	Tidak setuju	Tidak setuju	Tidak setuju	Ragu-ragu	Tidak setuju	Tidak setuju
114110223055	421466253	2022-09-05 19:38:10	2022-09-05 19:39:07	Ya	Laki-laki	27	SMA	Kurir	Tidak	Tanjungsari	Tidak setuju	Tidak setuju	Tidak setuju	Tidak setuju	Tidak setuju	Tidak setuju	Tidak setuju	Tidak setuju	Tidak setuju	Tidak setuju	Tidak setuju	Tidak setuju	Tidak setuju	Tidak setuju	Tidak setuju	Tidak setuju	Tidak setuju	Tidak setuju	Tidak setuju	Tidak setuju	Ragu-ragu	Tidak setuju	Tidak setuju	Tidak setuju	Tidak setuju	Tidak setuju	Tidak setuju
114110219195	421466253	2022-09-05 19:26:32	2022-09-05 19:32:21	Ya	Perempuan	42	SMP	IRT	Tidak	Jatinangor	Tidak setuju	Setuju	Setuju	Setuju	Setuju	Setuju	Tidak setuju	Ragu-ragu	Setuju	Setuju	Setuju	Setuju	Setuju	Setuju	Tidak setuju	Tidak setuju	Setuju	Tidak setuju	Setuju	Setuju	Setuju	Setuju	Setuju	Setuju	Setuju	Setuju	Setuju
114110215488	421466253	2022-09-05 19:24:23	2022-09-05 19:26:02	Ya	Laki-laki	39	SMP	Ojeg	Ya	Jatinangor	Sangat tidak setuju	Tidak setuju	Ragu-ragu	Ragu-ragu	Setuju	Ragu-ragu	Tidak setuju	Tidak setuju	Tidak setuju	Sangat setuju	Sangat setuju	Tidak setuju	Tidak setuju	Tidak setuju	Ragu-ragu	Sangat setuju	Setuju	Tidak setuju	Tidak setuju	Tidak setuju	Ragu-ragu	Ragu-ragu	Tidak setuju	Setuju	Sangat setuju	Setuju	Ragu-ragu
114110214239	421466253	2022-09-05 19:23:02	2022-09-05 19:23:58	Ya	Perempuan	45	SMP	Dagang	Tidak	Tanjungsari	Tidak setuju	Ragu-ragu	Sangat tidak setuju	Sangat tidak setuju	Sangat tidak setuju	Tidak setuju	Sangat tidak setuju	Tidak setuju	Ragu-ragu	Sangat setuju	Tidak setuju	Ragu-ragu	Ragu-ragu	Tidak setuju	Tidak setuju	Tidak setuju	Ragu-ragu	Ragu-ragu	Ragu-ragu	Setuju	Ragu-ragu	Tidak setuju	Sangat tidak setuju	Ragu-ragu		Tidak setuju	Sangat setuju
114110213526	421466253	2022-09-05 19:21:43	2022-09-05 19:22:45	Ya	Laki-laki	42	SMP	Karyawan	Tidak	Cimanggung	Ragu-ragu	Ragu-ragu	Tidak setuju	Ragu-ragu	Setuju	Ragu-ragu	Tidak setuju	Setuju		Tidak setuju	Tidak setuju	Ragu-ragu	Setuju	Ragu-ragu	Sangat setuju	Setuju	Ragu-ragu	Tidak setuju	Tidak setuju	Tidak setuju	Tidak setuju	Tidak setuju	Tidak setuju	Tidak setuju	Ragu-ragu	Tidak setuju	Ragu-ragu
114110212711	421466253	2022-09-05 19:20:33	2022-09-05 19:21:25	Ya	Perempuan	35	SMA	Irt	Tidak	Tanjungsari	Tidak setuju	Tidak setuju	Setuju	Ragu-ragu	Ragu-ragu	Ragu-ragu	Tidak setuju	Ragu-ragu	Sangat setuju	Ragu-ragu	Tidak setuju	Sangat tidak setuju	Ragu-ragu	Setuju	Ragu-ragu	Tidak setuju	Ragu-ragu	Tidak setuju	Ragu-ragu	Sangat setuju	Ragu-ragu	Ragu-ragu	Tidak setuju	Ragu-ragu	Sangat setuju	Setuju	Ragu-ragu
114110211968	421466253	2022-09-05 19:19:18	2022-09-05 19:20:10	Ya	Laki-laki	37	SMA	Dagang	Tidak	Tanjungsari	Sangat tidak setuju	Tidak setuju	Tidak setuju	Tidak setuju	Tidak setuju	Sangat tidak setuju	Tidak setuju	Tidak setuju	Tidak setuju	Sangat tidak setuju	Setuju	Ragu-ragu	Setuju	Setuju	Setuju	Setuju	Ragu-ragu	Tidak setuju	Ragu-ragu	Ragu-ragu	Sangat setuju	Sangat setuju	Setuju	Setuju	Ragu-ragu	Ragu-ragu	Tidak setuju
114110208997	421466253	2022-09-05 19:14:08	2022-09-05 19:15:19	Ya	Perempuan	28	Perguruan Tinggi	Guru	Ya	Jatinangor	Tidak setuju	Tidak setuju	Tidak setuju	Tidak setuju	Tidak setuju	Tidak setuju	Tidak setuju	Tidak setuju	Tidak setuju	Tidak setuju	Tidak setuju	Tidak setuju	Tidak setuju	Tidak setuju	Tidak setuju	Tidak setuju	Tidak setuju	Tidak setuju	Tidak setuju	Tidak setuju	Tidak setuju	Tidak setuju	Tidak setuju	Tidak setuju	Tidak setuju	Tidak setuju	Tidak setuju
114110206914	421466253	2022-09-05 19:09:24	2022-09-05 19:11:56	Ya	Perempuan	22	SMA	Tidak bekerja	Tidak	Pamulihan	Tidak setuju	Tidak setuju	Tidak setuju	Tidak setuju	Tidak setuju	Ragu-ragu	Tidak setuju	Tidak setuju	Tidak setuju	Tidak setuju	Tidak setuju	Tidak setuju	Tidak setuju	Tidak setuju	Tidak setuju	Tidak setuju	Tidak setuju	Tidak setuju	Tidak setuju	Tidak setuju	Tidak setuju	Tidak setuju	Tidak setuju	Tidak setuju	Ragu-ragu	Tidak setuju	Tidak setuju
114110204865	421466253	2022-09-05 19:06:24	2022-09-05 19:08:27	Ya	Perempuan		SMA	Dagang	Tidak	Cimanggung	Tidak setuju	Tidak setuju	Tidak setuju	Ragu-ragu	Tidak setuju	Ragu-ragu	Ragu-ragu	Tidak setuju	Tidak setuju	Tidak setuju	Tidak setuju	Ragu-ragu	Tidak setuju	Tidak setuju	Ragu-ragu	Ragu-ragu	Ragu-ragu	Ragu-ragu	Ragu-ragu	Ragu-ragu	Tidak setuju	Ragu-ragu	Ragu-ragu	Tidak setuju	Ragu-ragu	Ragu-ragu	Tidak setuju
114110204167	421466253	2022-09-05 19:06:06	2022-09-05 19:07:12	Ya	Perempuan	22	SMA	Tidak bekerja	Ya	Tanjungsari	Tidak setuju	Tidak setuju	Tidak setuju	Tidak setuju	Tidak setuju	Tidak setuju	Tidak setuju	Tidak setuju	Tidak setuju	Tidak setuju	Tidak setuju	Tidak setuju	Tidak setuju	Tidak setuju	Tidak setuju	Tidak setuju	Tidak setuju	Tidak setuju	Ragu-ragu	Tidak setuju	Tidak setuju	Tidak setuju	Tidak setuju	Tidak setuju	Tidak setuju	Tidak setuju	Ragu-ragu
114110203043	421466253	2022-09-05 19:02:38	2022-09-05 19:05:18	Ya	Perempuan	37	SMA	Ibu rumahtangga	Tidak	Pamulihan	Tidak setuju	Sangat tidak setuju	Ragu-ragu	Ragu-ragu	Tidak setuju	Tidak setuju	Tidak setuju	Tidak setuju	Tidak setuju	Ragu-ragu	Ragu-ragu	Ragu-ragu	Ragu-ragu	Tidak setuju	Tidak setuju	Tidak setuju	Tidak setuju	Tidak setuju	Tidak setuju	Tidak setuju	Tidak setuju	Tidak setuju	Tidak setuju	Tidak setuju	Tidak setuju	Tidak setuju	Tidak setuju
114110200461	421466253	2022-09-05 18:59:24	2022-09-05 19:00:58	Ya	Perempuan	38	SMP	Ibu rumahtagga	Tidak	Conggeang	Tidak setuju	Tidak setuju	Ragu-ragu	Ragu-ragu	Ragu-ragu	Tidak setuju	Tidak setuju	Ragu-ragu	Tidak setuju	Tidak setuju	Tidak setuju	Tidak setuju	Ragu-ragu	Tidak setuju	Tidak setuju	Tidak setuju	Tidak setuju	Tidak setuju	Tidak setuju	Tidak setuju	Tidak setuju	Tidak setuju	Tidak setuju	Tidak setuju	Tidak setuju	Tidak setuju	Tidak setuju
114110198506	421466253	2022-09-05 18:55:02	2022-09-05 18:57:25	Ya	Laki-laki	24	SMA	Wiraswasta	Tidak	Conggeang	Tidak setuju	Tidak setuju	Tidak setuju	Tidak setuju	Tidak setuju	Tidak setuju	Tidak setuju	Tidak setuju	Tidak setuju	Tidak setuju	Ragu-ragu	Tidak setuju	Tidak setuju	Tidak setuju	Tidak setuju	Tidak setuju	Ragu-ragu	Tidak setuju	Tidak setuju	Tidak setuju	Ragu-ragu	Ragu-ragu	Tidak setuju	Tidak setuju	Tidak setuju	Tidak setuju	Ragu-ragu
114110198365	421466253	2022-09-05 18:55:25	2022-09-05 18:57:09	Ya	Perempuan	34	SMP	Tani	Tidak	Tanjungsari	Tidak setuju	Tidak setuju	Sangat tidak setuju	Ragu-ragu	Ragu-ragu	Ragu-ragu	Tidak setuju	Tidak setuju	Setuju	Ragu-ragu	Tidak setuju	Tidak setuju	Tidak setuju	Tidak setuju	Ragu-ragu	Ragu-ragu	Setuju	Sangat tidak setuju	Setuju	Sangat tidak setuju	Setuju	Ragu-ragu	Ragu-ragu	Tidak setuju	Ragu-ragu	Tidak setuju	Tidak setuju
114110196948	421466253	2022-09-05 18:53:51	2022-09-05 18:54:41	Ya	Laki-laki	45	SMP	Ojeg		Cimanggung		Ragu-ragu	Tidak setuju	Tidak setuju	Sangat setuju	Ragu-ragu	Tidak setuju	Tidak setuju	Tidak setuju		Setuju	Ragu-ragu	Tidak setuju	Tidak setuju	Tidak setuju	Ragu-ragu	Sangat tidak setuju	Ragu-ragu	Tidak setuju	Tidak setuju	Tidak setuju	Setuju	Ragu-ragu	Ragu-ragu	Tidak setuju	Tidak setuju	Setuju
114110196603	421466253	2022-09-05 18:52:48	2022-09-05 18:54:05	Ya	Laki-laki	27	SMP		Ya	Jatinangor	Tidak setuju	Sangat tidak setuju	Tidak setuju	Ragu-ragu	Ragu-ragu	Ragu-ragu	Sangat tidak setuju	Tidak setuju	Tidak setuju	Tidak setuju	Tidak setuju	Tidak setuju	Tidak setuju	Tidak setuju	Tidak setuju	Tidak setuju	Tidak setuju	Tidak setuju	Tidak setuju	Tidak setuju	Tidak setuju	Tidak setuju	Tidak setuju	Tidak setuju	Tidak setuju	Tidak setuju	Tidak setuju
114110196203	421466253	2022-09-05 18:52:29	2022-09-05 18:53:24	Ya	Laki-laki	40	SMA	Karyawan	Tidak	Jatinangor	Tidak setuju	Tidak setuju	Sangat setuju	Ragu-ragu	Tidak setuju	Tidak setuju	Sangat tidak setuju	Tidak setuju	Tidak setuju	Tidak setuju	Sangat tidak setuju	Ragu-ragu	Ragu-ragu	Sangat tidak setuju	Ragu-ragu	Ragu-ragu	Tidak setuju	Tidak setuju	Sangat tidak setuju	Setuju	Ragu-ragu	Sangat setuju	Ragu-ragu	Sangat tidak setuju	Tidak setuju	Tidak setuju	Ragu-ragu
114110195564	421466253	2022-09-05 18:51:09	2022-09-05 18:52:08	Ya	Laki-laki	40	SMP	Pabrik	Tidak	Jatinangor	Ragu-ragu	Ragu-ragu	Setuju	Setuju	Ragu-ragu	Tidak setuju	Setuju	Ragu-ragu	Sangat tidak setuju	Tidak setuju	Setuju	Ragu-ragu	Tidak setuju	Sangat setuju	Tidak setuju	Tidak setuju	Tidak setuju	Tidak setuju	Tidak setuju	Ragu-ragu	Setuju	Sangat tidak setuju	Ragu-ragu	Ragu-ragu	Sangat setuju	Ragu-ragu	Ragu-ragu
114110194886	421466253	2022-09-05 18:48:57	2022-09-05 18:50:52	Ya	Laki-laki	28	SMA	Wiraswasta	Ya	Sukasari	Tidak setuju	Tidak setuju	Tidak setuju	Tidak setuju	Tidak setuju	Tidak setuju	Tidak setuju	Tidak setuju	Tidak setuju	Ragu-ragu	Ragu-ragu	Tidak setuju	Ragu-ragu	Ragu-ragu	Tidak setuju	Tidak setuju	Tidak setuju	Ragu-ragu	Tidak setuju	Tidak setuju	Ragu-ragu	Ragu-ragu	Tidak setuju	Tidak setuju	Tidak setuju	Ragu-ragu	Tidak setuju
114110194823	421466253	2022-09-05 18:49:40	2022-09-05 18:50:46	Ya	Laki-laki	34	SMA	Ojeh	Tidak	Tanjungsari	Ragu-ragu	Tidak setuju	Setuju	Tidak setuju	Tidak setuju	Setuju	Sangat tidak setuju	Ragu-ragu	Ragu-ragu	Ragu-ragu	Ragu-ragu	Ragu-ragu	Ragu-ragu	Ragu-ragu	Tidak setuju	Ragu-ragu	Tidak setuju	Tidak setuju	Tidak setuju	Tidak setuju	Ragu-ragu	Setuju	Ragu-ragu	Tidak setuju	Tidak setuju	Tidak setuju	Tidak setuju
114110194050	421466253	2022-09-05 18:48:15	2022-09-05 18:49:16	Ya	Laki-laki	53	SD	Tani	Tidak	Jatinangor	Tidak setuju	Ragu-ragu	Tidak setuju	Tidak setuju	Ragu-ragu	Ragu-ragu	Sangat tidak setuju	Tidak setuju	Tidak setuju	Tidak setuju	Setuju	Setuju	Sangat tidak setuju	Sangat tidak setuju	Sangat tidak setuju	Ragu-ragu	Tidak setuju	Ragu-ragu	Ragu-ragu	Ragu-ragu	Tidak setuju	Tidak setuju	Tidak setuju	Setuju	Ragu-ragu	Sangat tidak setuju	Tidak setuju
114110193285	421466253	2022-09-05 18:45:16	2022-09-05 18:47:44	Ya	Laki-laki	26	SMA	Dagang	Tidak	Sukasari	Tidak setuju	Tidak setuju	Tidak setuju	Tidak setuju	Tidak setuju	Tidak setuju	Tidak setuju	Ragu-ragu	Tidak setuju	Tidak setuju	Tidak setuju	Tidak setuju	Tidak setuju	Ragu-ragu	Ragu-ragu	Ragu-ragu	Tidak setuju	Tidak setuju	Tidak setuju	Tidak setuju	Tidak setuju	Tidak setuju	Tidak setuju	Tidak setuju	Tidak setuju	Tidak setuju	Tidak setuju
114110192744	421466253	2022-09-05 18:45:45	2022-09-05 18:46:43	Ya	Laki-laki	27	SMA	Karyawan swasta	Tidak	Jatinangor	Ragu-ragu	Tidak setuju	Tidak setuju	Sangat tidak setuju	Ragu-ragu	Tidak setuju	Tidak setuju	Tidak setuju	Tidak setuju	Setuju	Ragu-ragu	Sangat tidak setuju	Tidak setuju	Tidak setuju	Sangat tidak setuju	Tidak setuju	Setuju	Setuju	Setuju	Setuju	Ragu-ragu	Ragu-ragu	Sangat tidak setuju	Sangat tidak setuju	Tidak setuju	Sangat tidak setuju	Ragu-ragu
114110191182	421466253	2022-09-05 18:41:25	2022-09-05 18:43:48	Ya	Perempuan	36	SMP	Ibu rumah tangga	Tidak	Sukasari	Tidak setuju	Tidak setuju	Tidak setuju	Tidak setuju	Tidak setuju	Tidak setuju	Tidak setuju	Ragu-ragu	Tidak setuju	Tidak setuju	Tidak setuju	Tidak setuju	Tidak setuju	Ragu-ragu	Ragu-ragu	Ragu-ragu	Ragu-ragu	Ragu-ragu	Tidak setuju	Tidak setuju	Tidak setuju	Ragu-ragu	Ragu-ragu	Sangat tidak setuju	Tidak setuju	Tidak setuju	Tidak setuju
114110180962	421466253	2022-09-05 18:23:46	2022-09-05 18:24:50	Ya	Perempuan	42	SMA	Pabrik	Tidak	Tanjungsari	Tidak setuju	Setuju	Setuju	Sangat tidak setuju	Tidak setuju	Ragu-ragu	Tidak setuju	Setuju	Setuju	Setuju	Ragu-ragu	Ragu-ragu	Setuju	Setuju	Sangat tidak setuju	Setuju	Setuju	Ragu-ragu	Ragu-ragu	Tidak setuju	Tidak setuju	Setuju	Setuju	Tidak setuju	Tidak setuju	Tidak setuju	Sangat setuju
114110179120	421466253	2022-09-05 18:18:47	2022-09-05 18:21:18	Ya	Laki-laki	32	SMA		Tidak	Tanjungsari	Ragu-ragu	Ragu-ragu	Sangat setuju	Sangat setuju	Ragu-ragu	Setuju	Ragu-ragu	Ragu-ragu	Ragu-ragu	Sangat setuju	Setuju	Setuju	Setuju	Setuju	Setuju	Ragu-ragu	Ragu-ragu	Tidak setuju	Ragu-ragu	Setuju	Ragu-ragu	Sangat setuju	Sangat setuju			Ragu-ragu	Ragu-ragu
114110178975	421466253	2022-09-05 18:19:19	2022-09-05 18:21:03	Ya	Perempuan	26	SMA	Ibu rumahtangga	Ya	Jatinangor	Tidak setuju	Sangat tidak setuju	Tidak setuju	Ragu-ragu	Tidak setuju	Tidak setuju	Sangat tidak setuju	Tidak setuju	Tidak setuju	Tidak setuju	Ragu-ragu	Ragu-ragu	Tidak setuju	Tidak setuju	Tidak setuju	Ragu-ragu	Ragu-ragu	Tidak setuju	Tidak setuju	Tidak setuju	Ragu-ragu	Ragu-ragu	Ragu-ragu	Ragu-ragu	Ragu-ragu	Ragu-ragu	Tidak setuju
114110177517	421466253	2022-09-05 18:16:38	2022-09-05 18:18:16	Ya	Perempuan	32	SMP	Ibu rumah tangga	Tidak	Tanjungsari	Tidak setuju	Setuju	Ragu-ragu	Sangat tidak setuju	Tidak setuju	Ragu-ragu	Ragu-ragu	Setuju	Tidak setuju	Ragu-ragu	Ragu-ragu	Setuju	Tidak setuju	Ragu-ragu	Setuju	Setuju	Setuju	Tidak setuju	Tidak setuju	Tidak setuju	Tidak setuju	Sangat setuju	Ragu-ragu	Ragu-ragu	Tidak setuju	Setuju	Tidak setuju
114110177427	421466253	2022-09-05 18:16:17	2022-09-05 18:18:06	Ya	Laki-laki	30	SMA	Petani	Tidak	Sukasari	Tidak setuju	Tidak setuju	Tidak setuju	Ragu-ragu	Tidak setuju	Tidak setuju	Tidak setuju	Ragu-ragu	Ragu-ragu	Ragu-ragu	Ragu-ragu	Ragu-ragu	Ragu-ragu	Tidak setuju	Tidak setuju	Ragu-ragu	Ragu-ragu	Ragu-ragu	Ragu-ragu	Ragu-ragu	Ragu-ragu	Ragu-ragu	Tidak setuju	Tidak setuju	Tidak setuju	Ragu-ragu	Tidak setuju
114110176185	421466253	2022-09-05 18:12:02	2022-09-05 18:15:54	Ya	Laki-laki	76	SMA	Guru	Ya	Tanjungsari	Ragu-ragu	Ragu-ragu	Ragu-ragu	Sangat setuju	Ragu-ragu	Ragu-ragu	Setuju	Ragu-ragu	Ragu-ragu	Tidak setuju	Tidak setuju	Tidak setuju	Sangat tidak setuju	Ragu-ragu	Ragu-ragu	Setuju	Ragu-ragu	Ragu-ragu	Sangat setuju	Setuju	Ragu-ragu	Ragu-ragu	Ragu-ragu	Ragu-ragu	Tidak setuju	Sangat tidak setuju	Ragu-ragu
114110173845	421466253	2022-09-05 18:10:35	2022-09-05 18:11:33	Ya	Perempuan	23	SMA	Tidak bekerja	Ya	Jatinangor	Tidak setuju	Tidak setuju	Tidak setuju	Tidak setuju	Tidak setuju	Tidak setuju	Tidak setuju	Tidak setuju	Tidak setuju	Tidak setuju	Tidak setuju	Tidak setuju	Tidak setuju	Tidak setuju	Tidak setuju	Ragu-ragu	Tidak setuju	Ragu-ragu	Tidak setuju	Ragu-ragu	Ragu-ragu	Ragu-ragu	Ragu-ragu	Ragu-ragu	Tidak setuju	Tidak setuju	Ragu-ragu
114110172464	421466253	2022-09-05 18:06:47	2022-09-05 18:09:04	Ya	Perempuan	47	SMP	Sales	Tidak	Tanjungsari	Ragu-ragu	Setuju	Sangat setuju	Ragu-ragu	Tidak setuju	Ragu-ragu	Ragu-ragu	Ragu-ragu	Ragu-ragu	Ragu-ragu	Ragu-ragu	Setuju	Setuju	Tidak setuju	Ragu-ragu	Tidak setuju	Ragu-ragu	Ragu-ragu	Setuju	Ragu-ragu	Setuju	Ragu-ragu	Tidak setuju	Setuju	Setuju	Tidak setuju	Ragu-ragu
114110172355	421466253	2022-09-05 18:08:01	2022-09-05 18:08:54	Ya	Perempuan	30	SMA	Irt	Ya	Darmaraja	Tidak setuju	Tidak setuju	Ragu-ragu	Ragu-ragu	Ragu-ragu	Tidak setuju	Tidak setuju	Tidak setuju	Tidak setuju	Ragu-ragu	Ragu-ragu	Ragu-ragu	Tidak setuju	Tidak setuju	Tidak setuju	Tidak setuju	Tidak setuju	Ragu-ragu	Ragu-ragu	Ragu-ragu	Ragu-ragu	Tidak setuju	Tidak setuju	Ragu-ragu	Ragu-ragu	Ragu-ragu	Ragu-ragu
114110171151	421466253	2022-09-05 18:05:30	2022-09-05 18:06:42	Ya	Laki-laki	25	SMA	Kurir	Tidak	Rancakalong	Tidak setuju	Tidak setuju	Tidak setuju	Tidak setuju	Tidak setuju	Tidak setuju	Tidak setuju	Tidak setuju	Tidak setuju	Tidak setuju	Tidak setuju	Tidak setuju	Tidak setuju	Tidak setuju	Tidak setuju	Tidak setuju	Tidak setuju	Tidak setuju	Tidak setuju	Tidak setuju	Tidak setuju	Tidak setuju	Tidak setuju	Tidak setuju	Tidak setuju	Tidak setuju	Tidak setuju
114110170902	421466253	2022-09-05 18:05:11	2022-09-05 18:06:18	Ya	Laki-laki	37	SMP	Supir	Tidak	Tanjungsari	Tidak setuju	Tidak setuju	Ragu-ragu	Sangat setuju	Setuju	Ragu-ragu	Ragu-ragu	Setuju	Tidak setuju	Ragu-ragu	Setuju	Setuju	Ragu-ragu	Tidak setuju	Ragu-ragu	Ragu-ragu	Tidak setuju	Tidak setuju	Tidak setuju	Ragu-ragu	Ragu-ragu	Tidak setuju	Ragu-ragu	Tidak setuju	Tidak setuju	Tidak setuju	Tidak setuju
114110170076	421466253	2022-09-05 18:03:52	2022-09-05 18:04:52	Ya	Laki-laki	27	SMA	Dagang	Tidak	Tanjungsari	Tidak setuju	Ragu-ragu	Setuju	Sangat setuju	Ragu-ragu	Sangat tidak setuju	Ragu-ragu	Tidak setuju	Ragu-ragu	Ragu-ragu	Ragu-ragu	Ragu-ragu	Ragu-ragu	Tidak setuju	Tidak setuju	Tidak setuju	Tidak setuju	Tidak setuju	Setuju	Setuju	Ragu-ragu	Sangat tidak setuju	Tidak setuju	Tidak setuju	Tidak setuju	Tidak setuju	Ragu-ragu
114110169345	421466253	2022-09-05 18:02:16	2022-09-05 18:03:31	Ya	Laki-laki	35	SMA	Sales	Ya	Tanjungsari	Tidak setuju	Tidak setuju	Tidak setuju	Tidak setuju	Tidak setuju	Tidak setuju	Ragu-ragu	Ragu-ragu	Tidak setuju	Ragu-ragu	Ragu-ragu	Setuju	Ragu-ragu	Tidak setuju	Ragu-ragu	Tidak setuju	Ragu-ragu	Ragu-ragu	Tidak setuju	Tidak setuju	Tidak setuju	Ragu-ragu	Ragu-ragu	Ragu-ragu	Setuju	Ragu-ragu	Tidak setuju
114110168725	421466253	2022-09-05 18:01:04	2022-09-05 18:02:21	Ya	Perempuan	24	Perguruan Tinggi	Marketing	Ya	Cimanggung	Tidak setuju	Tidak setuju	Tidak setuju	Tidak setuju	Tidak setuju	Tidak setuju	Ragu-ragu	Tidak setuju	Tidak setuju	Ragu-ragu	Ragu-ragu	Ragu-ragu	Tidak setuju	Tidak setuju	Ragu-ragu	Tidak setuju	Ragu-ragu	Ragu-ragu	Tidak setuju	Ragu-ragu	Ragu-ragu	Tidak setuju	Ragu-ragu	Tidak setuju	Tidak setuju	Ragu-ragu	Ragu-ragu
114110168498	421466253	2022-09-05 18:00:39	2022-09-05 18:01:56	Ya	Laki-laki	45	SMP	Montir		Tanjungsari	Tidak setuju	Tidak setuju	Tidak setuju	Ragu-ragu	Tidak setuju	Sangat tidak setuju	Ragu-ragu	Ragu-ragu	Setuju	Setuju	Tidak setuju	Setuju	Ragu-ragu	Tidak setuju	Ragu-ragu	Ragu-ragu	Ragu-ragu	Ragu-ragu	Tidak setuju	Tidak setuju	Tidak setuju	Ragu-ragu	Ragu-ragu	Tidak setuju	Ragu-ragu	Tidak setuju	Tidak setuju
114110167621	421466253	2022-09-05 17:58:44	2022-09-05 18:00:15	Ya	Perempuan	46	SMA	Guru	Tidak	Tanjungsari	Tidak setuju	Ragu-ragu	Ragu-ragu	Setuju	Ragu-ragu	Ragu-ragu	Ragu-ragu	Ragu-ragu	Ragu-ragu	Tidak setuju	Tidak setuju	Tidak setuju	Tidak setuju	Ragu-ragu	Tidak setuju	Ragu-ragu	Setuju	Ragu-ragu	Tidak setuju	Ragu-ragu	Tidak setuju	Ragu-ragu	Tidak setuju	Ragu-ragu	Ragu-ragu	Tidak setuju	Ragu-ragu
114110167149	421466253	2022-09-05 17:58:21	2022-09-05 17:59:25	Ya	Perempuan	25	SMA	Irt	Tidak	Sumedang Selatan	Ragu-ragu	Tidak setuju	Tidak setuju	Ragu-ragu	Tidak setuju	Tidak setuju	Ragu-ragu	Ragu-ragu	Ragu-ragu	Ragu-ragu	Tidak setuju	Tidak setuju	Ragu-ragu	Tidak setuju	Ragu-ragu	Ragu-ragu	Tidak setuju	Ragu-ragu	Ragu-ragu	Ragu-ragu	Ragu-ragu	Ragu-ragu	Ragu-ragu	Ragu-ragu	Tidak setuju	Ragu-ragu	Ragu-ragu
114110166518	421466253	2022-09-05 17:57:26	2022-09-05 17:58:19	Ya	Laki-laki	22	SMA	Kurir	Tidak	Tanjungsari	Ragu-ragu	Setuju	Ragu-ragu	Tidak setuju	Setuju	Tidak setuju	Ragu-ragu	Sangat setuju	Ragu-ragu	Ragu-ragu	Tidak setuju	Ragu-ragu	Ragu-ragu	Setuju	Setuju	Setuju	Ragu-ragu	Sangat tidak setuju	Tidak setuju	Tidak setuju	Setuju	Setuju	Ragu-ragu	Tidak setuju	Sangat tidak setuju	Tidak setuju	Ragu-ragu
114110165806	421466253	2022-09-05 17:55:54	2022-09-05 17:57:03	Ya	Laki-laki	27	SMA	Tani	Tidak	Tanjungsari	Tidak setuju	Tidak setuju	Tidak setuju	Sangat setuju	Sangat setuju	Ragu-ragu	Tidak setuju	Ragu-ragu	Ragu-ragu	Setuju	Setuju	Setuju	Ragu-ragu	Tidak setuju	Tidak setuju	Tidak setuju	Tidak setuju	Sangat tidak setuju	Ragu-ragu	Tidak setuju	Ragu-ragu	Setuju	Ragu-ragu	Ragu-ragu	Ragu-ragu	Ragu-ragu	Tidak setuju
114110164254	421466253	2022-09-05 17:52:51	2022-09-05 17:54:15	Ya	Laki-laki	28	SMP	Wiraswasta	Tidak	Tanjungsari	Tidak setuju	Tidak setuju	Setuju	Ragu-ragu	Ragu-ragu	Ragu-ragu	Ragu-ragu	Tidak setuju	Sangat tidak setuju	Ragu-ragu	Ragu-ragu	Setuju	Tidak setuju	Ragu-ragu	Ragu-ragu	Ragu-ragu	Ragu-ragu	Sangat tidak setuju	Setuju	Tidak setuju	Tidak setuju	Tidak setuju	Setuju	Ragu-ragu	Tidak setuju	Tidak setuju	Ragu-ragu
114110162998	421466253	2022-09-05 17:50:54	2022-09-05 17:52:09	Ya	Laki-laki	52	Perguruan Tinggi	Pns	Tidak	Tanjungsari	Tidak setuju	Sangat tidak setuju	Sangat tidak setuju	Ragu-ragu	Ragu-ragu	Ragu-ragu	Tidak setuju	Ragu-ragu	Ragu-ragu	Ragu-ragu	Sangat tidak setuju	Tidak setuju	Sangat tidak setuju	Ragu-ragu	Tidak setuju	Tidak setuju	Tidak setuju	Tidak setuju	Setuju	Ragu-ragu	Ragu-ragu	Tidak setuju	Tidak setuju	Tidak setuju	Tidak setuju	Ragu-ragu	Tidak setuju
114110162082	421466253	2022-09-05 17:49:33	2022-09-05 17:50:32	Ya	Perempuan	45	SMP	Ibu rumah tangga	Tidak	Tanjungsari	Tidak setuju	Tidak setuju	Tidak setuju	Sangat setuju	Setuju	Sangat tidak setuju	Sangat tidak setuju	Sangat setuju	Tidak setuju	Ragu-ragu	Sangat tidak setuju	Sangat tidak setuju	Tidak setuju	Tidak setuju	Ragu-ragu	Ragu-ragu	Tidak setuju	Tidak setuju	Tidak setuju	Sangat tidak setuju	Tidak setuju	Ragu-ragu	Tidak setuju	Ragu-ragu	Ragu-ragu	Ragu-ragu	Ragu-ragu
114110160966	421466253	2022-09-05 17:47:13	2022-09-05 17:48:37	Ya	Perempuan	38	SMA	Ibu rumah tangga	Tidak	Tanjungsari	Tidak setuju	Ragu-ragu	Setuju	Tidak setuju	Setuju	Ragu-ragu	Ragu-ragu	Ragu-ragu	Ragu-ragu	Ragu-ragu	Ragu-ragu	Setuju	Setuju	Ragu-ragu	Tidak setuju	Tidak setuju	Ragu-ragu	Tidak setuju	Ragu-ragu	Setuju	Setuju	Ragu-ragu	Ragu-ragu	Tidak setuju	Ragu-ragu	Setuju	Ragu-ragu
114110117592	421466253	2022-09-05 16:33:00	2022-09-05 16:34:33	Ya	Laki-laki	40	Perguruan Tinggi	Wiraswasta	Tidak	Sukasari	Tidak setuju	Tidak setuju	Tidak setuju	Tidak setuju	Tidak setuju	Ragu-ragu	Tidak setuju	Tidak setuju	Tidak setuju	Ragu-ragu	Tidak setuju	Tidak setuju	Tidak setuju	Ragu-ragu	Tidak setuju	Tidak setuju	Ragu-ragu	Tidak setuju	Tidak setuju	Tidak setuju	Tidak setuju	Tidak setuju	Tidak setuju	Tidak setuju	Tidak setuju	Tidak setuju	Tidak setuju
114110116015	421466253	2022-09-05 16:30:14	2022-09-05 16:31:56	Ya	Perempuan	31	SMA	Ibu rumahtangga	Tidak	Tanjungsari	Tidak setuju	Tidak setuju	Tidak setuju	Ragu-ragu	Tidak setuju	Tidak setuju	Tidak setuju	Tidak setuju	Tidak setuju	Tidak setuju	Tidak setuju	Tidak setuju	Tidak setuju	Tidak setuju	Tidak setuju	Ragu-ragu	Tidak setuju	Ragu-ragu	Tidak setuju	Tidak setuju	Ragu-ragu	Ragu-ragu	Ragu-ragu	Ragu-ragu	Ragu-ragu	Ragu-ragu	Tidak setuju
114110113498	421466253	2022-09-05 16:22:44	2022-09-05 16:27:57	Ya	Perempuan	45	SMP	IRT	Tidak	Jatinangor	Ragu-ragu	Tidak setuju	Ragu-ragu	Tidak setuju	Tidak setuju	Tidak setuju	Tidak setuju	Tidak setuju	Tidak setuju	Tidak setuju	Tidak setuju	Ragu-ragu	Tidak setuju	Tidak setuju	Tidak setuju	Tidak setuju	Tidak setuju	Tidak setuju	Tidak setuju	Tidak setuju	Tidak setuju	Tidak setuju	Tidak setuju	Tidak setuju	Tidak setuju	Tidak setuju	Tidak setuju
114110073923	421466253	2022-09-05 15:19:18	2022-09-05 15:25:44	Ya	Laki-laki	32	Perguruan Tinggi	Karyawan kontrak	Tidak	Ujungjaya	Tidak setuju	Setuju	Tidak setuju	Tidak setuju	Tidak setuju	Tidak setuju	Tidak setuju	Ragu-ragu	Tidak setuju	Tidak setuju	Tidak setuju	Ragu-ragu	Tidak setuju	Tidak setuju	Tidak setuju	Tidak setuju	Tidak setuju	Tidak setuju	Tidak setuju	Tidak setuju	Tidak setuju	Tidak setuju	Ragu-ragu	Tidak setuju	Tidak setuju	Tidak setuju	Tidak setuju
114110066847	421466253	2022-09-05 15:12:15	2022-09-05 15:13:14	Ya	Perempuan	25	SMA	Karyawan bako		Tanjungsari	Sangat tidak setuju	Sangat tidak setuju	Tidak setuju	Ragu-ragu	Tidak setuju	Setuju	Sangat setuju	Ragu-ragu	Setuju	Setuju	Ragu-ragu	Sangat setuju	Setuju	Setuju	Ragu-ragu	Ragu-ragu	Ragu-ragu	Ragu-ragu	Setuju	Ragu-ragu	Setuju	Setuju	Setuju	Ragu-ragu	Ragu-ragu	Sangat tidak setuju	Tidak setuju
114110066087	421466253	2022-09-05 15:11:03	2022-09-05 15:11:49	Ya	Laki-laki	43	SD	Tani		Tanjungsari	Sangat tidak setuju	Ragu-ragu	Tidak setuju	Ragu-ragu	Ragu-ragu	Ragu-ragu	Ragu-ragu	Setuju	Setuju	Ragu-ragu	Ragu-ragu	Ragu-ragu	Ragu-ragu	Ragu-ragu	Tidak setuju	Ragu-ragu	Tidak setuju	Sangat tidak setuju	Sangat tidak setuju	Tidak setuju	Tidak setuju	Ragu-ragu	Setuju	Sangat setuju	Setuju	Setuju	Sangat setuju
114110065446	421466253	2022-09-05 15:09:50	2022-09-05 15:10:45	Ya	Perempuan	38	SMP	Ibu rumah tangga	Tidak	Tanjungsari	Sangat tidak setuju	Sangat tidak setuju	Tidak setuju	Ragu-ragu	Setuju	Ragu-ragu	Setuju	Ragu-ragu	Ragu-ragu	Ragu-ragu	Ragu-ragu	Setuju	Sangat setuju	Setuju	Setuju	Setuju	Setuju	Sangat setuju	Setuju	Ragu-ragu	Sangat setuju	Ragu-ragu	Setuju	Setuju	Ragu-ragu	Setuju	Ragu-ragu
114110064709	421466253	2022-09-05 15:08:26	2022-09-05 15:09:32	Ya	Laki-laki	20	SMP	Kurir	Tidak	Tanjungsari	Setuju	Setuju	Tidak setuju	Setuju	Setuju	Ragu-ragu	Ragu-ragu	Tidak setuju	Tidak setuju	Setuju	Ragu-ragu	Setuju	Sangat tidak setuju	Tidak setuju	Tidak setuju	Setuju	Ragu-ragu	Tidak setuju	Ragu-ragu	Ragu-ragu	Setuju	Setuju	Setuju	Tidak setuju	Sangat tidak setuju	Tidak setuju	Tidak setuju
114110063810	421466253	2022-09-05 15:07:00	2022-09-05 15:08:02	Ya	Laki-laki	29	SMA	Tani	Tidak	Tanjungsari	Sangat tidak setuju	Tidak setuju	Ragu-ragu	Ragu-ragu	Ragu-ragu	Tidak setuju	Tidak setuju	Setuju	Setuju	Setuju	Setuju	Sangat setuju	Tidak setuju	Ragu-ragu	Ragu-ragu	Setuju	Setuju	Tidak setuju	Tidak setuju	Tidak setuju	Tidak setuju	Tidak setuju	Ragu-ragu	Ragu-ragu	Tidak setuju	Ragu-ragu	Tidak setuju
114110063349	421466253	2022-09-05 15:06:10	2022-09-05 15:07:12	Ya	Perempuan	25	SMA	Irt	Ya	Jatinangor	Tidak setuju	Tidak setuju	Ragu-ragu	Ragu-ragu	Tidak setuju	Ragu-ragu	Tidak setuju	Tidak setuju	Tidak setuju	Tidak setuju	Tidak setuju	Ragu-ragu	Tidak setuju	Tidak setuju	Tidak setuju	Ragu-ragu	Ragu-ragu	Tidak setuju	Tidak setuju	Tidak setuju	Tidak setuju	Tidak setuju	Ragu-ragu	Ragu-ragu	Ragu-ragu	Tidak setuju	Tidak setuju
114110062988	421466253	2022-09-05 15:05:35	2022-09-05 15:06:38	Ya	Perempuan	24	SMP	Ibu rumah tangga	Tidak	Tanjungsari	Tidak setuju	Tidak setuju	Ragu-ragu	Setuju	Tidak setuju	Ragu-ragu	Tidak setuju	Tidak setuju	Tidak setuju	Tidak setuju	Sangat tidak setuju	Ragu-ragu	Setuju	Tidak setuju	Tidak setuju	Tidak setuju	Tidak setuju	Ragu-ragu	Tidak setuju	Tidak setuju	Tidak setuju	Setuju	Sangat setuju	Setuju	Setuju	Sangat tidak setuju	Tidak setuju
114110061887	421466253	2022-09-05 15:03:49	2022-09-05 15:04:53	Ya	Laki-laki	25	SMP	Tani	Tidak	Tanjungsari	Ragu-ragu	Ragu-ragu	Ragu-ragu	Setuju	Tidak setuju	Ragu-ragu	Ragu-ragu	Ragu-ragu	Ragu-ragu	Ragu-ragu	Tidak setuju	Tidak setuju	Setuju	Sangat setuju	Sangat setuju	Ragu-ragu	Tidak setuju	Tidak setuju	Ragu-ragu	Tidak setuju	Sangat tidak setuju	Ragu-ragu	Setuju	Tidak setuju	Sangat tidak setuju	Ragu-ragu	Tidak setuju
114110060927	421466253	2022-09-05 15:02:32	2022-09-05 15:03:22	Ya	Laki-laki	45	SMP	Ojeg	Tidak	Tanjungsari	Sangat tidak setuju	Setuju	Ragu-ragu	Sangat tidak setuju	Setuju	Ragu-ragu	Tidak setuju	Ragu-ragu	Setuju	Tidak setuju	Ragu-ragu	Ragu-ragu	Tidak setuju	Tidak setuju	Setuju	Setuju	Ragu-ragu	Tidak setuju	Ragu-ragu	Ragu-ragu	Ragu-ragu	Setuju	Sangat setuju	Ragu-ragu	Ragu-ragu	Setuju	Ragu-ragu
114110060629	421466253	2022-09-05 15:01:16	2022-09-05 15:02:52	Ya	Perempuan	21	SMA	Tidak bekerja	Ya	Tanjungsari	Tidak setuju	Tidak setuju	Tidak setuju	Tidak setuju	Tidak setuju	Tidak setuju	Tidak setuju	Tidak setuju	Tidak setuju	Tidak setuju	Tidak setuju	Tidak setuju	Tidak setuju	Tidak setuju	Tidak setuju	Tidak setuju	Tidak setuju	Tidak setuju	Tidak setuju	Tidak setuju	Tidak setuju	Tidak setuju	Tidak setuju	Tidak setuju	Tidak setuju	Tidak setuju	Tidak setuju
114110060226	421466253	2022-09-05 15:01:16	2022-09-05 15:02:14	Ya	Perempuan	39	SMA	Dagang	Tidak	Tanjungsari	Sangat tidak setuju	Ragu-ragu	Ragu-ragu	Tidak setuju	Sangat setuju	Tidak setuju	Tidak setuju	Tidak setuju	Ragu-ragu	Tidak setuju	Ragu-ragu	Ragu-ragu	Ragu-ragu	Sangat tidak setuju	Sangat tidak setuju	Ragu-ragu	Sangat setuju	Setuju	Ragu-ragu	Ragu-ragu	Ragu-ragu	Ragu-ragu	Tidak setuju	Tidak setuju	Setuju	Ragu-ragu	Ragu-ragu
114110059426	421466253	2022-09-05 14:59:51	2022-09-05 15:00:56	Ya	Perempuan	21	SMP	Ibu rumah tangga	Tidak	Tanjungsari	Ragu-ragu	Ragu-ragu	Ragu-ragu	Ragu-ragu	Ragu-ragu	Setuju	Sangat setuju		Tidak setuju	Tidak setuju	Ragu-ragu	Setuju	Setuju	Setuju	Ragu-ragu	Sangat setuju	Sangat setuju	Sangat setuju	Tidak setuju	Tidak setuju	Tidak setuju	Tidak setuju	Ragu-ragu	Tidak setuju	Tidak setuju	Tidak setuju	Tidak setuju
114110058540	421466253	2022-09-05 14:58:04	2022-09-05 14:59:20	Ya	Perempuan	22	SMA	Buruh pabrik	Tidak	Situraja	Tidak setuju	Tidak setuju	Tidak setuju	Tidak setuju	Tidak setuju	Tidak setuju	Tidak setuju	Tidak setuju	Ragu-ragu	Tidak setuju	Ragu-ragu	Tidak setuju	Tidak setuju	Tidak setuju	Tidak setuju	Tidak setuju	Tidak setuju	Tidak setuju	Ragu-ragu	Tidak setuju	Tidak setuju	Tidak setuju	Tidak setuju	Tidak setuju	Tidak setuju	Ragu-ragu	Ragu-ragu
114110035474	421466253	2022-09-05 14:16:45	2022-09-05 14:17:51	Ya	Perempuan	23	SMA	Irt	Ya	Pamulihan	Tidak setuju	Tidak setuju	Tidak setuju	Tidak setuju	Tidak setuju	Tidak setuju	Tidak setuju	Tidak setuju	Tidak setuju	Tidak setuju	Tidak setuju	Tidak setuju	Tidak setuju	Tidak setuju	Tidak setuju	Tidak setuju	Tidak setuju	Tidak setuju	Tidak setuju	Tidak setuju	Tidak setuju	Tidak setuju	Tidak setuju	Tidak setuju	Tidak setuju	Tidak setuju	Tidak setuju
114110033880	421466253	2022-09-05 14:14:01	2022-09-05 14:15:18	Ya	Perempuan	35	SMA	Irt	Tidak	Tanjungsari	Tidak setuju	Tidak setuju	Tidak setuju	Tidak setuju	Tidak setuju	Tidak setuju	Tidak setuju	Tidak setuju	Tidak setuju	Tidak setuju	Tidak setuju	Tidak setuju	Tidak setuju	Tidak setuju	Tidak setuju	Tidak setuju	Tidak setuju	Tidak setuju	Tidak setuju	Tidak setuju	Tidak setuju	Tidak setuju	Tidak setuju	Tidak setuju	Tidak setuju	Tidak setuju	Tidak setuju
114110002115	421466253	2022-09-05 13:15:56	2022-09-05 13:17:07	Ya	Laki-laki	25	SMA	Kurir	Tidak	Sumedang Selatan	Tidak setuju	Tidak setuju	Tidak setuju	Tidak setuju	Tidak setuju	Tidak setuju	Tidak setuju	Tidak setuju	Tidak setuju	Tidak setuju	Ragu-ragu	Tidak setuju	Tidak setuju	Tidak setuju	Tidak setuju	Tidak setuju	Tidak setuju	Tidak setuju	Tidak setuju	Ragu-ragu	Tidak setuju	Tidak setuju	Tidak setuju	Ragu-ragu	Ragu-ragu	Ragu-ragu	Ragu-ragu
114109999081	421466253	2022-09-05 13:09:24	2022-09-05 13:11:15	Ya	Perempuan	25	SMA	Irt	Ya	Cimanggung	Tidak setuju	Tidak setuju	Tidak setuju	Tidak setuju	Tidak setuju	Tidak setuju	Tidak setuju	Tidak setuju	Tidak setuju	Tidak setuju	Tidak setuju	Tidak setuju	Tidak setuju	Tidak setuju	Tidak setuju	Tidak setuju	Tidak setuju	Tidak setuju	Tidak setuju	Tidak setuju	Tidak setuju	Tidak setuju	Tidak setuju	Tidak setuju	Tidak setuju	Tidak setuju	Tidak setuju
114109991662	421466253	2022-09-05 12:53:59	2022-09-05 12:56:42	Ya	Laki-laki	28	SMA	Karyawan swasta	Tidak	Sukasari	Tidak setuju	Tidak setuju	Tidak setuju	Tidak setuju	Tidak setuju	Tidak setuju	Tidak setuju	Tidak setuju	Tidak setuju	Tidak setuju	Tidak setuju	Tidak setuju	Tidak setuju	Tidak setuju	Tidak setuju	Tidak setuju	Tidak setuju	Tidak setuju	Tidak setuju	Tidak setuju	Tidak setuju	Tidak setuju	Tidak setuju	Tidak setuju	Tidak setuju	Tidak setuju	Tidak setuju
114109984446	421466253	2022-09-05 12:41:20	2022-09-05 12:42:20	Ya	Laki-laki	32	SMA	Security	Tidak	Tanjungsari	Tidak setuju	Tidak setuju	Ragu-ragu	Tidak setuju	Tidak setuju	Tidak setuju	Tidak setuju	Sangat setuju	Setuju	Ragu-ragu	Ragu-ragu	Ragu-ragu	Sangat setuju	Sangat setuju	Sangat setuju	Sangat tidak setuju	Ragu-ragu	Tidak setuju	Ragu-ragu	Sangat setuju	Setuju	Setuju	Sangat setuju	Tidak setuju	Ragu-ragu	Setuju	Sangat tidak setuju
114109983798	421466253	2022-09-05 12:40:06	2022-09-05 12:41:01	Ya	Perempuan	28	SMA	Dagang	Tidak	Tanjungsari	Tidak setuju	Ragu-ragu	Tidak setuju	Setuju	Setuju	Sangat setuju	Setuju	Setuju	Setuju	Sangat setuju	Ragu-ragu	Setuju	Tidak setuju	Tidak setuju	Setuju	Setuju	Ragu-ragu	Ragu-ragu	Ragu-ragu	Setuju	Sangat setuju	Sangat setuju	Sangat setuju	Ragu-ragu	Ragu-ragu	Sangat setuju	Ragu-ragu
114109983197	421466253	2022-09-05 12:38:38	2022-09-05 12:39:50	Ya	Laki-laki	29	SMA	Montir		Tanjungsari	Ragu-ragu	Setuju	Sangat setuju	Setuju	Setuju	Ragu-ragu	Setuju	Setuju	Ragu-ragu	Ragu-ragu	Tidak setuju	Ragu-ragu	Ragu-ragu	Setuju	Sangat setuju	Setuju	Setuju	Sangat setuju	Setuju	Sangat setuju	Setuju	Ragu-ragu	Sangat setuju	Setuju	Sangat setuju	Ragu-ragu	Sangat setuju
114109982453	421466253	2022-09-05 12:37:24	2022-09-05 12:38:22	Ya	Laki-laki	34	SMP	Tani	Tidak	Tanjungsari	Sangat tidak setuju	Tidak setuju	Tidak setuju	Tidak setuju	Tidak setuju	Tidak setuju	Tidak setuju	Tidak setuju	Tidak setuju	Ragu-ragu	Ragu-ragu	Sangat tidak setuju	Sangat tidak setuju	Sangat tidak setuju	Sangat setuju	Ragu-ragu	Sangat setuju	Ragu-ragu	Ragu-ragu	Ragu-ragu	Ragu-ragu	Ragu-ragu	Tidak setuju	Sangat tidak setuju	Tidak setuju	Ragu-ragu	Ragu-ragu
114109981786	421466253	2022-09-05 12:36:03	2022-09-05 12:37:07	Ya	Perempuan	26	SMA	Dagang	Tidak	Tanjungsari	Tidak setuju	Tidak setuju	Tidak setuju	Sangat tidak setuju	Tidak setuju	Tidak setuju	Tidak setuju	Ragu-ragu	Ragu-ragu	Setuju	Ragu-ragu	Setuju	Sangat tidak setuju	Sangat tidak setuju	Ragu-ragu	Ragu-ragu	Tidak setuju	Sangat tidak setuju	Sangat tidak setuju	Tidak setuju	Ragu-ragu	Setuju	Ragu-ragu	Setuju	Setuju	Tidak setuju	Tidak setuju
114109981094	421466253	2022-09-05 12:34:42	2022-09-05 12:35:45	Ya	Laki-laki	49	SMA	Supir	Tidak	Tanjungsari	Tidak setuju	Sangat tidak setuju	Tidak setuju	Sangat tidak setuju	Tidak setuju	Sangat tidak setuju	Sangat setuju	Setuju	Sangat setuju	Sangat setuju	Setuju	Ragu-ragu	Ragu-ragu	Setuju	Setuju	Ragu-ragu	Ragu-ragu	Ragu-ragu	Sangat setuju	Ragu-ragu	Ragu-ragu	Ragu-ragu	Setuju	Tidak setuju	Tidak setuju	Ragu-ragu	Ragu-ragu
114109975890	421466253	2022-09-05 12:24:37	2022-09-05 12:25:47	Ya	Laki-laki	53	SMA	Jual beli	Tidak	Tanjungsari	Tidak setuju	Sangat setuju	Setuju	Tidak setuju	Setuju	Sangat tidak setuju	Sangat tidak setuju	Sangat setuju	Tidak setuju	Tidak setuju	Tidak setuju	Ragu-ragu	Setuju	Tidak setuju	Tidak setuju	Tidak setuju	Ragu-ragu	Ragu-ragu	Tidak setuju	Setuju	Setuju	Sangat tidak setuju	Tidak setuju	Tidak setuju	Ragu-ragu	Ragu-ragu	Setuju
114109975046	421466253	2022-09-05 12:22:51	2022-09-05 12:24:16	Ya	Perempuan	45	SD	Ibu rumah tangga	Tidak	Tanjungsari	Tidak setuju	Tidak setuju	Setuju	Sangat tidak setuju	Tidak setuju	Tidak setuju	Tidak setuju	Ragu-ragu	Ragu-ragu	Sangat tidak setuju	Sangat tidak setuju	Ragu-ragu	Ragu-ragu	Tidak setuju	Sangat tidak setuju	Tidak setuju	Sangat tidak setuju	Ragu-ragu	Tidak setuju	Tidak setuju	Tidak setuju	Tidak setuju	Ragu-ragu	Tidak setuju	Tidak setuju	Setuju	Setuju
114109974059	421466253	2022-09-05 12:21:35	2022-09-05 12:22:31	Ya	Laki-laki	47	SMP	Tani	Tidak	Tanjungsari	Sangat tidak setuju	Tidak setuju	Tidak setuju	Tidak setuju	Ragu-ragu	Ragu-ragu	Ragu-ragu	Ragu-ragu	Ragu-ragu	Sangat setuju	Ragu-ragu	Tidak setuju	Setuju	Ragu-ragu	Tidak setuju	Sangat tidak setuju	Tidak setuju	Tidak setuju	Ragu-ragu	Ragu-ragu	Ragu-ragu	Ragu-ragu	Ragu-ragu	Ragu-ragu	Ragu-ragu	Ragu-ragu	Ragu-ragu
114109973413	421466253	2022-09-05 12:20:05	2022-09-05 12:21:17	Ya	Perempuan	45	SMP	Ibu rumah tangga	Tidak	Tanjungsari	Tidak setuju	Tidak setuju	Sangat tidak setuju	Ragu-ragu	Tidak setuju	Ragu-ragu	Sangat tidak setuju	Ragu-ragu	Ragu-ragu	Setuju	Tidak setuju	Ragu-ragu	Tidak setuju	Ragu-ragu	Ragu-ragu	Tidak setuju	Tidak setuju	Ragu-ragu	Tidak setuju	Ragu-ragu	Ragu-ragu	Tidak setuju	Ragu-ragu	Ragu-ragu	Ragu-ragu	Setuju	Ragu-ragu
114109891200	421466253	2022-09-05 10:24:31	2022-09-05 10:26:12	Ya	Perempuan	45	SMP	Irt	Tidak	Tanjungsari	Tidak setuju	Tidak setuju	Tidak setuju	Ragu-ragu	Tidak setuju	Tidak setuju	Tidak setuju	Tidak setuju	Tidak setuju	Tidak setuju	Tidak setuju	Tidak setuju	Tidak setuju	Tidak setuju	Tidak setuju	Ragu-ragu	Ragu-ragu	Tidak setuju	Ragu-ragu	Ragu-ragu	Tidak setuju	Ragu-ragu	Ragu-ragu	Tidak setuju	Ragu-ragu	Ragu-ragu	Tidak setuju
114109890125	421466253	2022-09-05 10:21:36	2022-09-05 10:22:47	Ya	Perempuan	26	SMA	Irt	Ya	Ganeas	Tidak setuju	Tidak setuju	Tidak setuju	Tidak setuju	Ragu-ragu	Ragu-ragu	Ragu-ragu	Tidak setuju	Tidak setuju	Ragu-ragu	Tidak setuju	Ragu-ragu	Ragu-ragu	Ragu-ragu	Ragu-ragu	Ragu-ragu	Tidak setuju	Tidak setuju	Tidak setuju	Ragu-ragu	Ragu-ragu	Ragu-ragu	Ragu-ragu	Ragu-ragu	Ragu-ragu	Ragu-ragu	Ragu-ragu
114109888451	421466253	2022-09-05 10:16:10	2022-09-05 10:17:16	Ya	Laki-laki	22	SMA	Mahasiswa	Tidak	Jatinangor	Ragu-ragu	Ragu-ragu	Ragu-ragu	Ragu-ragu	Ragu-ragu	Ragu-ragu	Ragu-ragu	Ragu-ragu	Ragu-ragu	Ragu-ragu	Ragu-ragu	Ragu-ragu	Ragu-ragu	Ragu-ragu	Ragu-ragu	Ragu-ragu	Ragu-ragu	Ragu-ragu	Ragu-ragu	Ragu-ragu	Ragu-ragu	Ragu-ragu	Ragu-ragu	Ragu-ragu	Ragu-ragu	Ragu-ragu	Ragu-ragu
114109887410	421466253	2022-09-05 10:12:06	2022-09-05 10:13:48	Ya	Perempuan	22	SMA	Mahasiswi	Tidak	Jatinangor	Tidak setuju	Tidak setuju	Tidak setuju	Tidak setuju	Tidak setuju	Tidak setuju	Tidak setuju	Tidak setuju	Tidak setuju	Tidak setuju	Tidak setuju	Tidak setuju	Tidak setuju	Tidak setuju	Tidak setuju	Tidak setuju	Tidak setuju	Tidak setuju	Tidak setuju	Tidak setuju	Tidak setuju	Tidak setuju	Tidak setuju	Tidak setuju	Tidak setuju	Tidak setuju	Tidak setuju
114109885988	421466253	2022-09-05 10:08:00	2022-09-05 10:09:09	Ya	Perempuan	25	SMA	Kurir	Tidak	Sumedang Selatan	Tidak setuju	Tidak setuju	Ragu-ragu	Tidak setuju	Tidak setuju	Tidak setuju	Tidak setuju	Tidak setuju	Tidak setuju	Ragu-ragu	Ragu-ragu	Tidak setuju	Tidak setuju	Tidak setuju	Tidak setuju	Tidak setuju	Tidak setuju	Ragu-ragu	Tidak setuju	Ragu-ragu	Ragu-ragu	Ragu-ragu	Tidak setuju	Tidak setuju	Ragu-ragu	Ragu-ragu	Ragu-ragu
114109885064	421466253	2022-09-05 10:04:52	2022-09-05 10:06:10	Ya	Perempuan	22	SMA	Buruh pabrik	Tidak	Tanjungsari	Tidak setuju	Tidak setuju	Tidak setuju	Tidak setuju	Tidak setuju	Tidak setuju	Tidak setuju	Tidak setuju	Tidak setuju	Tidak setuju	Tidak setuju	Ragu-ragu	Ragu-ragu	Ragu-ragu	Tidak setuju	Tidak setuju	Ragu-ragu	Tidak setuju	Ragu-ragu	Ragu-ragu	Ragu-ragu	Ragu-ragu	Ragu-ragu	Ragu-ragu	Tidak setuju	Tidak setuju	Tidak setuju
114109883979	421466253	2022-09-05 10:00:50	2022-09-05 10:02:45	Ya	Perempuan	28	SMA	Irt	Ya	Rancakalong	Ragu-ragu	Ragu-ragu	Ragu-ragu	Ragu-ragu	Ragu-ragu	Ragu-ragu	Ragu-ragu	Ragu-ragu	Ragu-ragu	Ragu-ragu	Ragu-ragu	Ragu-ragu	Ragu-ragu	Ragu-ragu	Ragu-ragu	Ragu-ragu	Ragu-ragu	Ragu-ragu	Ragu-ragu	Ragu-ragu	Ragu-ragu	Ragu-ragu	Ragu-ragu	Ragu-ragu	Ragu-ragu	Ragu-ragu	Ragu-ragu
114109883022	421466253	2022-09-05 09:57:52	2022-09-05 09:59:23	Ya	Perempuan	25	SMA	Irt	Ya	Sukasari	Tidak setuju	Tidak setuju	Tidak setuju	Tidak setuju	Tidak setuju	Tidak setuju	Tidak setuju	Tidak setuju	Tidak setuju	Tidak setuju	Tidak setuju	Tidak setuju	Tidak setuju	Tidak setuju	Tidak setuju	Tidak setuju	Tidak setuju	Tidak setuju	Tidak setuju	Tidak setuju	Tidak setuju	Tidak setuju	Tidak setuju	Tidak setuju	Tidak setuju	Tidak setuju	Tidak setuju
114109858303	421466253	2022-09-05 08:35:59	2022-09-05 08:39:08	Ya	Perempuan	23	Perguruan Tinggi	Admin HRD	Tidak	Sumedang Selatan	Tidak setuju	Setuju	Ragu-ragu	Ragu-ragu	Ragu-ragu	Sangat tidak setuju	Sangat tidak setuju	Ragu-ragu	Tidak setuju	Tidak setuju	Ragu-ragu	Setuju	Setuju	Ragu-ragu	Sangat tidak setuju	Sangat tidak setuju	Sangat tidak setuju	Sangat tidak setuju	Setuju	Ragu-ragu	Ragu-ragu	Ragu-ragu	Tidak setuju	Tidak setuju	Ragu-ragu	Ragu-ragu	Tidak setuju
114109854207	421466253	2022-09-05 08:20:14	2022-09-05 08:25:55	Ya	Perempuan	43	SMA	Ibu Rumah Tangga	Ya	Paseh	Setuju	Tidak setuju	Setuju	Tidak setuju	Setuju	Setuju	Setuju	Tidak setuju	Setuju	Setuju	Setuju	Setuju	Setuju	Tidak setuju	Tidak setuju	Tidak setuju	Tidak setuju	Tidak setuju	Setuju	Setuju	Tidak setuju	Setuju	Setuju	Setuju	Tidak setuju	Tidak setuju	Tidak setuju
114109844322	421466253	2022-09-05 07:53:12	2022-09-05 07:56:08	Ya	Laki-laki	26	Perguruan Tinggi	bekerja bersama elon musk 1m perhari	Tidak	Tanjungkerta	Sangat tidak setuju	Sangat tidak setuju	Sangat tidak setuju	Sangat tidak setuju	Sangat tidak setuju	Sangat tidak setuju	Sangat tidak setuju	Sangat tidak setuju	Sangat tidak setuju	Sangat tidak setuju	Sangat tidak setuju	Sangat tidak setuju	Sangat tidak setuju	Sangat tidak setuju	Sangat tidak setuju	Sangat tidak setuju	Sangat tidak setuju	Sangat tidak setuju	Sangat tidak setuju	Sangat tidak setuju	Sangat tidak setuju	Sangat tidak setuju	Sangat tidak setuju	Sangat tidak setuju	Sangat tidak setuju	Sangat tidak setuju	Sangat tidak setuju
114109843006	421466253	2022-09-05 07:48:43	2022-09-05 07:52:25	Ya	Perempuan	23	Perguruan Tinggi	Belum bekerja	Tidak	Paseh	Tidak setuju	Setuju	Setuju	Setuju	Setuju	Ragu-ragu	Setuju	Ragu-ragu	Setuju	Setuju	Ragu-ragu	Setuju	Setuju	Ragu-ragu	Tidak setuju	Ragu-ragu	Setuju	Ragu-ragu	Setuju	Setuju	Ragu-ragu	Ragu-ragu	Ragu-ragu	Setuju	Ragu-ragu	Tidak setuju	Ragu-ragu
114109691974	421466253	2022-09-05 00:47:56	2022-09-05 00:48:55	Ya	Perempuan	25	SMA	Irt	Ya	Pamulihan	Tidak setuju	Tidak setuju	Tidak setuju	Tidak setuju	Tidak setuju	Tidak setuju	Tidak setuju	Tidak setuju	Tidak setuju	Tidak setuju	Tidak setuju	Tidak setuju	Tidak setuju	Tidak setuju	Tidak setuju	Tidak setuju	Tidak setuju	Tidak setuju	Tidak setuju	Tidak setuju	Tidak setuju	Tidak setuju	Tidak setuju	Tidak setuju	Tidak setuju	Tidak setuju	Tidak setuju
114109691404	421466253	2022-09-05 00:45:21	2022-09-05 00:46:34	Ya	Perempuan	25	SMA	Irt	Tidak	Jatinangor	Tidak setuju	Tidak setuju	Tidak setuju	Tidak setuju	Tidak setuju	Tidak setuju	Tidak setuju	Tidak setuju	Tidak setuju	Tidak setuju	Tidak setuju	Tidak setuju	Tidak setuju	Tidak setuju	Tidak setuju	Tidak setuju	Tidak setuju	Tidak setuju	Tidak setuju	Tidak setuju	Tidak setuju	Tidak setuju	Tidak setuju	Tidak setuju	Tidak setuju	Tidak setuju	Tidak setuju
114109689928	421466253	2022-09-05 00:39:01	2022-09-05 00:40:03	Ya	Perempuan	28	Perguruan Tinggi	Guru	Ya	Situraja	Tidak setuju	Tidak setuju	Tidak setuju	Tidak setuju	Tidak setuju	Tidak setuju	Tidak setuju	Tidak setuju	Tidak setuju	Tidak setuju	Tidak setuju	Tidak setuju	Tidak setuju	Tidak setuju	Tidak setuju	Tidak setuju	Tidak setuju	Tidak setuju	Tidak setuju	Tidak setuju	Tidak setuju	Tidak setuju	Tidak setuju	Tidak setuju	Tidak setuju	Tidak setuju	Tidak setuju
114109688912	421466253	2022-09-05 00:34:43	2022-09-05 00:35:56	Ya	Perempuan	23	SMA	Irt	Ya	Pamulihan	Tidak setuju	Tidak setuju	Tidak setuju	Tidak setuju	Tidak setuju	Tidak setuju	Tidak setuju	Tidak setuju	Tidak setuju	Tidak setuju	Tidak setuju	Tidak setuju	Tidak setuju	Tidak setuju	Tidak setuju	Tidak setuju	Tidak setuju	Tidak setuju	Tidak setuju	Tidak setuju	Tidak setuju	Tidak setuju	Tidak setuju	Tidak setuju	Tidak setuju	Tidak setuju	Tidak setuju
114109688309	421466253	2022-09-05 00:32:19	2022-09-05 00:33:29	Ya	Perempuan	25	SMA	Sales		Situraja	Tidak setuju	Tidak setuju	Tidak setuju	Tidak setuju	Tidak setuju	Tidak setuju	Tidak setuju	Tidak setuju	Tidak setuju	Tidak setuju	Tidak setuju	Tidak setuju	Tidak setuju	Tidak setuju	Tidak setuju	Tidak setuju	Tidak setuju	Tidak setuju	Tidak setuju	Tidak setuju	Tidak setuju	Tidak setuju	Tidak setuju	Ragu-ragu	Ragu-ragu	Ragu-ragu	Tidak setuju
114109687345	421466253	2022-09-05 00:27:50	2022-09-05 00:29:31	Ya	Laki-laki	25	SMA	Kurir	Tidak	Tanjungsari	Tidak setuju	Tidak setuju	Tidak setuju	Tidak setuju	Tidak setuju	Tidak setuju	Tidak setuju	Tidak setuju	Tidak setuju	Tidak setuju	Tidak setuju	Tidak setuju	Tidak setuju	Tidak setuju	Tidak setuju	Tidak setuju	Tidak setuju	Tidak setuju	Tidak setuju	Tidak setuju	Tidak setuju	Tidak setuju	Tidak setuju	Tidak setuju	Tidak setuju	Tidak setuju	Tidak setuju
114109686440	421466253	2022-09-05 00:24:26	2022-09-05 00:25:59	Ya	Perempuan	24	SMA	Sales	Tidak	Jatinangor	Tidak setuju	Tidak setuju	Ragu-ragu	Tidak setuju	Ragu-ragu	Ragu-ragu	Tidak setuju	Ragu-ragu	Ragu-ragu	Tidak setuju	Tidak setuju	Tidak setuju	Ragu-ragu	Tidak setuju	Ragu-ragu	Ragu-ragu	Tidak setuju	Ragu-ragu	Tidak setuju	Ragu-ragu	Ragu-ragu		Ragu-ragu	Tidak setuju	Ragu-ragu	Ragu-ragu	Tidak setuju
114109685606	421466253	2022-09-05 00:21:39	2022-09-05 00:22:51	Ya	Perempuan	28	Perguruan Tinggi	Guru	Ya	Ganeas	Tidak setuju	Ragu-ragu	Tidak setuju	Tidak setuju	Ragu-ragu	Tidak setuju	Ragu-ragu	Tidak setuju	Ragu-ragu	Tidak setuju	Ragu-ragu	Tidak setuju	Ragu-ragu	Ragu-ragu	Tidak setuju	Ragu-ragu	Tidak setuju	Ragu-ragu	Tidak setuju	Ragu-ragu	Tidak setuju	Tidak setuju	Ragu-ragu	Ragu-ragu	Tidak setuju	Ragu-ragu	Tidak setuju
114109684854	421466253	2022-09-05 00:18:43	2022-09-05 00:19:56	Ya	Perempuan	28	Perguruan Tinggi	Guru	Ya	Ganeas	Tidak setuju	Tidak setuju	Tidak setuju	Tidak setuju	Tidak setuju	Tidak setuju	Tidak setuju	Tidak setuju	Tidak setuju	Tidak setuju	Tidak setuju	Tidak setuju	Ragu-ragu	Tidak setuju	Ragu-ragu	Tidak setuju	Tidak setuju	Ragu-ragu	Ragu-ragu	Tidak setuju	Tidak setuju	Ragu-ragu	Tidak setuju	Ragu-ragu	Ragu-ragu	Ragu-ragu	Tidak setuju
114109683874	421466253	2022-09-05 00:14:51	2022-09-05 00:16:15	Ya	Perempuan	23	Perguruan Tinggi	Pramugari	Ya	Tanjungsari	Tidak setuju	Tidak setuju	Tidak setuju	Tidak setuju	Tidak setuju	Tidak setuju	Tidak setuju	Tidak setuju	Tidak setuju	Tidak setuju	Tidak setuju	Tidak setuju	Tidak setuju	Tidak setuju	Tidak setuju	Tidak setuju	Tidak setuju	Tidak setuju	Tidak setuju	Tidak setuju	Tidak setuju	Tidak setuju	Tidak setuju	Tidak setuju	Tidak setuju	Tidak setuju	Tidak setuju
114109682525	421466253	2022-09-05 00:10:03	2022-09-05 00:11:10	Ya	Laki-laki	22	SMA	Mahasiswa	Tidak	Jatinangor	Ragu-ragu	Ragu-ragu	Ragu-ragu	Ragu-ragu	Ragu-ragu	Ragu-ragu	Ragu-ragu	Ragu-ragu	Tidak setuju	Ragu-ragu	Ragu-ragu	Ragu-ragu	Ragu-ragu	Ragu-ragu	Ragu-ragu	Ragu-ragu	Ragu-ragu	Ragu-ragu	Ragu-ragu	Ragu-ragu	Ragu-ragu	Ragu-ragu	Ragu-ragu	Ragu-ragu	Ragu-ragu	Ragu-ragu	Ragu-ragu
114109681760	421466253	2022-09-05 00:06:54	2022-09-05 00:08:15	Ya	Laki-laki	30	Perguruan Tinggi	Admin	Tidak	Sumedang Selatan	Ragu-ragu	Ragu-ragu	Ragu-ragu	Tidak setuju	Tidak setuju	Tidak setuju	Tidak setuju	Tidak setuju	Tidak setuju	Tidak setuju	Tidak setuju	Tidak setuju	Tidak setuju	Ragu-ragu	Tidak setuju	Ragu-ragu	Tidak setuju	Tidak setuju	Tidak setuju	Ragu-ragu	Ragu-ragu	Ragu-ragu	Tidak setuju	Ragu-ragu	Ragu-ragu	Ragu-ragu	Tidak setuju
114109680930	421466253	2022-09-05 00:03:57	2022-09-05 00:05:18	Ya	Perempuan	22	SMA	Tidak bekerja	Tidak	Ganeas	Tidak setuju	Tidak setuju	Tidak setuju	Tidak setuju	Tidak setuju	Tidak setuju	Tidak setuju	Tidak setuju	Tidak setuju	Tidak setuju	Tidak setuju	Tidak setuju	Tidak setuju	Tidak setuju	Tidak setuju	Tidak setuju	Tidak setuju	Tidak setuju	Tidak setuju	Tidak setuju	Tidak setuju	Tidak setuju	Tidak setuju	Tidak setuju	Tidak setuju	Tidak setuju	Tidak setuju
114109679636	421466253	2022-09-04 23:59:29	2022-09-05 00:00:46	Ya	Perempuan	35	Perguruan Tinggi	Bidan	Ya	Rancakalong	Tidak setuju	Tidak setuju	Tidak setuju	Tidak setuju	Tidak setuju	Tidak setuju	Tidak setuju	Tidak setuju	Tidak setuju	Tidak setuju	Tidak setuju	Tidak setuju	Tidak setuju	Tidak setuju	Tidak setuju	Tidak setuju	Tidak setuju	Tidak setuju	Tidak setuju	Tidak setuju	Tidak setuju	Tidak setuju	Tidak setuju	Tidak setuju	Tidak setuju	Tidak setuju	Tidak setuju
114109638383	421466253	2022-09-04 21:09:41	2022-09-04 21:11:38	Ya	Perempuan	24	SMA	Admin		Ujungjaya	Tidak setuju	Tidak setuju	Tidak setuju	Tidak setuju	Tidak setuju	Tidak setuju	Tidak setuju	Tidak setuju	Tidak setuju	Tidak setuju	Tidak setuju	Tidak setuju	Tidak setuju	Tidak setuju	Tidak setuju	Tidak setuju	Tidak setuju	Tidak setuju	Tidak setuju	Tidak setuju	Tidak setuju	Tidak setuju	Tidak setuju	Tidak setuju	Tidak setuju	Tidak setuju	Tidak setuju
114109638098	421466253	2022-09-04 21:08:50	2022-09-04 21:10:21	Ya	Perempuan	28	Perguruan Tinggi	Guru	Tidak	Tanjungsari	Sangat tidak setuju	Ragu-ragu	Tidak setuju	Tidak setuju	Sangat tidak setuju	Sangat tidak setuju	Tidak setuju	Sangat setuju	Sangat setuju	Sangat tidak setuju	Sangat tidak setuju	Setuju	Sangat tidak setuju	Tidak setuju	Sangat setuju	Tidak setuju	Sangat tidak setuju	Tidak setuju	Tidak setuju	Sangat tidak setuju	Sangat tidak setuju	Tidak setuju	Tidak setuju	Ragu-ragu	Ragu-ragu	Tidak setuju	Tidak setuju
114109637606	421466253	2022-09-04 21:07:28	2022-09-04 21:08:25		Perempuan	21	SMA	Mahasiswa	Tidak	Rancakalong	Tidak setuju	Tidak setuju	Sangat setuju	Sangat setuju	Tidak setuju	Tidak setuju	Tidak setuju	Tidak setuju	Ragu-ragu	Ragu-ragu	Tidak setuju	Tidak setuju	Setuju	Sangat setuju	Tidak setuju	Tidak setuju	Ragu-ragu	Setuju	Sangat setuju	Ragu-ragu	Ragu-ragu	Ragu-ragu	Ragu-ragu	Tidak setuju	Ragu-ragu	Setuju	Ragu-ragu
114109637246	421466253	2022-09-04 21:05:57	2022-09-04 21:06:58		Laki-laki	31	SD	Tani	Tidak	Rancakalong	Sangat tidak setuju	Ragu-ragu	Tidak setuju	Setuju	Ragu-ragu	Ragu-ragu	Tidak setuju	Ragu-ragu	Setuju	Sangat setuju	Setuju	Ragu-ragu	Tidak setuju	Tidak setuju	Tidak setuju	Ragu-ragu	Sangat setuju	Setuju	Ragu-ragu	Ragu-ragu	Ragu-ragu	Setuju	Setuju	Ragu-ragu	Sangat setuju	Setuju	Sangat setuju
114109637097	421466253	2022-09-04 21:04:29	2022-09-04 21:06:18	Ya	Perempuan	25	SMA	Sales	Tidak	Jatinangor	Tidak setuju	Tidak setuju	Tidak setuju	Tidak setuju	Tidak setuju	Tidak setuju	Tidak setuju	Tidak setuju	Tidak setuju	Tidak setuju	Tidak setuju	Tidak setuju	Tidak setuju	Tidak setuju	Tidak setuju	Tidak setuju	Tidak setuju	Tidak setuju	Tidak setuju	Tidak setuju	Tidak setuju	Tidak setuju	Tidak setuju	Tidak setuju	Tidak setuju	Tidak setuju	Tidak setuju
114109636927	421466253	2022-09-04 21:04:27	2022-09-04 21:05:32	Ya	Laki-laki	26	SMA	Tani	Tidak	Rancakalong	Tidak setuju	Sangat tidak setuju	Ragu-ragu	Ragu-ragu	Sangat setuju	Setuju	Tidak setuju	Ragu-ragu	Tidak setuju	Ragu-ragu	Sangat setuju	Ragu-ragu	Ragu-ragu	Ragu-ragu	Tidak setuju	Tidak setuju	Ragu-ragu	Setuju	Ragu-ragu	Ragu-ragu	Ragu-ragu	Setuju	Tidak setuju	Setuju	Ragu-ragu	Ragu-ragu	Ragu-ragu
114109636613	421466253	2022-09-04 21:03:06	2022-09-04 21:04:08	Ya	Perempuan		SMP	Pabrik	Tidak	Rancakalong	Sangat tidak setuju	Ragu-ragu	Tidak setuju	Sangat tidak setuju	Ragu-ragu	Setuju	Ragu-ragu	Ragu-ragu	Ragu-ragu	Sangat tidak setuju	Sangat tidak setuju	Ragu-ragu	Setuju	Ragu-ragu	Setuju	Sangat tidak setuju	Sangat setuju	Sangat tidak setuju	Tidak setuju	Ragu-ragu	Ragu-ragu	Ragu-ragu	Sangat setuju	Ragu-ragu	Tidak setuju	Tidak setuju	Ragu-ragu
114109636321	421466253	2022-09-04 21:01:42	2022-09-04 21:02:57	Ya	Perempuan	25	Perguruan Tinggi	Perawat	Ya	Darmaraja	Tidak setuju	Tidak setuju	Tidak setuju	Tidak setuju	Tidak setuju	Tidak setuju	Tidak setuju	Tidak setuju	Tidak setuju	Tidak setuju	Tidak setuju	Tidak setuju	Tidak setuju	Tidak setuju	Tidak setuju	Tidak setuju	Tidak setuju	Tidak setuju	Tidak setuju	Tidak setuju	Tidak setuju	Tidak setuju	Tidak setuju	Tidak setuju	Tidak setuju	Tidak setuju	Tidak setuju
114109636268	421466253	2022-09-04 21:01:00	2022-09-04 21:02:45	Ya	Perempuan	29	SMA	Dagang	Tidak	Rancakalong	Sangat tidak setuju	Sangat tidak setuju	Tidak setuju	Ragu-ragu	Setuju	Setuju	Setuju	Ragu-ragu	Ragu-ragu	Ragu-ragu	Ragu-ragu	Ragu-ragu	Tidak setuju	Tidak setuju	Tidak setuju	Tidak setuju	Ragu-ragu	Tidak setuju	Setuju	Ragu-ragu	Sangat tidak setuju	Sangat tidak setuju	Tidak setuju	Ragu-ragu	Ragu-ragu	Setuju	Tidak setuju
114109635452	421466253	2022-09-04 20:57:53	2022-09-04 20:59:15	Ya	Perempuan	25	Perguruan Tinggi	Irt	Ya	Sumedang Selatan	Tidak setuju	Tidak setuju	Tidak setuju	Tidak setuju	Tidak setuju	Tidak setuju	Tidak setuju	Tidak setuju	Tidak setuju	Tidak setuju	Tidak setuju	Tidak setuju	Tidak setuju	Tidak setuju	Tidak setuju	Tidak setuju	Tidak setuju	Tidak setuju	Tidak setuju	Tidak setuju	Tidak setuju	Tidak setuju	Tidak setuju	Tidak setuju	Tidak setuju	Tidak setuju	Tidak setuju
114109634290	421466253	2022-09-04 20:52:34	2022-09-04 20:54:33	Ya	Perempuan	21	SMA	Mahasiswa	Tidak	Tanjungsari	Tidak setuju	Tidak setuju	Tidak setuju	Tidak setuju	Tidak setuju	Tidak setuju	Tidak setuju	Tidak setuju	Tidak setuju	Tidak setuju	Tidak setuju	Tidak setuju	Tidak setuju	Tidak setuju	Tidak setuju	Tidak setuju	Tidak setuju	Tidak setuju	Tidak setuju	Tidak setuju	Tidak setuju	Tidak setuju	Tidak setuju	Tidak setuju	Tidak setuju	Tidak setuju	Tidak setuju
114109633464	421466253	2022-09-04 20:49:39	2022-09-04 20:51:03	Ya	Laki-laki	21	SMA	Mahasiswa	Ya	Surian	Tidak setuju	Tidak setuju	Tidak setuju	Tidak setuju	Tidak setuju	Tidak setuju	Tidak setuju	Tidak setuju	Tidak setuju	Tidak setuju	Tidak setuju	Tidak setuju	Tidak setuju	Tidak setuju	Tidak setuju	Tidak setuju	Tidak setuju	Tidak setuju	Tidak setuju	Tidak setuju	Tidak setuju	Tidak setuju	Tidak setuju	Tidak setuju	Tidak setuju	Tidak setuju	Tidak setuju
114109632732	421466253	2022-09-04 20:46:34	2022-09-04 20:47:49	Ya	Perempuan	22	SMA	Tidak bekerja	Tidak	Tanjungsari	Tidak setuju	Tidak setuju	Tidak setuju	Tidak setuju	Tidak setuju	Tidak setuju	Tidak setuju	Tidak setuju	Tidak setuju	Tidak setuju	Tidak setuju	Tidak setuju	Tidak setuju	Tidak setuju	Tidak setuju	Tidak setuju	Tidak setuju	Tidak setuju	Tidak setuju	Tidak setuju	Tidak setuju	Tidak setuju	Tidak setuju	Tidak setuju	Tidak setuju	Tidak setuju	Tidak setuju
114109632371	421466253	2022-09-04 20:44:56	2022-09-04 20:46:22	Ya	Perempuan	22	SMA	Karyawan pabrik	Tidak	Tanjungsari	Tidak setuju	Sangat tidak setuju	Tidak setuju	Tidak setuju	Ragu-ragu	Sangat tidak setuju	Tidak setuju	Sangat setuju	Tidak setuju	Ragu-ragu	Tidak setuju	Tidak setuju	Tidak setuju	Tidak setuju	Ragu-ragu	Setuju	Setuju	Setuju	Ragu-ragu	Setuju	Setuju	Ragu-ragu	Setuju	Ragu-ragu	Tidak setuju	Ragu-ragu	Ragu-ragu
114109632025	421466253	2022-09-04 20:43:32	2022-09-04 20:44:52	Ya	Perempuan	25	SMA	Irt	Tidak	Sumedang Selatan	Tidak setuju	Tidak setuju	Tidak setuju	Tidak setuju	Tidak setuju	Tidak setuju	Tidak setuju	Tidak setuju	Tidak setuju	Tidak setuju	Tidak setuju	Tidak setuju	Tidak setuju	Tidak setuju	Tidak setuju	Tidak setuju	Tidak setuju	Tidak setuju	Tidak setuju	Tidak setuju	Tidak setuju	Tidak setuju	Tidak setuju	Tidak setuju	Tidak setuju	Tidak setuju	Tidak setuju
114109630588	421466253	2022-09-04 20:37:35	2022-09-04 20:38:58	Ya	Laki-laki	25	Perguruan Tinggi	Montir	Ya	Rancakalong	Tidak setuju	Tidak setuju	Tidak setuju	Tidak setuju	Tidak setuju	Tidak setuju	Tidak setuju	Tidak setuju	Tidak setuju	Tidak setuju	Tidak setuju	Tidak setuju	Tidak setuju	Tidak setuju	Tidak setuju		Tidak setuju	Tidak setuju	Tidak setuju	Tidak setuju	Tidak setuju	Ragu-ragu	Ragu-ragu	Ragu-ragu	Tidak setuju	Ragu-ragu	Ragu-ragu
114109629804	421466253	2022-09-04 20:34:03	2022-09-04 20:35:38	Ya	Perempuan	25	SMA	Irt	Tidak	Darmaraja	Ragu-ragu	Ragu-ragu	Ragu-ragu	Ragu-ragu	Ragu-ragu	Ragu-ragu	Ragu-ragu	Ragu-ragu	Ragu-ragu	Ragu-ragu	Ragu-ragu	Ragu-ragu	Ragu-ragu	Ragu-ragu	Ragu-ragu	Ragu-ragu	Ragu-ragu	Ragu-ragu	Ragu-ragu	Ragu-ragu	Ragu-ragu	Ragu-ragu	Ragu-ragu	Ragu-ragu	Ragu-ragu	Ragu-ragu	Ragu-ragu
114109629107	421466253	2022-09-04 20:31:16	2022-09-04 20:32:34	Ya	Laki-laki	23	SMA	Tidak bekerja	Ya	Tanjungsari	Tidak setuju	Tidak setuju	Tidak setuju	Tidak setuju	Tidak setuju	Tidak setuju	Tidak setuju	Tidak setuju	Tidak setuju	Tidak setuju	Tidak setuju	Tidak setuju	Tidak setuju	Tidak setuju	Tidak setuju	Tidak setuju	Tidak setuju	Tidak setuju	Tidak setuju	Tidak setuju	Tidak setuju	Tidak setuju	Tidak setuju	Tidak setuju	Tidak setuju	Tidak setuju	Tidak setuju
114109627676	421466253	2022-09-04 20:25:07	2022-09-04 20:26:32	Ya	Perempuan	25	Perguruan Tinggi	Perawat	Ya	Darmaraja	Tidak setuju	Tidak setuju	Tidak setuju	Tidak setuju	Tidak setuju	Tidak setuju	Tidak setuju	Tidak setuju	Tidak setuju	Tidak setuju	Tidak setuju	Tidak setuju	Tidak setuju	Tidak setuju	Tidak setuju	Tidak setuju	Tidak setuju	Tidak setuju	Tidak setuju	Tidak setuju	Tidak setuju	Tidak setuju	Tidak setuju	Tidak setuju	Tidak setuju	Tidak setuju	Tidak setuju
114109617061	421466253	2022-09-04 19:39:10	2022-09-04 19:40:23	Ya	Perempuan	28	SD	Ibu rumah tangga	Tidak	Tanjungsari	Sangat setuju	Setuju	Tidak setuju	Ragu-ragu	Tidak setuju	Ragu-ragu	Ragu-ragu	Sangat setuju	Tidak setuju	Ragu-ragu	Sangat tidak setuju	Setuju	Tidak setuju	Tidak setuju	Setuju	Tidak setuju	Sangat setuju	Tidak setuju	Tidak setuju	Sangat setuju	Tidak setuju	Setuju	Sangat setuju	Sangat setuju	Ragu-ragu	Sangat setuju	Ragu-ragu
114109616547	421466253	2022-09-04 19:36:35	2022-09-04 19:38:04	Ya	Perempuan	25	SMP	Ibu rumah tangga	Tidak	Tanjungsari	Tidak setuju	Tidak setuju	Ragu-ragu	Tidak setuju	Tidak setuju	Sangat setuju	Tidak setuju	Sangat setuju	Sangat setuju	Ragu-ragu	Sangat setuju	Sangat setuju	Sangat tidak setuju	Sangat tidak setuju	Sangat setuju	Sangat setuju	Sangat setuju	Sangat setuju	Sangat setuju	Sangat setuju	Sangat setuju	Sangat setuju	Sangat setuju	Sangat setuju	Sangat setuju	Sangat setuju	Sangat setuju
114109615987	421466253	2022-09-04 19:33:56	2022-09-04 19:35:35	Ya	Perempuan	32	SMA	Ibu rumah tangga	Ya	Tanjungsari	Tidak setuju	Tidak setuju	Tidak setuju	Tidak setuju	Tidak setuju	Tidak setuju	Tidak setuju	Tidak setuju	Tidak setuju	Tidak setuju	Tidak setuju	Tidak setuju	Tidak setuju	Sangat tidak setuju	Tidak setuju	Tidak setuju	Tidak setuju	Tidak setuju	Tidak setuju	Tidak setuju	Tidak setuju	Tidak setuju	Tidak setuju	Tidak setuju	Tidak setuju	Tidak setuju	Tidak setuju
114109615431	421466253	2022-09-04 19:31:30	2022-09-04 19:33:02	Ya	Laki-laki	35	SMP	Jualan	Tidak	Tanjungsari	Tidak setuju	Ragu-ragu	Tidak setuju	Sangat tidak setuju	Setuju	Ragu-ragu	Ragu-ragu	Ragu-ragu	Ragu-ragu	Ragu-ragu	Ragu-ragu	Ragu-ragu	Ragu-ragu	Ragu-ragu	Ragu-ragu	Ragu-ragu	Setuju	Ragu-ragu	Tidak setuju	Ragu-ragu	Ragu-ragu	Ragu-ragu	Setuju	Tidak setuju	Ragu-ragu	Ragu-ragu	Sangat setuju
114109614837	421466253	2022-09-04 19:28:06	2022-09-04 19:30:30	Ya	Perempuan	35	SMP	Ibu rumah tangga	Tidak	Tanjungsari	Tidak setuju	Tidak setuju	Tidak setuju	Ragu-ragu	Ragu-ragu	Ragu-ragu	Ragu-ragu	Ragu-ragu	Ragu-ragu	Sangat tidak setuju	Setuju	Tidak setuju	Ragu-ragu	Tidak setuju	Tidak setuju	Ragu-ragu	Ragu-ragu	Ragu-ragu	Ragu-ragu	Ragu-ragu	Tidak setuju	Ragu-ragu	Setuju	Ragu-ragu	Ragu-ragu	Ragu-ragu	Ragu-ragu
114109613832	421466253	2022-09-04 19:22:16	2022-09-04 19:25:31	Ya	Laki-laki	27	SMP	Montit	Tidak	Tanjungsari	Tidak setuju	Sangat tidak setuju	Setuju	Tidak setuju	Ragu-ragu	Setuju	Setuju	Tidak setuju	Tidak setuju	Setuju	Tidak setuju	Sangat setuju	Ragu-ragu	Ragu-ragu	Ragu-ragu	Ragu-ragu	Ragu-ragu	Sangat tidak setuju	Tidak setuju	Tidak setuju	Setuju	Setuju	Setuju	Setuju	Setuju	Setuju	Setuju
114109612840	421466253	2022-09-04 19:16:43	2022-09-04 19:20:57	Ya	Perempuan	26	SMA	Guru	Tidak	Tanjungsari	Tidak setuju	Tidak setuju	Tidak setuju	Tidak setuju	Tidak setuju	Tidak setuju	Tidak setuju	Tidak setuju	Tidak setuju	Tidak setuju	Tidak setuju	Tidak setuju	Tidak setuju	Setuju	Tidak setuju	Tidak setuju	Tidak setuju	Tidak setuju	Tidak setuju	Tidak setuju	Tidak setuju	Tidak setuju	Tidak setuju	Tidak setuju	Tidak setuju	Setuju	Tidak setuju
114109611809	421466253	2022-09-04 19:14:26	2022-09-04 19:16:14	Ya	Perempuan	22	SMA	Ibu rumah tangga	Tidak	Tanjungsari	Tidak setuju	Tidak setuju	Tidak setuju	Tidak setuju	Tidak setuju	Tidak setuju	Setuju	Setuju	Setuju	Tidak setuju	Tidak setuju	Setuju	Tidak setuju	Setuju	Tidak setuju	Tidak setuju	Tidak setuju	Setuju	Ragu-ragu	Ragu-ragu	Tidak setuju	Tidak setuju	Tidak setuju	Tidak setuju	Tidak setuju	Setuju	Setuju
114109611086	421466253	2022-09-04 19:10:57	2022-09-04 19:12:56	Ya	Laki-laki	27	SMA	Ternak	Tidak	Tanjungsari	Tidak setuju	Ragu-ragu	Tidak setuju	Tidak setuju	Tidak setuju	Tidak setuju	Tidak setuju	Tidak setuju	Tidak setuju		Setuju	Setuju	Tidak setuju	Tidak setuju	Ragu-ragu	Setuju	Tidak setuju	Tidak setuju	Setuju	Ragu-ragu	Ragu-ragu	Setuju	Tidak setuju	Tidak setuju	Tidak setuju	Tidak setuju	Tidak setuju
114109604948	421466253	2022-09-04 18:43:28	2022-09-04 18:45:23	Ya	Laki-laki	25	SMA	Kurir	Ya	Sukasari	Tidak setuju	Tidak setuju	Tidak setuju	Tidak setuju	Tidak setuju	Tidak setuju	Tidak setuju	Tidak setuju	Tidak setuju	Tidak setuju	Tidak setuju	Tidak setuju	Tidak setuju	Tidak setuju	Tidak setuju	Tidak setuju	Tidak setuju	Tidak setuju	Tidak setuju	Tidak setuju	Tidak setuju	Tidak setuju	Tidak setuju	Tidak setuju	Tidak setuju	Tidak setuju	Tidak setuju
114109604185	421466253	2022-09-04 18:40:36	2022-09-04 18:41:47	Ya	Perempuan	22	SMA	Tidak bekerja	Ya	Tanjungsari	Tidak setuju	Tidak setuju	Tidak setuju	Tidak setuju	Tidak setuju	Tidak setuju	Tidak setuju	Tidak setuju	Tidak setuju	Tidak setuju	Tidak setuju	Tidak setuju	Tidak setuju	Tidak setuju	Tidak setuju	Tidak setuju	Tidak setuju	Tidak setuju	Tidak setuju	Tidak setuju	Tidak setuju	Tidak setuju	Tidak setuju	Tidak setuju	Tidak setuju	Tidak setuju	Tidak setuju
114109603330	421466253	2022-09-04 18:36:42	2022-09-04 18:37:54	Ya	Perempuan	28	SMA	Irt	Ya	Sumedang Selatan	Tidak setuju	Tidak setuju	Tidak setuju	Tidak setuju	Tidak setuju	Tidak setuju	Tidak setuju	Tidak setuju	Tidak setuju	Tidak setuju	Tidak setuju	Tidak setuju	Tidak setuju	Tidak setuju	Tidak setuju	Tidak setuju	Tidak setuju	Tidak setuju	Tidak setuju	Tidak setuju	Tidak setuju	Tidak setuju	Tidak setuju	Tidak setuju	Tidak setuju	Tidak setuju	Tidak setuju
114109602647	421466253	2022-09-04 18:32:28	2022-09-04 18:34:52	Ya	Laki-laki	28	SMA	Satpam	Ya	Sumedang Selatan	Tidak setuju	Tidak setuju	Tidak setuju	Tidak setuju	Tidak setuju	Tidak setuju	Tidak setuju	Tidak setuju	Tidak setuju	Tidak setuju	Tidak setuju	Tidak setuju	Tidak setuju	Tidak setuju	Tidak setuju	Tidak setuju	Tidak setuju	Tidak setuju	Tidak setuju	Tidak setuju	Tidak setuju	Tidak setuju	Tidak setuju	Tidak setuju	Tidak setuju	Tidak setuju	Tidak setuju
114109601588	421466253	2022-09-04 18:28:55	2022-09-04 18:30:23	Ya	Perempuan	40	SMA	Irt	Tidak	Sumedang Utara	Tidak setuju	Tidak setuju	Tidak setuju	Tidak setuju	Tidak setuju	Tidak setuju	Tidak setuju	Tidak setuju	Tidak setuju	Tidak setuju	Tidak setuju	Tidak setuju	Tidak setuju	Tidak setuju	Tidak setuju	Tidak setuju	Tidak setuju	Tidak setuju	Tidak setuju	Tidak setuju	Tidak setuju	Tidak setuju	Tidak setuju	Tidak setuju	Tidak setuju	Tidak setuju	Tidak setuju
114109599974	421466253	2022-09-04 18:21:45	2022-09-04 18:22:48	Ya	Perempuan	25	SMA	Sales	Ya	Jatinangor	Tidak setuju	Tidak setuju	Tidak setuju	Tidak setuju	Tidak setuju	Tidak setuju	Tidak setuju	Tidak setuju	Tidak setuju	Tidak setuju	Tidak setuju	Tidak setuju	Tidak setuju	Tidak setuju	Tidak setuju	Tidak setuju	Tidak setuju	Tidak setuju	Tidak setuju	Tidak setuju	Tidak setuju	Tidak setuju	Tidak setuju	Tidak setuju	Tidak setuju	Tidak setuju	Tidak setuju
114109599358	421466253	2022-09-04 18:19:01	2022-09-04 18:20:05	Ya	Laki-laki	30	Perguruan Tinggi	Nakes	Tidak	Sumedang Utara	Tidak setuju	Tidak setuju	Tidak setuju	Tidak setuju	Tidak setuju	Tidak setuju	Tidak setuju	Tidak setuju	Tidak setuju	Tidak setuju	Tidak setuju	Tidak setuju	Tidak setuju	Tidak setuju	Tidak setuju	Tidak setuju	Tidak setuju	Tidak setuju	Tidak setuju	Tidak setuju	Tidak setuju	Tidak setuju	Tidak setuju	Tidak setuju	Tidak setuju	Tidak setuju	Tidak setuju
114109598773	421466253	2022-09-04 18:15:51	2022-09-04 18:17:07	Ya	Perempuan	22	SMA	Irt	Tidak	Tanjungsari	Tidak setuju	Tidak setuju	Tidak setuju	Tidak setuju	Tidak setuju	Tidak setuju	Tidak setuju	Tidak setuju	Tidak setuju	Tidak setuju	Tidak setuju	Tidak setuju	Tidak setuju	Tidak setuju	Tidak setuju	Tidak setuju	Tidak setuju	Tidak setuju	Tidak setuju	Tidak setuju	Tidak setuju	Tidak setuju	Tidak setuju	Tidak setuju	Tidak setuju	Tidak setuju	Tidak setuju
114109598208	421466253	2022-09-04 18:13:17	2022-09-04 18:14:30	Ya	Perempuan	40	SMA	Buruh pabrik	Tidak	Tanjungsari	Tidak setuju	Tidak setuju	Tidak setuju	Tidak setuju	Tidak setuju	Tidak setuju	Tidak setuju	Tidak setuju	Tidak setuju	Tidak setuju	Tidak setuju	Tidak setuju	Tidak setuju	Tidak setuju	Tidak setuju	Tidak setuju	Tidak setuju	Tidak setuju	Tidak setuju	Tidak setuju	Tidak setuju	Tidak setuju	Tidak setuju	Tidak setuju	Tidak setuju	Tidak setuju	Tidak setuju
114109597445	421466253	2022-09-04 18:08:02	2022-09-04 18:10:43	Ya	Perempuan	24	SMA	Irt	Tidak	Rancakalong	Tidak setuju	Tidak setuju	Tidak setuju	Tidak setuju	Tidak setuju	Tidak setuju	Tidak setuju	Tidak setuju	Tidak setuju	Tidak setuju	Tidak setuju	Tidak setuju	Tidak setuju	Tidak setuju	Tidak setuju	Tidak setuju	Tidak setuju	Tidak setuju	Tidak setuju	Tidak setuju	Tidak setuju	Tidak setuju	Tidak setuju	Tidak setuju	Tidak setuju	Tidak setuju	Tidak setuju
114109531653	421466253	2022-09-04 13:01:29	2022-09-04 13:04:27	Ya	Perempuan	41	Perguruan Tinggi	Irt	Ya	Tanjungsari	Sangat tidak setuju	Tidak setuju	Tidak setuju	Tidak setuju	Tidak setuju	Sangat tidak setuju	Ragu-ragu	Ragu-ragu	Tidak setuju	Tidak setuju	Tidak setuju	Tidak setuju	Tidak setuju	Sangat tidak setuju	Sangat tidak setuju	Tidak setuju	Sangat tidak setuju	Tidak setuju	Tidak setuju	Tidak setuju	Tidak setuju	Tidak setuju	Ragu-ragu	Tidak setuju	Tidak setuju	Tidak setuju	Tidak setuju
114109511968	421466253	2022-09-04 11:07:39	2022-09-04 11:09:07	Ya	Laki-laki	28	SMA	Satpam	Ya	Jatinangor	Tidak setuju	Tidak setuju	Tidak setuju	Tidak setuju	Tidak setuju	Tidak setuju	Tidak setuju	Tidak setuju	Tidak setuju	Tidak setuju	Tidak setuju	Tidak setuju	Tidak setuju	Tidak setuju	Tidak setuju	Tidak setuju	Tidak setuju	Tidak setuju	Tidak setuju	Tidak setuju	Tidak setuju	Tidak setuju	Tidak setuju	Tidak setuju	Tidak setuju	Tidak setuju	Tidak setuju
114109511379	421466253	2022-09-04 11:04:37	2022-09-04 11:06:01	Ya	Perempuan	28	Perguruan Tinggi	Perawat	Ya	Sumedang Selatan	Tidak setuju	Tidak setuju	Tidak setuju	Tidak setuju	Tidak setuju	Tidak setuju	Tidak setuju	Tidak setuju	Tidak setuju	Tidak setuju	Tidak setuju	Tidak setuju	Tidak setuju	Tidak setuju	Tidak setuju	Tidak setuju	Tidak setuju	Tidak setuju	Tidak setuju	Tidak setuju	Tidak setuju	Tidak setuju	Tidak setuju	Tidak setuju	Tidak setuju	Tidak setuju	Tidak setuju
114109510837	421466253	2022-09-04 11:01:17	2022-09-04 11:03:06	Ya	Perempuan	38	Perguruan Tinggi	Bidan	Ya	Rancakalong	Tidak setuju	Tidak setuju	Tidak setuju	Tidak setuju	Tidak setuju	Tidak setuju	Tidak setuju	Tidak setuju	Tidak setuju	Tidak setuju	Tidak setuju	Tidak setuju	Tidak setuju	Tidak setuju	Tidak setuju	Tidak setuju	Tidak setuju	Tidak setuju	Tidak setuju	Tidak setuju	Tidak setuju	Tidak setuju	Tidak setuju	Tidak setuju	Tidak setuju	Tidak setuju	Tidak setuju
114109509519	421466253	2022-09-04 10:54:36	2022-09-04 10:55:45	Ya	Perempuan	29	Perguruan Tinggi	Perawat	Ya	Jatinangor	Tidak setuju	Tidak setuju	Tidak setuju	Tidak setuju	Tidak setuju	Tidak setuju	Tidak setuju	Tidak setuju	Tidak setuju	Tidak setuju	Tidak setuju	Tidak setuju	Tidak setuju	Tidak setuju	Tidak setuju	Tidak setuju	Tidak setuju	Tidak setuju	Tidak setuju	Tidak setuju	Tidak setuju	Tidak setuju	Tidak setuju	Tidak setuju	Tidak setuju	Tidak setuju	Tidak setuju
114109508947	421466253	2022-09-04 10:51:27	2022-09-04 10:52:33	Ya	Perempuan	25	SMA	Irt	Ya	Ganeas	Tidak setuju	Tidak setuju	Tidak setuju	Tidak setuju	Tidak setuju	Tidak setuju	Tidak setuju	Tidak setuju	Tidak setuju	Tidak setuju	Tidak setuju	Tidak setuju	Tidak setuju	Tidak setuju	Tidak setuju	Tidak setuju	Tidak setuju	Tidak setuju	Tidak setuju	Tidak setuju	Tidak setuju	Tidak setuju	Tidak setuju	Tidak setuju	Tidak setuju	Tidak setuju	Tidak setuju
114109508511	421466253	2022-09-04 10:48:35	2022-09-04 10:50:08	Ya	Perempuan	23	SMA	Irt	Ya	Ganeas	Tidak setuju	Tidak setuju	Tidak setuju	Tidak setuju	Tidak setuju	Tidak setuju	Tidak setuju	Tidak setuju	Tidak setuju	Tidak setuju	Tidak setuju	Tidak setuju	Tidak setuju	Tidak setuju	Tidak setuju	Tidak setuju	Tidak setuju	Tidak setuju	Tidak setuju	Tidak setuju	Tidak setuju	Tidak setuju	Tidak setuju	Tidak setuju	Tidak setuju	Tidak setuju	Tidak setuju
114109508028	421466253	2022-09-04 10:46:04	2022-09-04 10:47:21	Ya	Laki-laki	28	SMA	Satpam	Ya	Cimanggung	Tidak setuju	Tidak setuju	Tidak setuju	Tidak setuju	Tidak setuju	Tidak setuju	Tidak setuju	Tidak setuju	Tidak setuju	Tidak setuju	Tidak setuju	Tidak setuju	Tidak setuju	Tidak setuju	Tidak setuju	Tidak setuju	Tidak setuju	Tidak setuju	Tidak setuju	Tidak setuju	Tidak setuju	Tidak setuju	Tidak setuju	Tidak setuju	Tidak setuju	Tidak setuju	Tidak setuju
114109507407	421466253	2022-09-04 10:42:38	2022-09-04 10:43:58	Ya	Laki-laki	28	SMA	Buruh pabrik	Tidak	Jatinangor	Ragu-ragu	Ragu-ragu	Ragu-ragu	Ragu-ragu	Ragu-ragu	Ragu-ragu	Ragu-ragu	Ragu-ragu	Ragu-ragu	Ragu-ragu	Ragu-ragu	Ragu-ragu	Ragu-ragu	Ragu-ragu	Ragu-ragu	Ragu-ragu	Ragu-ragu	Ragu-ragu	Ragu-ragu	Ragu-ragu	Ragu-ragu	Ragu-ragu	Ragu-ragu	Ragu-ragu	Ragu-ragu	Ragu-ragu	Ragu-ragu
114109486095	421466253	2022-09-04 08:52:55	2022-09-04 08:55:23	Ya	Perempuan	18	SMP	Pelajar	Tidak	Paseh	Ragu-ragu	Setuju	Setuju	Setuju	Setuju	Ragu-ragu	Ragu-ragu	Setuju	Setuju	Setuju	Setuju		Ragu-ragu	Setuju	Setuju	Ragu-ragu	Setuju	Tidak setuju	Setuju	Tidak setuju	Setuju	Setuju	Setuju	Setuju	Setuju	Ragu-ragu	Ragu-ragu
114109382302	421466253	2022-09-04 01:39:38	2022-09-04 01:41:54	Ya	Laki-laki	27	Perguruan Tinggi	Akuntan	Ya	Pamulihan	Tidak setuju	Tidak setuju	Tidak setuju	Tidak setuju	Tidak setuju	Tidak setuju	Tidak setuju	Tidak setuju	Tidak setuju	Tidak setuju	Tidak setuju	Tidak setuju	Tidak setuju	Tidak setuju	Tidak setuju	Tidak setuju	Tidak setuju	Tidak setuju	Tidak setuju	Tidak setuju	Tidak setuju	Tidak setuju	Tidak setuju	Tidak setuju	Tidak setuju	Tidak setuju	Tidak setuju
114109380950	421466253	2022-09-04 01:34:14	2022-09-04 01:35:48	Ya	Perempuan	22	SMA	Tidak bekerja	Ya	Rancakalong	Tidak setuju	Tidak setuju	Tidak setuju	Tidak setuju	Tidak setuju	Tidak setuju	Tidak setuju	Tidak setuju	Tidak setuju	Tidak setuju	Tidak setuju	Tidak setuju	Tidak setuju	Tidak setuju	Tidak setuju	Tidak setuju	Tidak setuju	Tidak setuju	Tidak setuju	Tidak setuju	Tidak setuju	Tidak setuju	Tidak setuju	Tidak setuju	Tidak setuju	Tidak setuju	Tidak setuju
114109378583	421466253	2022-09-04 01:23:42	2022-09-04 01:25:04	Ya	Laki-laki	30	SMA	Admin jne	Tidak	Sumedang Selatan	Ragu-ragu	Ragu-ragu	Ragu-ragu	Ragu-ragu	Ragu-ragu	Ragu-ragu	Ragu-ragu	Ragu-ragu	Ragu-ragu	Ragu-ragu	Ragu-ragu	Ragu-ragu	Ragu-ragu	Ragu-ragu	Ragu-ragu	Ragu-ragu	Ragu-ragu	Ragu-ragu	Ragu-ragu	Ragu-ragu	Ragu-ragu	Ragu-ragu	Ragu-ragu	Ragu-ragu	Ragu-ragu	Ragu-ragu	Ragu-ragu
114109377941	421466253	2022-09-04 01:21:03	2022-09-04 01:22:17	Ya	Perempuan	28	SMA	Irt	Tidak	Sumedang Selatan	Tidak setuju	Tidak setuju	Tidak setuju	Tidak setuju	Tidak setuju	Tidak setuju	Tidak setuju	Tidak setuju	Tidak setuju	Tidak setuju	Tidak setuju	Tidak setuju	Tidak setuju	Tidak setuju	Tidak setuju	Tidak setuju	Tidak setuju	Tidak setuju	Tidak setuju	Tidak setuju	Tidak setuju	Tidak setuju	Tidak setuju	Tidak setuju	Tidak setuju	Tidak setuju	Tidak setuju
114109350789	421466253	2022-09-03 23:32:11	2022-09-03 23:37:01	Ya	Perempuan	17	SMA	-	Ya	Cimalaka	Ragu-ragu	Ragu-ragu	Ragu-ragu	Tidak setuju	Tidak setuju	Tidak setuju	Setuju	Tidak setuju	Sangat setuju	Setuju	Setuju	Ragu-ragu	Setuju	Setuju	Tidak setuju	Tidak setuju	Ragu-ragu	Setuju	Sangat setuju	Setuju	Setuju	Ragu-ragu	Ragu-ragu	Setuju	Ragu-ragu	Ragu-ragu	Ragu-ragu
114109335594	421466253	2022-09-03 22:40:30	2022-09-03 22:42:33	Ya	Laki-laki	35	SMA	Wiraswasta	Ya	Tanjungsari	Tidak setuju	Tidak setuju	Tidak setuju	Tidak setuju	Tidak setuju	Tidak setuju	Tidak setuju	Tidak setuju	Tidak setuju	Tidak setuju	Tidak setuju	Tidak setuju	Tidak setuju	Tidak setuju	Tidak setuju	Tidak setuju	Tidak setuju	Tidak setuju	Tidak setuju	Tidak setuju	Tidak setuju	Tidak setuju	Tidak setuju	Tidak setuju	Tidak setuju	Tidak setuju	Tidak setuju
114109333087	421466253	2022-09-03 22:32:32	2022-09-03 22:34:04	Ya	Perempuan	22	SMA	Tidak bekerja	Ya	Rancakalong	Tidak setuju	Tidak setuju	Tidak setuju	Tidak setuju	Tidak setuju	Tidak setuju	Tidak setuju	Tidak setuju	Tidak setuju	Tidak setuju	Tidak setuju	Tidak setuju	Tidak setuju	Tidak setuju	Tidak setuju	Tidak setuju	Tidak setuju	Tidak setuju	Tidak setuju	Tidak setuju	Tidak setuju	Tidak setuju	Tidak setuju	Tidak setuju	Tidak setuju	Tidak setuju	Tidak setuju
114109332098	421466253	2022-09-03 22:28:02	2022-09-03 22:30:43	Ya	Laki-laki	25	SMA	Karyawan	Ya	Rancakalong	Tidak setuju	Tidak setuju	Tidak setuju	Tidak setuju	Tidak setuju	Tidak setuju	Tidak setuju	Tidak setuju	Tidak setuju	Tidak setuju	Tidak setuju	Tidak setuju	Tidak setuju	Tidak setuju	Tidak setuju	Tidak setuju	Tidak setuju	Tidak setuju	Tidak setuju	Tidak setuju	Tidak setuju	Tidak setuju	Tidak setuju	Tidak setuju	Tidak setuju	Tidak setuju	Tidak setuju
114109328988	421466253	2022-09-03 22:18:42	2022-09-03 22:20:02	Ya	Perempuan	22	SMA	Admin jnt	Ya	Jatinangor	Tidak setuju	Tidak setuju	Tidak setuju	Tidak setuju	Tidak setuju	Tidak setuju	Tidak setuju	Tidak setuju	Tidak setuju	Tidak setuju	Tidak setuju	Tidak setuju	Tidak setuju	Tidak setuju	Tidak setuju	Tidak setuju	Tidak setuju	Tidak setuju	Tidak setuju	Tidak setuju	Tidak setuju	Tidak setuju	Tidak setuju	Tidak setuju	Tidak setuju	Tidak setuju	Tidak setuju
114109328067	421466253	2022-09-03 22:11:36	2022-09-03 22:16:58	Ya	Perempuan	22	SMA	Tidak bekerja	Ya	Tanjungsari	Tidak setuju	Tidak setuju	Tidak setuju	Tidak setuju	Tidak setuju	Tidak setuju	Tidak setuju	Tidak setuju	Tidak setuju	Tidak setuju	Tidak setuju	Tidak setuju	Tidak setuju	Tidak setuju	Tidak setuju	Tidak setuju	Tidak setuju	Tidak setuju	Tidak setuju	Tidak setuju	Tidak setuju	Tidak setuju	Tidak setuju	Tidak setuju	Tidak setuju	Tidak setuju	Tidak setuju
114109325660	421466253	2022-09-03 22:06:08	2022-09-03 22:09:13	Ya	Perempuan	16	SMA	pelajar	Tidak	Cimalaka	Tidak setuju	Tidak setuju	Setuju	Setuju	Tidak setuju	Ragu-ragu	Tidak setuju	Ragu-ragu	Tidak setuju	Ragu-ragu	Tidak setuju	Tidak setuju	Tidak setuju	Tidak setuju	Tidak setuju	Sangat tidak setuju	Tidak setuju	Ragu-ragu	Tidak setuju	Ragu-ragu	Tidak setuju	Ragu-ragu	Tidak setuju	Tidak setuju	Ragu-ragu	Ragu-ragu	Ragu-ragu
114109324182	421466253	2022-09-03 22:02:45	2022-09-03 22:04:39	Ya	Laki-laki	25	SMA	Wiraswasta	Tidak	Rancakalong	Ragu-ragu	Ragu-ragu	Ragu-ragu	Ragu-ragu	Ragu-ragu	Ragu-ragu	Ragu-ragu	Ragu-ragu	Ragu-ragu	Ragu-ragu	Ragu-ragu	Ragu-ragu	Ragu-ragu	Ragu-ragu	Ragu-ragu	Ragu-ragu	Ragu-ragu	Ragu-ragu	Ragu-ragu	Ragu-ragu	Ragu-ragu	Ragu-ragu	Ragu-ragu	Ragu-ragu	Ragu-ragu	Ragu-ragu	Ragu-ragu
114109323253	421466253	2022-09-03 21:59:47	2022-09-03 22:01:50	Ya	Laki-laki	32	SMP	Tani	Tidak	Sukasari	Tidak setuju	Tidak setuju	Tidak setuju	Tidak setuju	Tidak setuju	Tidak setuju	Setuju	Setuju	Tidak setuju	Setuju	Setuju	Setuju	Setuju	Setuju	Setuju	Ragu-ragu	Setuju	Sangat setuju	Setuju	Tidak setuju	Setuju	Setuju	Setuju	Tidak setuju	Tidak setuju	Sangat tidak setuju	Setuju
114109320705	421466253	2022-09-03 21:52:37	2022-09-03 21:54:17	Ya	Perempuan	27	SMA	Ibu rumah tangga	Tidak	Rancakalong	Tidak setuju	Ragu-ragu	Ragu-ragu	Ragu-ragu	Tidak setuju	Setuju	Setuju	Setuju	Ragu-ragu	Setuju	Sangat setuju	Tidak setuju	Setuju	Ragu-ragu	Ragu-ragu	Setuju	Sangat setuju	Tidak setuju	Ragu-ragu	Tidak setuju	Ragu-ragu	Setuju		Setuju	Setuju	Setuju	Setuju
114109320067	421466253	2022-09-03 21:50:36	2022-09-03 21:52:16	Ya	Laki-laki		SMA	Dagang	Tidak	Sukasari	Tidak setuju	Setuju	Setuju	Ragu-ragu	Tidak setuju	Setuju	Setuju	Ragu-ragu	Setuju	Tidak setuju	Tidak setuju	Tidak setuju	Ragu-ragu	Setuju	Setuju	Setuju	Tidak setuju	Setuju	Setuju	Setuju	Setuju	Tidak setuju	Tidak setuju	Ragu-ragu	Setuju	Ragu-ragu	Ragu-ragu
114109319276	421466253	2022-09-03 21:48:47	2022-09-03 21:49:54	Ya	Laki-laki	27	SMA	Wiraswasta	Tidak	Jatinangor	Tidak setuju	Setuju	Setuju	Tidak setuju	Tidak setuju	Ragu-ragu	Tidak setuju	Setuju	Tidak setuju	Ragu-ragu	Setuju	Tidak setuju	Ragu-ragu	Tidak setuju	Ragu-ragu	Ragu-ragu	Ragu-ragu	Tidak setuju	Tidak setuju	Ragu-ragu	Ragu-ragu	Setuju	Tidak setuju	Ragu-ragu	Tidak setuju	Ragu-ragu	Ragu-ragu
114109318680	421466253	2022-09-03 21:46:41	2022-09-03 21:48:12	Ya	Laki-laki	23	SMA	Karyawan	Tidak	Sukasari	Tidak setuju	Ragu-ragu	Setuju	Tidak setuju	Setuju	Ragu-ragu	Tidak setuju	Ragu-ragu	Setuju	Setuju	Setuju	Tidak setuju	Tidak setuju	Ragu-ragu	Setuju	Setuju	Setuju	Tidak setuju	Setuju	Tidak setuju	Setuju	Setuju	Tidak setuju	Ragu-ragu	Setuju	Setuju	Setuju
114109299746	421466253	2022-09-03 19:48:15	2022-09-03 20:51:07	Ya	Laki-laki	28	SMP		Tidak	Rancakalong	Tidak setuju	Tidak setuju	Setuju	Setuju	Tidak setuju	Setuju	Tidak setuju	Tidak setuju	Tidak setuju	Setuju	Setuju	Setuju	Tidak setuju	Setuju	Tidak setuju	Tidak setuju	Ragu-ragu	Ragu-ragu	Tidak setuju	Tidak setuju	Ragu-ragu	Tidak setuju	Tidak setuju	Tidak setuju	Tidak setuju	Tidak setuju	Tidak setuju
114109295981	421466253	2022-09-03 20:32:50	2022-09-03 20:38:57	Ya	Laki-laki	18	SMA	Pelajar	Ya	Tanjungkerta	Setuju	Ragu-ragu	Ragu-ragu	Sangat setuju	Setuju	Setuju	Sangat setuju	Ragu-ragu	Sangat setuju	Ragu-ragu	Setuju	Ragu-ragu	Sangat setuju	Ragu-ragu	Tidak setuju	Tidak setuju	Ragu-ragu	Ragu-ragu	Tidak setuju	Setuju	Sangat setuju	Ragu-ragu	Ragu-ragu	Setuju	Ragu-ragu	Tidak setuju	Ragu-ragu
114109289012	421466253	2022-09-03 20:12:27	2022-09-03 20:15:48	Ya	Perempuan	40	Perguruan Tinggi	Swasta	Tidak	Conggeang	Tidak setuju	Tidak setuju	Ragu-ragu	Ragu-ragu	Tidak setuju	Ragu-ragu	Tidak setuju	Ragu-ragu	Tidak setuju	Tidak setuju	Setuju	Setuju	Tidak setuju	Sangat tidak setuju	Tidak setuju	Ragu-ragu	Ragu-ragu	Tidak setuju	Ragu-ragu	Ragu-ragu	Tidak setuju	Tidak setuju	Tidak setuju	Ragu-ragu	Tidak setuju	Ragu-ragu	Ragu-ragu
114109285778	421466253	2022-09-03 20:03:16	2022-09-03 20:05:05	Ya	Laki-laki	24	SMP	Wira usaha	Tidak	Rancakalong	Tidak setuju	Ragu-ragu	Tidak setuju	Sangat tidak setuju	Tidak setuju	Tidak setuju	Tidak setuju	Tidak setuju	Tidak setuju	Ragu-ragu	Tidak setuju	Ragu-ragu	Ragu-ragu	Setuju	Tidak setuju	Sangat tidak setuju	Sangat tidak setuju	Sangat tidak setuju	Ragu-ragu	Tidak setuju	Ragu-ragu	Sangat tidak setuju	Ragu-ragu	Tidak setuju	Ragu-ragu	Ragu-ragu	Tidak setuju
114109281819	421466253	2022-09-03 19:46:28	2022-09-03 19:51:12	Ya	Perempuan	17	SMP		Tidak	Cimalaka	Setuju	Setuju	Sangat setuju	Ragu-ragu	Setuju	Setuju	Setuju	Ragu-ragu	Sangat setuju	Setuju	Setuju	Sangat setuju	Ragu-ragu	Ragu-ragu	Ragu-ragu	Ragu-ragu	Tidak setuju	Tidak setuju	Setuju	Setuju	Setuju	Setuju	Ragu-ragu	Setuju	Setuju	Setuju	Ragu-ragu
114109281788	421466253	2022-09-03 19:46:34	2022-09-03 19:51:06	Ya	Laki-laki	25	Perguruan Tinggi	Freelance IT	Tidak	Paseh	Sangat tidak setuju	Sangat tidak setuju	Sangat tidak setuju	Sangat setuju	Sangat tidak setuju	Sangat tidak setuju	Sangat tidak setuju	Ragu-ragu	Sangat tidak setuju	Sangat tidak setuju	Sangat setuju	Sangat tidak setuju	Sangat tidak setuju	Sangat tidak setuju	Sangat tidak setuju	Sangat tidak setuju	Sangat tidak setuju	Sangat tidak setuju	Sangat tidak setuju	Sangat setuju	Sangat tidak setuju	Sangat tidak setuju	Sangat tidak setuju	Sangat setuju	Sangat tidak setuju	Sangat tidak setuju	Sangat tidak setuju
114109281654	421466253	2022-09-03 19:46:25	2022-09-03 19:50:33	Ya	Perempuan	38	Perguruan Tinggi	Perawat	Ya	Sumedang Utara	Ragu-ragu	Ragu-ragu	Setuju	Setuju	Setuju	Setuju	Setuju	Ragu-ragu	Setuju	Setuju	Setuju	Setuju	Setuju	Setuju	Ragu-ragu	Ragu-ragu	Ragu-ragu	Tidak setuju	Setuju	Setuju	Setuju	Setuju	Setuju	Setuju	Setuju	Setuju	Setuju
114109281557	421466253	2022-09-03 19:43:37	2022-09-03 19:50:13	Ya	Laki-laki	22	Perguruan Tinggi	Administrasi	Tidak	Darmaraja	Sangat tidak setuju	Tidak setuju	Ragu-ragu	Tidak setuju	Setuju	Setuju	Sangat setuju	Tidak setuju	Ragu-ragu	Tidak setuju	Tidak setuju	Ragu-ragu	Ragu-ragu	Tidak setuju	Tidak setuju	Tidak setuju	Ragu-ragu	Sangat tidak setuju	Ragu-ragu	Setuju	Tidak setuju	Tidak setuju	Tidak setuju	Tidak setuju	Tidak setuju	Tidak setuju	Tidak setuju
114109279377	421466253	2022-09-03 19:35:28	2022-09-03 19:42:29	Ya	Perempuan	17	SMA	Siswi	Tidak	Cimalaka	Sangat tidak setuju	Sangat setuju	Setuju	Tidak setuju	Tidak setuju	Setuju	Tidak setuju	Setuju	Tidak setuju	Tidak setuju	Tidak setuju	Tidak setuju	Tidak setuju	Tidak setuju	Tidak setuju	Tidak setuju	Tidak setuju	Sangat tidak setuju	Tidak setuju	Ragu-ragu	Tidak setuju	Tidak setuju	Tidak setuju	Tidak setuju	Tidak setuju	Tidak setuju	Tidak setuju
114109277262	421466253	2022-09-03 19:24:46	2022-09-03 19:35:07	Ya	Laki-laki	41	Perguruan Tinggi	Karyawan	Ya	Sumedang Utara	Tidak setuju	Tidak setuju	Setuju	Tidak setuju	Tidak setuju	Tidak setuju	Tidak setuju	Ragu-ragu	Tidak setuju	Tidak setuju	Tidak setuju	Tidak setuju	Setuju	Tidak setuju	Sangat tidak setuju	Sangat tidak setuju	Sangat tidak setuju	Sangat tidak setuju	Sangat tidak setuju	Tidak setuju	Tidak setuju	Sangat tidak setuju	Sangat tidak setuju	Sangat tidak setuju	Sangat tidak setuju	Sangat tidak setuju	Sangat tidak setuju
114109275899	421466253	2022-09-03 19:23:51	2022-09-03 19:30:34	Ya	Perempuan	38	Perguruan Tinggi	PNS	Ya	Sumedang Utara	Setuju	Setuju	Setuju	Setuju	Setuju	Setuju	Setuju	Setuju	Setuju	Setuju	Setuju	Setuju	Setuju	Setuju	Ragu-ragu	Tidak setuju	Ragu-ragu	Ragu-ragu	Setuju	Setuju	Setuju	Setuju	Setuju	Setuju	Setuju	Setuju	Tidak setuju
114109263842	421466253	2022-09-03 18:50:12	2022-09-03 18:54:44	Ya	Perempuan	20	SMA	Staff Admin	Tidak	Rancakalong	Setuju	Setuju	Sangat setuju	Setuju	Ragu-ragu	Ragu-ragu	Setuju	Ragu-ragu	Ragu-ragu	Ragu-ragu	Ragu-ragu	Ragu-ragu	Tidak setuju	Tidak setuju	Tidak setuju	Tidak setuju	Ragu-ragu	Tidak setuju	Ragu-ragu	Setuju	Setuju	Setuju	Ragu-ragu	Ragu-ragu	Tidak setuju	Setuju	Ragu-ragu
114109254744	421466253	2022-09-03 18:24:41	2022-09-03 18:26:23	Ya	Perempuan	21	SMA	Tidak bekerja	Tidak	Tanjungsari	Tidak setuju	Tidak setuju	Tidak setuju	Tidak setuju	Tidak setuju	Tidak setuju	Tidak setuju	Tidak setuju	Tidak setuju	Tidak setuju	Tidak setuju	Tidak setuju	Tidak setuju	Tidak setuju	Tidak setuju	Tidak setuju	Tidak setuju	Tidak setuju	Tidak setuju	Tidak setuju	Tidak setuju	Tidak setuju	Tidak setuju	Tidak setuju	Tidak setuju	Tidak setuju	Tidak setuju
114109253768	421466253	2022-09-03 18:20:40	2022-09-03 18:23:00	Ya	Perempuan	21	SMA	Irt		Cimanggung	Tidak setuju	Tidak setuju	Tidak setuju	Tidak setuju	Tidak setuju	Tidak setuju	Tidak setuju	Tidak setuju	Tidak setuju	Tidak setuju	Tidak setuju	Tidak setuju	Tidak setuju	Tidak setuju	Tidak setuju	Tidak setuju	Tidak setuju	Tidak setuju	Tidak setuju	Tidak setuju	Tidak setuju	Tidak setuju	Tidak setuju	Tidak setuju	Tidak setuju	Tidak setuju	Tidak setuju
114109252545	421466253	2022-09-03 18:17:29	2022-09-03 18:18:48	Ya	Perempuan	21	SMA	Irt	Ya	Jatinangor	Ragu-ragu	Ragu-ragu	Ragu-ragu	Ragu-ragu	Ragu-ragu	Ragu-ragu	Ragu-ragu	Ragu-ragu	Ragu-ragu	Ragu-ragu	Ragu-ragu	Ragu-ragu	Ragu-ragu	Ragu-ragu	Ragu-ragu	Ragu-ragu	Ragu-ragu	Ragu-ragu	Ragu-ragu	Ragu-ragu	Ragu-ragu	Ragu-ragu	Ragu-ragu	Ragu-ragu	Ragu-ragu	Ragu-ragu	Ragu-ragu
114109241988	421466253	2022-09-03 17:38:54	2022-09-03 17:40:10	Ya	Laki-laki	38	SMA	Karyawan	Tidak	Tanjungsari	Tidak setuju	Tidak setuju	Tidak setuju	Tidak setuju	Tidak setuju	Tidak setuju	Tidak setuju	Tidak setuju	Tidak setuju	Tidak setuju	Tidak setuju	Tidak setuju	Tidak setuju	Tidak setuju	Tidak setuju	Tidak setuju	Tidak setuju	Tidak setuju	Tidak setuju	Tidak setuju	Tidak setuju	Tidak setuju	Tidak setuju	Tidak setuju	Tidak setuju	Tidak setuju	Tidak setuju
114109241144	421466253	2022-09-03 17:35:30	2022-09-03 17:37:10	Ya	Laki-laki	22	SMA	Karyawan	Ya	Jatinangor	Tidak setuju	Tidak setuju	Tidak setuju	Tidak setuju	Tidak setuju	Tidak setuju	Tidak setuju	Tidak setuju	Tidak setuju	Tidak setuju	Tidak setuju	Tidak setuju	Tidak setuju	Tidak setuju	Tidak setuju	Tidak setuju	Tidak setuju	Tidak setuju	Tidak setuju	Tidak setuju	Tidak setuju	Tidak setuju	Tidak setuju	Tidak setuju	Tidak setuju	Tidak setuju	Tidak setuju
114109240431	421466253	2022-09-03 17:30:18	2022-09-03 17:34:35	Ya	Laki-laki	21	SMA	Karyawan	Tidak	Rancakalong	Setuju	Setuju	Sangat setuju	Setuju	Tidak setuju	Ragu-ragu	Tidak setuju	Tidak setuju	Tidak setuju	Setuju	Tidak setuju	Setuju	Tidak setuju	Tidak setuju	Tidak setuju	Tidak setuju	Setuju	Setuju	Tidak setuju	Tidak setuju	Tidak setuju	Tidak setuju	Tidak setuju	Tidak setuju	Tidak setuju	Tidak setuju	Tidak setuju
114109240184	421466253	2022-09-03 17:32:12	2022-09-03 17:33:41	Ya	Laki-laki	25	SMA	Karyawan	Tidak	Sukasari	Ragu-ragu	Ragu-ragu	Ragu-ragu	Ragu-ragu	Ragu-ragu	Ragu-ragu	Ragu-ragu	Ragu-ragu	Ragu-ragu	Ragu-ragu	Ragu-ragu	Ragu-ragu	Ragu-ragu	Ragu-ragu	Ragu-ragu	Ragu-ragu	Ragu-ragu	Ragu-ragu	Ragu-ragu	Ragu-ragu	Ragu-ragu	Ragu-ragu	Ragu-ragu	Ragu-ragu	Ragu-ragu	Ragu-ragu	Ragu-ragu
114109238996	421466253	2022-09-03 17:23:47	2022-09-03 17:29:34	Ya	Perempuan	21	SMA	Irt	Tidak	Sumedang Utara	Setuju	Setuju	Setuju	Setuju	Tidak setuju	Setuju	Tidak setuju	Ragu-ragu	Setuju	Setuju	Setuju	Sangat setuju	Sangat tidak setuju	Sangat tidak setuju	Sangat setuju	Ragu-ragu	Setuju	Tidak setuju	Ragu-ragu	Ragu-ragu	Ragu-ragu	Sangat tidak setuju	Tidak setuju	Setuju	Tidak setuju	Tidak setuju	Tidak setuju
114109238799	421466253	2022-09-03 17:27:16	2022-09-03 17:28:48	Ya	Perempuan	30	Perguruan Tinggi	Irt	Tidak	Sukasari	Tidak setuju	Tidak setuju	Tidak setuju	Tidak setuju	Tidak setuju	Tidak setuju	Tidak setuju	Tidak setuju	Tidak setuju	Tidak setuju	Tidak setuju	Tidak setuju	Tidak setuju	Tidak setuju	Tidak setuju	Tidak setuju	Tidak setuju	Tidak setuju	Tidak setuju	Tidak setuju	Tidak setuju	Tidak setuju	Tidak setuju	Tidak setuju	Tidak setuju	Tidak setuju	Tidak setuju
114109237595	421466253	2022-09-03 17:22:55	2022-09-03 17:24:28	Ya	Perempuan	30	SMA	Irt	Tidak	Cimanggung	Ragu-ragu	Ragu-ragu	Ragu-ragu	Ragu-ragu	Ragu-ragu	Ragu-ragu	Ragu-ragu	Ragu-ragu	Ragu-ragu	Ragu-ragu	Ragu-ragu	Ragu-ragu	Ragu-ragu	Ragu-ragu	Ragu-ragu	Ragu-ragu	Ragu-ragu	Ragu-ragu	Ragu-ragu	Ragu-ragu	Ragu-ragu	Ragu-ragu	Ragu-ragu	Ragu-ragu	Setuju	Ragu-ragu	Ragu-ragu
114109236709	421466253	2022-09-03 17:19:48	2022-09-03 17:21:11	Ya	Perempuan	26	SMA	Irt	Ya	Jatinangor	Ragu-ragu	Tidak setuju	Tidak setuju	Tidak setuju	Tidak setuju	Tidak setuju	Ragu-ragu	Ragu-ragu	Ragu-ragu	Ragu-ragu	Ragu-ragu	Ragu-ragu	Ragu-ragu	Ragu-ragu	Ragu-ragu	Ragu-ragu	Ragu-ragu	Ragu-ragu	Ragu-ragu	Ragu-ragu	Ragu-ragu	Ragu-ragu	Tidak setuju	Tidak setuju	Tidak setuju	Tidak setuju	Ragu-ragu
114109235922	421466253	2022-09-03 17:16:31	2022-09-03 17:18:23	Ya	Perempuan	26	SMA	Irt	Ya	Jatinangor	Ragu-ragu	Ragu-ragu	Ragu-ragu	Ragu-ragu	Ragu-ragu	Tidak setuju	Tidak setuju	Tidak setuju	Tidak setuju	Tidak setuju	Ragu-ragu	Tidak setuju	Ragu-ragu	Tidak setuju	Ragu-ragu	Tidak setuju	Tidak setuju	Tidak setuju	Tidak setuju	Tidak setuju	Ragu-ragu	Tidak setuju	Tidak setuju	Ragu-ragu	Ragu-ragu	Ragu-ragu	Ragu-ragu
114109235417	421466253	2022-09-03 17:13:09	2022-09-03 17:16:32	Ya	Perempuan	21	SMA	Mahasiswa	Tidak	Rancakalong	Setuju	Sangat setuju	Sangat setuju	Sangat setuju	Sangat setuju	Tidak setuju	Sangat setuju	Ragu-ragu	Sangat setuju	Sangat setuju	Sangat setuju	Ragu-ragu	Ragu-ragu	Sangat setuju	Ragu-ragu	Sangat tidak setuju	Setuju	Sangat tidak setuju	Ragu-ragu	Ragu-ragu	Ragu-ragu	Ragu-ragu	Ragu-ragu	Sangat setuju	Ragu-ragu	Ragu-ragu	Sangat setuju
114109234333	421466253	2022-09-03 17:09:11	2022-09-03 17:12:42	Ya	Perempuan	44	SMP	IRT	Ya	Ganeas	Sangat tidak setuju	Ragu-ragu	Setuju	Sangat setuju	Sangat setuju	Sangat setuju	Setuju	Ragu-ragu	Sangat setuju	Setuju	Ragu-ragu	Sangat setuju	Setuju	Ragu-ragu	Ragu-ragu	Sangat tidak setuju	Setuju	Setuju	Setuju	Setuju	Setuju	Setuju	Ragu-ragu	Ragu-ragu	Ragu-ragu	Sangat setuju	Setuju
114109219723	421466253	2022-09-03 16:24:31	2022-09-03 16:25:53	Ya	Perempuan	25	Perguruan Tinggi	Irt	Ya	Sumedang Utara	Tidak setuju	Tidak setuju	Tidak setuju	Tidak setuju	Tidak setuju	Tidak setuju	Tidak setuju	Tidak setuju	Tidak setuju	Tidak setuju	Tidak setuju	Tidak setuju	Tidak setuju	Tidak setuju	Tidak setuju	Tidak setuju	Tidak setuju	Tidak setuju	Tidak setuju	Tidak setuju	Tidak setuju	Tidak setuju	Tidak setuju	Tidak setuju	Tidak setuju	Tidak setuju	Tidak setuju
114109219039	421466253	2022-09-03 16:22:23	2022-09-03 16:23:34	Ya	Perempuan	23	Perguruan Tinggi	Irt	Tidak	Sumedang Selatan	Ragu-ragu	Ragu-ragu	Ragu-ragu	Ragu-ragu	Ragu-ragu	Ragu-ragu	Ragu-ragu	Ragu-ragu	Ragu-ragu	Ragu-ragu	Ragu-ragu	Ragu-ragu	Ragu-ragu	Ragu-ragu	Ragu-ragu	Ragu-ragu	Ragu-ragu	Ragu-ragu	Ragu-ragu	Ragu-ragu	Ragu-ragu	Ragu-ragu	Ragu-ragu	Ragu-ragu	Ragu-ragu	Ragu-ragu	Ragu-ragu
114109218539	421466253	2022-09-03 16:20:33	2022-09-03 16:21:52	Ya	Perempuan	25	SMA	Irt	Tidak	Pamulihan	Ragu-ragu	Ragu-ragu	Ragu-ragu	Ragu-ragu	Ragu-ragu	Ragu-ragu	Ragu-ragu	Ragu-ragu	Ragu-ragu	Ragu-ragu	Ragu-ragu	Ragu-ragu	Ragu-ragu	Ragu-ragu	Ragu-ragu	Ragu-ragu	Ragu-ragu	Ragu-ragu	Ragu-ragu	Ragu-ragu	Ragu-ragu	Ragu-ragu	Ragu-ragu	Ragu-ragu	Ragu-ragu	Ragu-ragu	Ragu-ragu
114109217946	421466253	2022-09-03 16:18:26	2022-09-03 16:19:48	Ya	Perempuan	22	SMA	Buruh pabrik	Ya	Jatinangor	Ragu-ragu	Ragu-ragu	Ragu-ragu	Ragu-ragu	Ragu-ragu	Ragu-ragu	Ragu-ragu	Ragu-ragu	Ragu-ragu	Ragu-ragu	Ragu-ragu	Ragu-ragu	Ragu-ragu	Ragu-ragu	Ragu-ragu	Ragu-ragu	Ragu-ragu	Ragu-ragu	Ragu-ragu	Ragu-ragu	Ragu-ragu	Ragu-ragu	Ragu-ragu	Ragu-ragu	Ragu-ragu	Ragu-ragu	Ragu-ragu
114109216982	421466253	2022-09-03 16:15:10	2022-09-03 16:16:24	Ya	Perempuan	25	SMA	Irt	Ya	Sukasari	Tidak setuju	Tidak setuju	Tidak setuju	Tidak setuju	Tidak setuju	Tidak setuju	Tidak setuju	Tidak setuju	Tidak setuju	Tidak setuju	Tidak setuju	Tidak setuju	Tidak setuju	Tidak setuju	Tidak setuju	Tidak setuju	Tidak setuju	Tidak setuju	Tidak setuju	Tidak setuju	Tidak setuju	Tidak setuju	Tidak setuju	Tidak setuju	Tidak setuju	Tidak setuju	Tidak setuju
114109216067	421466253	2022-09-03 16:11:51	2022-09-03 16:13:24	Ya	Perempuan	25	Perguruan Tinggi	Bisnis	Ya	Tanjungsari	Ragu-ragu	Ragu-ragu	Ragu-ragu	Ragu-ragu	Ragu-ragu	Ragu-ragu	Ragu-ragu	Ragu-ragu	Ragu-ragu	Ragu-ragu	Ragu-ragu	Ragu-ragu	Ragu-ragu	Ragu-ragu	Ragu-ragu	Ragu-ragu	Ragu-ragu	Ragu-ragu	Ragu-ragu	Ragu-ragu	Ragu-ragu	Ragu-ragu	Ragu-ragu	Ragu-ragu	Ragu-ragu	Ragu-ragu	Ragu-ragu
114109215220	421466253	2022-09-03 16:10:00	2022-09-03 16:10:52	Ya	Perempuan	23	SMA	Irt		Jatinangor	Ragu-ragu	Ragu-ragu	Ragu-ragu	Ragu-ragu	Ragu-ragu	Ragu-ragu	Ragu-ragu	Ragu-ragu	Ragu-ragu	Ragu-ragu	Ragu-ragu	Ragu-ragu	Ragu-ragu	Ragu-ragu	Ragu-ragu	Ragu-ragu	Ragu-ragu	Ragu-ragu	Ragu-ragu	Ragu-ragu	Ragu-ragu	Ragu-ragu	Ragu-ragu	Ragu-ragu	Ragu-ragu	Ragu-ragu	Ragu-ragu
114109214353	421466253	2022-09-03 16:07:00	2022-09-03 16:08:10	Ya	Perempuan	22	SMA	Tidak bekerja	Ya	Wado	Tidak setuju	Tidak setuju	Tidak setuju	Tidak setuju	Tidak setuju	Tidak setuju	Tidak setuju	Tidak setuju	Tidak setuju	Tidak setuju	Tidak setuju	Tidak setuju	Tidak setuju	Tidak setuju	Tidak setuju	Tidak setuju	Tidak setuju	Tidak setuju	Tidak setuju	Tidak setuju	Tidak setuju	Tidak setuju	Tidak setuju	Tidak setuju	Tidak setuju	Tidak setuju	Tidak setuju
114109213119	421466253	2022-09-03 16:02:36	2022-09-03 16:04:03	Ya	Perempuan	26	SMA	Irt	Ya	Wado	Tidak setuju	Tidak setuju	Tidak setuju	Tidak setuju	Tidak setuju	Tidak setuju	Tidak setuju	Tidak setuju	Tidak setuju	Tidak setuju	Tidak setuju	Tidak setuju	Tidak setuju	Tidak setuju	Tidak setuju	Tidak setuju	Tidak setuju	Tidak setuju	Tidak setuju	Tidak setuju	Tidak setuju	Tidak setuju	Tidak setuju	Tidak setuju	Tidak setuju	Tidak setuju	Tidak setuju
114109212577	421466253	2022-09-03 15:59:13	2022-09-03 16:02:10	Ya	Perempuan	26	SMA	IRT	Ya	Tanjungsari	Ragu-ragu	Ragu-ragu	Ragu-ragu	Ragu-ragu	Ragu-ragu	Ragu-ragu	Ragu-ragu	Ragu-ragu	Ragu-ragu	Ragu-ragu	Ragu-ragu	Ragu-ragu	Ragu-ragu	Ragu-ragu	Ragu-ragu	Ragu-ragu	Ragu-ragu	Ragu-ragu	Ragu-ragu	Ragu-ragu	Ragu-ragu	Ragu-ragu	Ragu-ragu	Ragu-ragu	Ragu-ragu	Ragu-ragu	Ragu-ragu
114109211450	421466253	2022-09-03 15:56:54	2022-09-03 15:58:30	Ya	Perempuan	25	Perguruan Tinggi	Guru	Tidak	Rancakalong	Ragu-ragu	Ragu-ragu	Ragu-ragu	Ragu-ragu	Ragu-ragu	Ragu-ragu	Ragu-ragu	Ragu-ragu	Ragu-ragu	Ragu-ragu	Ragu-ragu	Ragu-ragu	Ragu-ragu	Ragu-ragu	Ragu-ragu	Ragu-ragu	Ragu-ragu	Ragu-ragu	Ragu-ragu	Ragu-ragu	Ragu-ragu	Ragu-ragu	Ragu-ragu	Ragu-ragu	Ragu-ragu	Ragu-ragu	Ragu-ragu
114109210898	421466253	2022-09-03 15:54:42	2022-09-03 15:56:21	Ya	Perempuan	23	Perguruan Tinggi	Admin	Ya	Darmaraja	Tidak setuju	Tidak setuju	Tidak setuju	Tidak setuju	Tidak setuju	Tidak setuju	Tidak setuju	Tidak setuju	Tidak setuju	Tidak setuju	Tidak setuju	Tidak setuju	Tidak setuju	Tidak setuju	Tidak setuju	Tidak setuju	Tidak setuju	Tidak setuju	Tidak setuju	Tidak setuju	Tidak setuju	Tidak setuju	Tidak setuju	Tidak setuju	Tidak setuju	Tidak setuju	Tidak setuju
114109210058	421466253	2022-09-03 15:52:16	2022-09-03 15:53:23	Ya	Perempuan	20	SMA	Tidak berkerja	Ya	Sukasari	Ragu-ragu	Ragu-ragu	Ragu-ragu	Ragu-ragu	Ragu-ragu	Ragu-ragu	Ragu-ragu	Ragu-ragu	Ragu-ragu	Ragu-ragu	Ragu-ragu	Ragu-ragu	Ragu-ragu	Ragu-ragu	Ragu-ragu	Ragu-ragu	Ragu-ragu	Ragu-ragu	Ragu-ragu	Ragu-ragu	Ragu-ragu	Ragu-ragu	Ragu-ragu	Ragu-ragu	Ragu-ragu	Ragu-ragu	Ragu-ragu
114109209903	421466253	2022-09-03 15:41:06	2022-09-03 15:52:52	Ya	Laki-laki	37	Perguruan Tinggi	Pengusaha	Ya	Rancakalong	Sangat tidak setuju	Sangat tidak setuju	Setuju	Setuju	Setuju	Setuju	Setuju	Sangat tidak setuju	Sangat tidak setuju	Setuju	Sangat tidak setuju	Sangat tidak setuju	Setuju	Setuju	Tidak setuju	Tidak setuju	Tidak setuju	Setuju	Tidak setuju	Setuju	Setuju	Setuju	Setuju	Setuju	Setuju	Setuju	Setuju
114109208970	421466253	2022-09-03 15:48:06	2022-09-03 15:49:49	Ya	Perempuan	22	SMA	Tidak berkerja	Ya	Pamulihan	Tidak setuju	Tidak setuju	Tidak setuju	Tidak setuju	Tidak setuju	Tidak setuju	Tidak setuju	Tidak setuju	Tidak setuju	Tidak setuju	Tidak setuju	Tidak setuju	Tidak setuju	Tidak setuju	Tidak setuju	Tidak setuju	Tidak setuju	Tidak setuju	Tidak setuju	Tidak setuju	Tidak setuju	Ragu-ragu	Ragu-ragu	Ragu-ragu	Ragu-ragu	Ragu-ragu	Ragu-ragu
114109208111	421466253	2022-09-03 15:45:50	2022-09-03 15:47:04	Ya	Perempuan	22	SMA	Pabrik	Ya	Sumedang Selatan	Ragu-ragu	Ragu-ragu	Ragu-ragu	Ragu-ragu	Ragu-ragu	Ragu-ragu	Ragu-ragu	Ragu-ragu	Ragu-ragu	Ragu-ragu	Ragu-ragu	Ragu-ragu	Ragu-ragu	Ragu-ragu	Ragu-ragu	Ragu-ragu	Ragu-ragu	Ragu-ragu	Ragu-ragu	Ragu-ragu	Ragu-ragu	Ragu-ragu	Ragu-ragu	Ragu-ragu	Ragu-ragu	Ragu-ragu	Ragu-ragu
114109206984	421466253	2022-09-03 15:41:22	2022-09-03 15:43:22	Ya	Perempuan	22	SMA	Buruh pabrik	Ya	Rancakalong	Ragu-ragu	Ragu-ragu	Ragu-ragu	Ragu-ragu	Ragu-ragu	Ragu-ragu	Ragu-ragu	Ragu-ragu	Ragu-ragu	Ragu-ragu	Ragu-ragu	Ragu-ragu	Ragu-ragu	Ragu-ragu	Ragu-ragu	Ragu-ragu	Ragu-ragu	Ragu-ragu	Ragu-ragu	Ragu-ragu	Ragu-ragu	Ragu-ragu	Ragu-ragu	Ragu-ragu	Ragu-ragu	Ragu-ragu	Ragu-ragu
114109191105	421466253	2022-09-03 14:45:15	2022-09-03 14:52:56	Ya	Laki-laki	29	SMA	Wiraswasta	Tidak	Sumedang Selatan	Ragu-ragu	Tidak setuju	Tidak setuju	Tidak setuju	Setuju	Ragu-ragu	Tidak setuju	Tidak setuju	Setuju	Setuju	Setuju	Sangat setuju	Sangat setuju	Setuju	Tidak setuju	Tidak setuju	Tidak setuju	Tidak setuju	Setuju	Setuju	Setuju	Setuju	Ragu-ragu	Setuju	Ragu-ragu	Setuju	Setuju
114109178837	421466253	2022-09-03 14:07:39	2022-09-03 14:10:48	Ya	Laki-laki	18	SMA	Tidak bekerja	Tidak	Sumedang Utara	Ragu-ragu	Setuju	Setuju	Ragu-ragu	Ragu-ragu	Setuju	Setuju	Ragu-ragu	Setuju	Setuju	Setuju	Setuju		Setuju	Ragu-ragu	Ragu-ragu	Ragu-ragu	Ragu-ragu	Ragu-ragu	Tidak setuju	Ragu-ragu	Ragu-ragu	Setuju	Setuju	Ragu-ragu	Ragu-ragu	Sangat tidak setuju
114109177918	421466253	2022-09-03 14:03:57	2022-09-03 14:07:40	Ya	Laki-laki	18	SMA	Tidak berkerja	Tidak	Paseh	Setuju	Ragu-ragu	Setuju	Ragu-ragu	Ragu-ragu	Sangat setuju	Sangat setuju	Ragu-ragu	Setuju	Sangat setuju	Setuju	Setuju	Sangat setuju	Ragu-ragu	Tidak setuju	Ragu-ragu	Setuju	Ragu-ragu	Sangat setuju	Ragu-ragu	Sangat setuju	Tidak setuju	Setuju	Setuju	Setuju	Setuju	Sangat setuju
114109170412	421466253	2022-09-03 13:34:41	2022-09-03 13:36:19	Ya	Laki-laki	26	SMA	Supir	Tidak	Sukasari	Sangat tidak setuju	Setuju	Tidak setuju	Tidak setuju	Setuju	Tidak setuju	Sangat tidak setuju	Tidak setuju	Tidak setuju	Setuju	Tidak setuju	Setuju	Tidak setuju	Tidak setuju	Setuju	Setuju	Tidak setuju	Tidak setuju	Setuju	Setuju	Setuju	Tidak setuju	Tidak setuju	Tidak setuju	Setuju	Setuju	Setuju
114109169931	421466253	2022-09-03 13:32:35	2022-09-03 13:34:15	Ya	Laki-laki	32	SMP	Sales	Tidak	Pamulihan	Setuju	Tidak setuju	Sangat setuju	Ragu-ragu	Sangat tidak setuju	Tidak setuju	Ragu-ragu	Ragu-ragu	Sangat tidak setuju	Sangat tidak setuju	Tidak setuju	Tidak setuju	Tidak setuju	Tidak setuju	Tidak setuju	Sangat tidak setuju	Setuju	Setuju	Setuju	Ragu-ragu	Setuju	Tidak setuju	Ragu-ragu	Tidak setuju	Setuju	Tidak setuju	Setuju
114109169251	421466253	2022-09-03 13:29:55	2022-09-03 13:31:20	Ya	Perempuan	22	SMA	Pabrik	Tidak	Tanjungsari	Setuju	Setuju	Tidak setuju	Tidak setuju	Sangat tidak setuju	Tidak setuju	Setuju	Setuju	Sangat tidak setuju	Setuju	Sangat tidak setuju	Tidak setuju	Setuju	Setuju	Sangat tidak setuju	Tidak setuju	Setuju	Sangat tidak setuju	Sangat tidak setuju	Setuju	Setuju	Setuju	Setuju	Sangat tidak setuju	Sangat tidak setuju	Setuju	Sangat tidak setuju
114109168866	421466253	2022-09-03 13:28:14	2022-09-03 13:29:38	Ya	Perempuan	22	SMA	Mahasiswa	Tidak	Tanjungsari	Tidak setuju	Sangat tidak setuju	Tidak setuju	Tidak setuju	Ragu-ragu	Tidak setuju	Tidak setuju	Tidak setuju	Tidak setuju	Tidak setuju	Tidak setuju	Tidak setuju	Tidak setuju	Tidak setuju	Tidak setuju	Tidak setuju	Tidak setuju	Sangat tidak setuju	Tidak setuju	Tidak setuju	Tidak setuju	Tidak setuju	Tidak setuju	Tidak setuju	Tidak setuju	Tidak setuju	Tidak setuju
114109166104	421466253	2022-09-03 13:16:05	2022-09-03 13:17:33	Ya	Laki-laki	19	SMP	Siswa	Tidak	Sukasari	Setuju	Sangat setuju	Tidak setuju	Setuju	Tidak setuju	Setuju	Setuju	Tidak setuju	Ragu-ragu	Sangat setuju	Tidak setuju	Tidak setuju	Tidak setuju	Tidak setuju	Tidak setuju	Setuju	Ragu-ragu	Tidak setuju	Tidak setuju	Tidak setuju	Setuju	Setuju	Setuju	Setuju	Setuju	Setuju	Ragu-ragu
114109165629	421466253	2022-09-03 13:14:09	2022-09-03 13:15:30	Ya	Laki-laki	21	SMA	Mahasiswa	Tidak	Tanjungsari	Sangat tidak setuju	Tidak setuju	Setuju	Tidak setuju	Tidak setuju	Tidak setuju	Tidak setuju	Tidak setuju	Tidak setuju	Setuju	Setuju	Setuju	Tidak setuju	Tidak setuju	Setuju	Setuju	Setuju	Setuju	Setuju	Setuju	Setuju	Setuju	Setuju	Setuju	Setuju	Setuju	Setuju
114109164852	421466253	2022-09-03 13:10:42	2022-09-03 13:12:14	Ya	Laki-laki	26	SMA	Bisnis tembakau	Tidak	Sukasari	Setuju	Setuju	Setuju	Setuju	Setuju	Ragu-ragu	Tidak setuju	Setuju	Tidak setuju	Ragu-ragu	Tidak setuju	Tidak setuju	Sangat tidak setuju	Sangat tidak setuju	Tidak setuju	Tidak setuju	Ragu-ragu	Tidak setuju	Ragu-ragu	Tidak setuju	Tidak setuju	Tidak setuju	Ragu-ragu	Tidak setuju	Tidak setuju	Tidak setuju	Ragu-ragu
114109164394	421466253	2022-09-03 13:09:11	2022-09-03 13:10:19	Ya	Laki-laki	25	SMP	Ternak	Tidak	Sukasari	Tidak setuju	Tidak setuju	Ragu-ragu	Tidak setuju	Tidak setuju	Tidak setuju	Tidak setuju	Tidak setuju	Tidak setuju	Tidak setuju	Tidak setuju	Ragu-ragu	Tidak setuju	Setuju	Tidak setuju	Tidak setuju	Sangat tidak setuju	Ragu-ragu	Ragu-ragu	Tidak setuju	Ragu-ragu	Tidak setuju	Tidak setuju	Tidak setuju	Tidak setuju	Tidak setuju	Tidak setuju
114109163900	421466253	2022-09-03 13:06:41	2022-09-03 13:08:00	Ya	Laki-laki	21	SMP	Tani	Tidak	Sukasari	Tidak setuju	Setuju	Setuju	Setuju	Setuju	Setuju	Setuju	Setuju	Setuju	Sangat tidak setuju	Tidak setuju	Ragu-ragu	Setuju	Setuju	Setuju	Setuju	Ragu-ragu	Tidak setuju	Tidak setuju	Tidak setuju	Ragu-ragu	Setuju	Tidak setuju	Tidak setuju	Tidak setuju	Tidak setuju	Tidak setuju
114109163457	421466253	2022-09-03 13:04:28	2022-09-03 13:06:04	Ya	Laki-laki	24	SMA	Bengkel	Tidak	Sukasari	Sangat tidak setuju	Tidak setuju	Tidak setuju	Ragu-ragu	Setuju	Tidak setuju	Tidak setuju	Ragu-ragu	Tidak setuju	Tidak setuju	Ragu-ragu	Tidak setuju	Ragu-ragu	Setuju	Tidak setuju	Setuju	Setuju	Setuju	Tidak setuju	Setuju	Tidak setuju	Tidak setuju	Tidak setuju	Tidak setuju	Setuju	Setuju	Setuju
114109162946	421466253	2022-09-03 13:02:29	2022-09-03 13:03:44	Ya	Laki-laki	23	SMA	Tani	Tidak	Sukasari	Setuju	Setuju	Setuju	Setuju	Setuju	Setuju	Setuju	Setuju	Setuju	Setuju	Setuju	Setuju	Tidak setuju	Tidak setuju	Tidak setuju	Tidak setuju	Ragu-ragu	Setuju	Tidak setuju	Ragu-ragu	Ragu-ragu	Setuju	Tidak setuju	Ragu-ragu	Ragu-ragu	Setuju	Tidak setuju
114109162581	421466253	2022-09-03 13:00:51	2022-09-03 13:02:12	Ya	Laki-laki	24	SMP	Wiraswasta	Tidak	Cimanggung	Tidak setuju	Setuju	Ragu-ragu	Ragu-ragu	Ragu-ragu	Tidak setuju	Ragu-ragu	Setuju	Tidak setuju	Setuju	Setuju	Ragu-ragu	Tidak setuju	Tidak setuju	Setuju	Setuju	Tidak setuju	Tidak setuju	Tidak setuju	Setuju	Tidak setuju	Ragu-ragu	Tidak setuju	Ragu-ragu	Ragu-ragu	Ragu-ragu	Tidak setuju
114109152765	421466253	2022-09-03 12:11:46	2022-09-03 12:17:19	Ya	Laki-laki	41	Perguruan Tinggi	Karyawan Swasta	Tidak	Cisarua	Tidak setuju	Tidak setuju	Ragu-ragu	Tidak setuju	Tidak setuju	Setuju	Ragu-ragu	Ragu-ragu	Tidak setuju	Tidak setuju	Tidak setuju	Tidak setuju	Ragu-ragu	Sangat tidak setuju	Sangat tidak setuju	Sangat tidak setuju	Tidak setuju	Sangat tidak setuju	Sangat tidak setuju	Setuju	Tidak setuju	Tidak setuju	Tidak setuju	Tidak setuju	Tidak setuju	Tidak setuju	Tidak setuju
114109109468	421466253	2022-09-03 09:27:56	2022-09-03 09:29:26	Ya	Perempuan	20	SMA	Mahasiwa	Tidak	Tanjungsari	Tidak setuju	Tidak setuju	Setuju	Ragu-ragu	Tidak setuju	Ragu-ragu	Setuju	Setuju	Ragu-ragu	Tidak setuju	Tidak setuju	Setuju	Tidak setuju	Ragu-ragu	Tidak setuju	Ragu-ragu	Setuju	Tidak setuju	Tidak setuju	Setuju	Setuju	Setuju	Tidak setuju	Setuju	Ragu-ragu	Tidak setuju	Setuju
114109108928	421466253	2022-09-03 09:26:07	2022-09-03 09:27:35	Ya	Perempuan	21	SMA	Mahasiswa	Tidak	Pamulihan	Tidak setuju	Setuju	Tidak setuju	Tidak setuju	Tidak setuju	Setuju	Setuju	Setuju	Tidak setuju	Setuju	Setuju	Setuju	Setuju	Tidak setuju	Tidak setuju	Tidak setuju	Setuju	Setuju	Setuju	Setuju	Tidak setuju	Tidak setuju	Setuju	Tidak setuju	Tidak setuju	Setuju	Tidak setuju
114109106879	421466253	2022-09-03 09:19:00	2022-09-03 09:20:52	Ya	Perempuan	22	SMA	Dagang	Tidak	Jatinangor	Ragu-ragu	Ragu-ragu	Ragu-ragu	Ragu-ragu	Ragu-ragu	Ragu-ragu	Tidak setuju	Ragu-ragu	Setuju	Tidak setuju	Tidak setuju	Tidak setuju	Tidak setuju	Tidak setuju	Tidak setuju	Tidak setuju	Tidak setuju	Tidak setuju	Tidak setuju	Setuju	Setuju	Setuju	Setuju	Setuju	Setuju	Setuju	Setuju
114109106238	421466253	2022-09-03 09:17:21	2022-09-03 09:18:42	Ya	Perempuan	24	SMA	Karyawan	Tidak	Jatinangor	Setuju	Setuju	Setuju	Setuju	Setuju	Tidak setuju	Tidak setuju	Setuju	Setuju	Setuju	Tidak setuju	Setuju	Setuju	Setuju	Ragu-ragu	Tidak setuju	Tidak setuju	Setuju	Setuju	Setuju	Setuju	Setuju	Tidak setuju	Tidak setuju	Setuju	Setuju	Setuju
114109105480	421466253	2022-09-03 09:14:36	2022-09-03 09:16:08	Ya	Perempuan	25	SMA	Dagang	Tidak	Sukasari	Ragu-ragu	Setuju	Ragu-ragu	Setuju	Ragu-ragu	Ragu-ragu	Tidak setuju	Setuju	Tidak setuju	Ragu-ragu	Tidak setuju	Ragu-ragu	Tidak setuju	Ragu-ragu	Setuju	Tidak setuju	Setuju	Setuju	Tidak setuju	Setuju	Setuju	Tidak setuju	Setuju	Tidak setuju	Setuju	Setuju	Setuju
114109104913	421466253	2022-09-03 09:12:41	2022-09-03 09:14:18	Ya	Perempuan	32	Perguruan Tinggi	Ibu rumah tangga	Tidak	Tanjungsari	Tidak setuju	Tidak setuju	Ragu-ragu	Tidak setuju	Tidak setuju	Tidak setuju	Tidak setuju	Tidak setuju	Tidak setuju	Tidak setuju	Setuju	Setuju	Setuju	Tidak setuju	Tidak setuju	Tidak setuju	Tidak setuju	Tidak setuju	Tidak setuju	Tidak setuju	Tidak setuju	Tidak setuju	Tidak setuju	Tidak setuju	Tidak setuju	Tidak setuju	Tidak setuju
114109047728	421466253	2022-09-03 05:17:15	2022-09-03 06:36:28	Ya	Perempuan	22	SMA	Mahasiswa	Tidak	Paseh	Ragu-ragu	Ragu-ragu	Setuju	Sangat setuju	Ragu-ragu	Setuju	Ragu-ragu	Tidak setuju	Ragu-ragu	Setuju	Ragu-ragu	Setuju	Ragu-ragu	Tidak setuju	Setuju	Tidak setuju	Ragu-ragu	Tidak setuju	Ragu-ragu	Setuju	Tidak setuju	Tidak setuju	Tidak setuju	Ragu-ragu	Setuju	Setuju	Tidak setuju
114108559817	421466253	2022-09-02 17:23:12	2022-09-02 17:25:52	Ya	Perempuan	39	Perguruan Tinggi	Guru swasta	Ya	Tanjungsari	Ragu-ragu	Ragu-ragu	Setuju	Tidak setuju	Setuju	Setuju	Setuju	Tidak setuju	Ragu-ragu	Tidak setuju	Setuju	Sangat setuju	Setuju	Tidak setuju	Tidak setuju	Tidak setuju	Tidak setuju	Tidak setuju	Setuju	Sangat setuju	Setuju	Setuju	Setuju	Sangat setuju	Setuju	Setuju	Setuju
114108524449	421466253	2022-09-02 16:17:04	2022-09-02 16:23:02	Ya	Perempuan	50	Perguruan Tinggi	Ibu Rumah Tangga	Ya	Tanjungsari	Tidak setuju	Setuju	Tidak setuju	Tidak setuju	Tidak setuju	Tidak setuju	Setuju	Setuju	Setuju	Tidak setuju	Tidak setuju	Tidak setuju	Setuju	Setuju	Tidak setuju	Tidak setuju	Setuju	Setuju	Setuju	Setuju	Tidak setuju	Setuju	Setuju	Setuju	Tidak setuju	Tidak setuju	Setuju
114108520781	421466253	2022-09-02 16:12:30	2022-09-02 16:17:25	Ya	Perempuan	21	Perguruan Tinggi	Mahasiswa	Tidak	Sumedang Utara		Tidak setuju							Tidak setuju	Tidak setuju	Tidak setuju	Tidak setuju	Tidak setuju	Tidak setuju	Tidak setuju	Tidak setuju	Tidak setuju	Tidak setuju	Tidak setuju	Setuju	Tidak setuju	Tidak setuju	Tidak setuju	Tidak setuju	Setuju	Tidak setuju	Tidak setuju
114108512957	421466253	2022-09-02 16:01:17	2022-09-02 16:04:49	Ya	Laki-laki	43	SMA	Pegawai	Ya	Sumedang Selatan	Sangat setuju	Sangat setuju	Sangat setuju	Sangat setuju	Sangat setuju	Sangat setuju	Sangat setuju	Sangat setuju	Sangat setuju	Sangat setuju	Sangat setuju	Sangat setuju	Sangat setuju	Sangat setuju	Sangat setuju	Sangat setuju	Sangat setuju	Sangat setuju	Sangat setuju	Sangat setuju	Sangat setuju	Sangat setuju	Sangat setuju	Sangat setuju	Sangat setuju	Sangat setuju	Sangat setuju
114108498878	421466253	2022-09-02 15:34:11	2022-09-02 15:37:08	Ya	Perempuan	21	SMA	Karyawan	Tidak	Pamulihan	Setuju	Setuju	Setuju	Setuju	Setuju	Setuju	Setuju	Ragu-ragu	Setuju	Setuju	Setuju	Setuju	Setuju	Setuju	Ragu-ragu	Tidak setuju	Setuju	Ragu-ragu	Setuju	Setuju	Setuju	Setuju	Ragu-ragu	Setuju	Setuju	Setuju	Setuju
114108446501	421466253	2022-09-02 13:24:27	2022-09-02 13:37:34	Ya	Perempuan	24	SMP	Karyawan	Tidak	Rancakalong	Setuju	Setuju	Setuju	Setuju	Tidak setuju	Setuju	Ragu-ragu	Ragu-ragu	Tidak setuju	Tidak setuju	Sangat tidak setuju	Setuju	Tidak setuju	Tidak setuju	Sangat tidak setuju	Tidak setuju	Setuju	Tidak setuju	Tidak setuju	Tidak setuju	Ragu-ragu	Tidak setuju	Ragu-ragu	Tidak setuju	Tidak setuju	Tidak setuju	Tidak setuju
114108415081	421466253	2022-09-02 12:00:41	2022-09-02 12:07:11	Ya	Perempuan	48	Perguruan Tinggi	Pendidik	Ya	Sukasari	Tidak setuju	Ragu-ragu	Setuju	Ragu-ragu	Setuju	Ragu-ragu	Setuju	Setuju	Ragu-ragu	Ragu-ragu	Ragu-ragu	Setuju	Setuju	Ragu-ragu	Ragu-ragu	Tidak setuju	Tidak setuju	Tidak setuju	Setuju	Setuju	Setuju	Setuju	Ragu-ragu	Ragu-ragu	Ragu-ragu	Setuju	Ragu-ragu
114108333444	421466253	2022-09-02 08:19:12	2022-09-02 08:23:22	Ya	Perempuan	36	SMA	Ibu rumah tangga	Tidak	Tanjungsari	Tidak setuju	Ragu-ragu	Tidak setuju	Tidak setuju	Tidak setuju	Tidak setuju	Tidak setuju	Tidak setuju	Tidak setuju	Tidak setuju	Tidak setuju	Tidak setuju	Tidak setuju	Tidak setuju	Tidak setuju	Tidak setuju	Tidak setuju	Tidak setuju	Tidak setuju	Tidak setuju	Tidak setuju	Tidak setuju	Tidak setuju	Tidak setuju	Tidak setuju	Tidak setuju	Tidak setuju
114108311955	421466253	2022-09-02 07:33:30	2022-09-02 07:39:30	Ya	Perempuan		SMA		Tidak	Tanjungsari	Ragu-ragu	Setuju	Setuju	Ragu-ragu	Setuju	Setuju	Sangat setuju	Setuju	Setuju	Setuju	Setuju	Sangat setuju	Setuju	Ragu-ragu	Tidak setuju	Ragu-ragu	Setuju	Setuju	Setuju	Setuju	Setuju	Setuju	Setuju	Sangat setuju	Setuju	Setuju	Setuju
114108190662	421466253	2022-09-02 05:03:50	2022-09-02 05:06:43	Ya	Laki-laki	39	SD	Buruh	Tidak	Paseh	Tidak setuju	Setuju	Setuju	Ragu-ragu	Ragu-ragu	Setuju	Setuju	Sangat tidak setuju	Setuju	Ragu-ragu	Ragu-ragu	Setuju	Setuju	Ragu-ragu	Ragu-ragu	Sangat tidak setuju	Ragu-ragu	Setuju	Ragu-ragu	Ragu-ragu	Setuju	Tidak setuju	Ragu-ragu	Setuju	Setuju	Ragu-ragu	Ragu-ragu
114107991253	421466253	2022-09-02 00:06:40	2022-09-02 00:11:00	Ya	Perempuan	31	SMA	Wiraswasta	Tidak	Tanjungsari	Tidak setuju	Tidak setuju	Tidak setuju	Tidak setuju	Tidak setuju	Tidak setuju	Tidak setuju	Tidak setuju	Tidak setuju	Tidak setuju	Tidak setuju	Tidak setuju	Tidak setuju	Tidak setuju	Sangat tidak setuju	Sangat tidak setuju	Tidak setuju	Tidak setuju	Tidak setuju	Tidak setuju	Tidak setuju	Sangat tidak setuju	Tidak setuju	Tidak setuju	Tidak setuju	Tidak setuju	Tidak setuju
114107928196	421466253	2022-09-01 22:49:41	2022-09-01 22:52:36	Ya	Perempuan	30	Perguruan Tinggi	Guru	Ya	Tanjungmedar	Sangat tidak setuju	Tidak setuju	Setuju	Setuju	Setuju	Setuju	Setuju	Tidak setuju	Setuju	Setuju	Tidak setuju	Sangat setuju	Sangat setuju	Setuju	Ragu-ragu	Tidak setuju	Tidak setuju	Tidak setuju	Setuju	Sangat setuju	Sangat setuju	Setuju	Setuju	Setuju	Setuju	Ragu-ragu	Ragu-ragu
114107923972	421466253	2022-09-01 22:45:08	2022-09-01 22:47:09	Ya	Laki-laki	25	SMA	Pedagang	Tidak	Sukasari	Tidak setuju	Tidak setuju	Tidak setuju	Tidak setuju	Tidak setuju	Tidak setuju	Tidak setuju	Tidak setuju	Tidak setuju	Tidak setuju	Tidak setuju	Tidak setuju	Tidak setuju	Ragu-ragu	Tidak setuju	Tidak setuju	Tidak setuju	Tidak setuju	Ragu-ragu	Tidak setuju	Tidak setuju	Ragu-ragu	Ragu-ragu	Tidak setuju	Tidak setuju	Tidak setuju	Tidak setuju
114107919068	421466253	2022-09-01 22:38:35	2022-09-01 22:41:10	Ya	Perempuan	24	SMA	Ibu rumah tangga	Tidak	Sumedang Selatan	Tidak setuju	Tidak setuju	Tidak setuju	Tidak setuju	Ragu-ragu	Tidak setuju	Tidak setuju	Tidak setuju	Tidak setuju	Tidak setuju	Tidak setuju	Ragu-ragu	Tidak setuju	Ragu-ragu	Tidak setuju	Tidak setuju	Tidak setuju	Tidak setuju	Tidak setuju	Tidak setuju	Tidak setuju	Tidak setuju	Tidak setuju	Tidak setuju	Ragu-ragu	Tidak setuju	Ragu-ragu
114107912270	421466253	2022-09-01 22:29:27	2022-09-01 22:33:45	Ya	Laki-laki	28	SMP	Karyawan Swasta	Ya	Sumedang Utara	Tidak setuju	Tidak setuju	Sangat tidak setuju	Tidak setuju	Ragu-ragu	Tidak setuju	Tidak setuju	Ragu-ragu	Ragu-ragu	Ragu-ragu	Ragu-ragu	Tidak setuju	Ragu-ragu	Ragu-ragu	Tidak setuju	Ragu-ragu	Ragu-ragu	Ragu-ragu	Tidak setuju	Ragu-ragu	Ragu-ragu	Tidak setuju	Tidak setuju	Tidak setuju	Tidak setuju	Tidak setuju	Tidak setuju
114107905864	421466253	2022-09-01 22:21:58	2022-09-01 22:26:51	Ya	Perempuan	20	SMA	Ibu rumah tangga	Tidak	Pamulihan	Tidak setuju	Sangat tidak setuju	Ragu-ragu	Tidak setuju	Sangat tidak setuju	Tidak setuju	Tidak setuju	Sangat tidak setuju	Sangat tidak setuju	Tidak setuju	Tidak setuju	Tidak setuju	Tidak setuju	Tidak setuju	Ragu-ragu	Tidak setuju	Sangat tidak setuju	Tidak setuju	Sangat tidak setuju	Sangat tidak setuju	Ragu-ragu	Tidak setuju	Tidak setuju	Sangat tidak setuju	Ragu-ragu	Ragu-ragu	Ragu-ragu
114107900480	421466253	2022-09-01 22:17:36	2022-09-01 22:20:03	Ya	Laki-laki	23	SMA	Buruh pabrik	Ya	Tanjungmedar	Sangat tidak setuju	Tidak setuju	Ragu-ragu	Tidak setuju	Tidak setuju	Tidak setuju	Sangat tidak setuju	Ragu-ragu	Tidak setuju	Tidak setuju	Ragu-ragu	Tidak setuju	Tidak setuju	Tidak setuju	Tidak setuju	Tidak setuju	Tidak setuju	Tidak setuju	Tidak setuju	Ragu-ragu	Tidak setuju	Tidak setuju	Ragu-ragu	Tidak setuju	Ragu-ragu	Sangat tidak setuju	Tidak setuju
114107892828	421466253	2022-09-01 22:08:27	2022-09-01 22:10:48	Ya	Laki-laki	36	SMA	Karyawan swasta	Tidak	Sukasari	Sangat tidak setuju	Tidak setuju	Ragu-ragu	Tidak setuju	Tidak setuju	Sangat tidak setuju	Ragu-ragu	Sangat tidak setuju	Tidak setuju	Sangat tidak setuju	Sangat tidak setuju	Tidak setuju	Tidak setuju	Tidak setuju		Ragu-ragu	Setuju	Sangat tidak setuju	Ragu-ragu	Setuju	Setuju		Tidak setuju	Sangat tidak setuju	Ragu-ragu	Tidak setuju	Setuju
114107891855	421466253	2022-09-01 22:07:45	2022-09-01 22:09:37	Ya	Perempuan	22	SMA	Spg	Tidak	Tanjungsari	Tidak setuju	Tidak setuju	Tidak setuju	Setuju	Setuju	Tidak setuju	Tidak setuju	Tidak setuju	Tidak setuju	Tidak setuju	Tidak setuju	Setuju	Setuju	Setuju	Tidak setuju	Tidak setuju	Setuju	Tidak setuju	Setuju	Setuju	Setuju	Setuju	Tidak setuju	Setuju	Setuju	Setuju	Setuju
114107889607	421466253	2022-09-01 22:05:36	2022-09-01 22:07:00	Ya	Perempuan	25	SMA	Ibu rumah tangga	Tidak	Sukasari	Setuju	Setuju	Setuju	Setuju	Setuju	Setuju	Setuju	Tidak setuju	Setuju	Setuju	Setuju	Setuju	Setuju	Setuju	Setuju	Setuju	Setuju	Setuju	Setuju	Setuju	Tidak setuju	Tidak setuju	Setuju	Setuju	Setuju	Setuju	Ragu-ragu
114107887621	421466253	2022-09-01 22:03:04	2022-09-01 22:04:44	Ya	Perempuan	21	SMA	Mahasiswa	Tidak	Rancakalong	Tidak setuju	Tidak setuju	Tidak setuju	Tidak setuju	Setuju	Tidak setuju	Tidak setuju	Tidak setuju	Setuju	Setuju	Ragu-ragu	Tidak setuju	Tidak setuju	Tidak setuju	Setuju	Setuju	Setuju	Setuju	Tidak setuju	Tidak setuju	Tidak setuju	Setuju	Ragu-ragu	Tidak setuju	Setuju	Setuju	Sangat setuju
114107885093	421466253	2022-09-01 22:00:14	2022-09-01 22:01:52	Ya	Laki-laki		SMA	Jual beli sayuran	Tidak	Rancakalong	Tidak setuju	Tidak setuju	Tidak setuju	Setuju	Setuju	Setuju	Setuju	Tidak setuju	Tidak setuju	Tidak setuju	Tidak setuju	Setuju	Setuju	Setuju	Setuju	Tidak setuju	Tidak setuju	Setuju	Setuju	Tidak setuju	Tidak setuju	Tidak setuju	Setuju	Tidak setuju	Setuju	Tidak setuju	Setuju
114107883128	421466253	2022-09-01 21:57:46	2022-09-01 21:59:37	Ya	Laki-laki	24	SMA	Security	Tidak	Jatinangor	Tidak setuju	Setuju	Tidak setuju	Tidak setuju	Tidak setuju	Ragu-ragu	Tidak setuju	Tidak setuju	Tidak setuju	Setuju	Setuju	Tidak setuju	Tidak setuju	Tidak setuju	Setuju	Setuju	Setuju	Setuju	Tidak setuju	Tidak setuju	Tidak setuju	Tidak setuju	Setuju	Setuju	Setuju	Tidak setuju	Setuju
114107880923	421466253	2022-09-01 21:54:54	2022-09-01 21:56:53	Ya	Perempuan	26	SMA	Ibu rumah tangga	Tidak	Pamulihan	Tidak setuju	Tidak setuju	Setuju	Tidak setuju	Tidak setuju	Tidak setuju	Setuju	Tidak setuju	Setuju	Setuju	Tidak setuju	Setuju	Setuju	Setuju	Setuju	Setuju	Tidak setuju	Tidak setuju	Tidak setuju	Tidak setuju	Tidak setuju	Tidak setuju	Tidak setuju	Tidak setuju	Tidak setuju	Setuju	Setuju
114107878532	421466253	2022-09-01 21:52:38	2022-09-01 21:53:58	Ya	Laki-laki	35		Karyawan	Tidak	Sukasari	Tidak setuju	Tidak setuju	Tidak setuju	Tidak setuju	Setuju	Tidak setuju	Setuju	Ragu-ragu	Tidak setuju	Setuju	Tidak setuju	Tidak setuju	Tidak setuju	Setuju	Setuju	Tidak setuju	Tidak setuju	Tidak setuju	Tidak setuju	Setuju	Setuju	Tidak setuju	Tidak setuju	Tidak setuju	Tidak setuju	Tidak setuju	Setuju
114107877018	421466253	2022-09-01 21:50:46	2022-09-01 21:52:08	Ya	Laki-laki	22	SMA	Bisnis	Tidak	Tanjungsari	Setuju	Tidak setuju	Tidak setuju	Tidak setuju	Setuju	Tidak setuju	Setuju	Setuju	Setuju	Tidak setuju	Setuju	Tidak setuju	Setuju	Tidak setuju	Setuju	Setuju	Setuju	Setuju	Setuju	Tidak setuju	Tidak setuju	Setuju	Tidak setuju	Tidak setuju	Tidak setuju	Setuju	Tidak setuju
114107874458	421466253	2022-09-01 21:47:26	2022-09-01 21:48:57	Ya	Perempuan	19	SMA	Pelajar	Tidak	Pamulihan	Setuju	Tidak setuju	Ragu-ragu	Tidak setuju	Ragu-ragu	Tidak setuju	Ragu-ragu	Tidak setuju	Ragu-ragu	Ragu-ragu	Ragu-ragu	Ragu-ragu	Tidak setuju	Ragu-ragu	Tidak setuju	Setuju	Tidak setuju	Setuju	Tidak setuju	Ragu-ragu	Tidak setuju	Setuju	Setuju	Tidak setuju	Ragu-ragu	Setuju	Tidak setuju
114107872763	421466253	2022-09-01 21:45:35	2022-09-01 21:46:51	Ya	Perempuan	23	Perguruan Tinggi	Mahasiswa	Tidak	Cimanggung	Tidak setuju	Ragu-ragu	Tidak setuju	Setuju	Tidak setuju	Tidak setuju	Tidak setuju	Tidak setuju	Ragu-ragu	Tidak setuju	Tidak setuju	Tidak setuju	Tidak setuju	Tidak setuju	Tidak setuju	Tidak setuju	Tidak setuju	Tidak setuju	Tidak setuju	Tidak setuju	Tidak setuju	Ragu-ragu	Tidak setuju	Ragu-ragu	Ragu-ragu	Tidak setuju	Ragu-ragu
114107871107	421466253	2022-09-01 21:42:42	2022-09-01 21:44:51	Ya	Laki-laki	32	SMA	Dagang	Tidak	Cimanggung	Tidak setuju	Tidak setuju	Tidak setuju	Tidak setuju	Tidak setuju	Tidak setuju	Ragu-ragu	Setuju	Setuju	Tidak setuju	Setuju	Tidak setuju	Tidak setuju	Tidak setuju	Setuju	Tidak setuju	Tidak setuju	Ragu-ragu	Tidak setuju	Ragu-ragu	Tidak setuju	Ragu-ragu	Tidak setuju	Setuju	Tidak setuju	Tidak setuju	Tidak setuju
114107868972	421466253	2022-09-01 21:40:49	2022-09-01 21:42:15	Ya	Perempuan	28	SMP	Ibu rumah tangga	Tidak	Pamulihan	Tidak setuju	Tidak setuju	Tidak setuju	Tidak setuju	Tidak setuju	Tidak setuju	Tidak setuju	Tidak setuju	Setuju	Setuju	Tidak setuju	Setuju	Setuju	Tidak setuju	Tidak setuju	Tidak setuju	Tidak setuju	Tidak setuju	Tidak setuju	Setuju	Setuju	Setuju	Setuju	Tidak setuju	Tidak setuju	Setuju	Setuju
114107866301	421466253	2022-09-01 21:37:34	2022-09-01 21:39:05	Ya	Perempuan	27	Perguruan Tinggi	Bumn	Tidak	Cimanggung	Tidak setuju	Tidak setuju	Tidak setuju	Tidak setuju	Tidak setuju	Setuju	Setuju	Setuju	Tidak setuju	Setuju	Tidak setuju	Tidak setuju	Tidak setuju	Tidak setuju	Tidak setuju	Setuju	Setuju	Setuju	Tidak setuju	Tidak setuju	Setuju	Setuju	Setuju	Setuju	Setuju	Setuju	Setuju
114107864701	421466253	2022-09-01 21:35:33	2022-09-01 21:37:14	Ya	Perempuan	25	SMA	ibu rumah tangga	Tidak	Rancakalong		Tidak setuju	Tidak setuju	Tidak setuju	Tidak setuju	Ragu-ragu	Tidak setuju	Ragu-ragu	Tidak setuju	Setuju	Setuju	Setuju	Setuju	Setuju	Setuju	Setuju	Tidak setuju	Tidak setuju	Setuju	Setuju	Setuju	Setuju	Tidak setuju	Tidak setuju	Tidak setuju	Tidak setuju	Tidak setuju
114107861636	421466253	2022-09-01 21:32:22	2022-09-01 21:33:38	Ya	Laki-laki	35	SMA	Dagang	Tidak	Sukasari	Tidak setuju	Tidak setuju	Tidak setuju	Tidak setuju	Setuju	Setuju	Setuju	Setuju	Setuju	Setuju	Setuju	Setuju	Setuju	Setuju	Setuju	Setuju	Setuju	Setuju	Setuju	Setuju	Setuju	Setuju	Tidak setuju	Setuju	Setuju	Setuju	Setuju
114107860117	421466253	2022-09-01 21:30:17	2022-09-01 21:31:56	Ya	Laki-laki	24	SMA	Karyawan	Tidak	Cimanggung	Tidak setuju	Ragu-ragu	Setuju	Setuju	Tidak setuju	Tidak setuju	Tidak setuju	Tidak setuju	Tidak setuju	Tidak setuju	Tidak setuju	Tidak setuju	Tidak setuju	Tidak setuju	Tidak setuju	Tidak setuju	Tidak setuju	Tidak setuju	Tidak setuju	Tidak setuju	Tidak setuju	Setuju	Setuju	Tidak setuju	Setuju	Setuju	Setuju
114107854843	421466253	2022-09-01 21:24:04	2022-09-01 21:25:44	Ya	Perempuan	23	Perguruan Tinggi	Mahasiswa	Tidak	Pamulihan	Tidak setuju	Tidak setuju	Ragu-ragu	Tidak setuju	Tidak setuju	Tidak setuju	Tidak setuju	Tidak setuju	Tidak setuju	Tidak setuju	Ragu-ragu	Tidak setuju	Ragu-ragu	Setuju	Tidak setuju	Tidak setuju	Setuju	Ragu-ragu	Ragu-ragu	Ragu-ragu	Setuju	Setuju	Setuju	Setuju	Setuju	Setuju	Setuju
114107834687	421466253	2022-09-01 20:57:45	2022-09-01 21:03:52	Ya	Perempuan	22	SMA	Karyawan swasta	Tidak	Cimanggung	Tidak setuju	Ragu-ragu	Setuju	Ragu-ragu	Ragu-ragu	Setuju	Sangat tidak setuju	Ragu-ragu	Tidak setuju	Setuju	Tidak setuju	Ragu-ragu	Sangat tidak setuju	Setuju	Tidak setuju	Sangat tidak setuju	Setuju	Tidak setuju	Ragu-ragu	Setuju	Setuju	Tidak setuju	Tidak setuju	Sangat tidak setuju	Tidak setuju	Tidak setuju	Setuju
114107819082	421466253	2022-09-01 20:42:29	2022-09-01 20:46:22	Ya	Laki-laki	22	Perguruan Tinggi	-	Tidak	Jatinangor	Tidak setuju	Tidak setuju	Setuju	Tidak setuju	Ragu-ragu	Setuju	Ragu-ragu	Tidak setuju	Ragu-ragu	Ragu-ragu	Ragu-ragu	Ragu-ragu	Setuju	Ragu-ragu	Tidak setuju	Tidak setuju	Ragu-ragu	Tidak setuju	Setuju	Setuju	Setuju	Setuju	Setuju	Setuju	Setuju	Setuju	Setuju
114107810069	421466253	2022-09-01 20:33:12	2022-09-01 20:36:59	Ya	Perempuan	22	SMA	-	Ya	Jatinangor	Setuju	Setuju	Setuju	Setuju	Setuju	Ragu-ragu	Setuju	Tidak setuju	Ragu-ragu	Tidak setuju	Tidak setuju	Ragu-ragu	Setuju	Ragu-ragu	Ragu-ragu	Tidak setuju	Tidak setuju	Setuju	Setuju	Setuju	Setuju	Setuju	Setuju	Setuju	Setuju	Setuju	Ragu-ragu
114107801479	421466253	2022-09-01 20:20:18	2022-09-01 20:28:28	Ya	Laki-laki	52	SMA	Wiraswsta	Tidak	Paseh	Tidak setuju	Tidak setuju	Tidak setuju	Tidak setuju	Tidak setuju	Tidak setuju	Tidak setuju	Tidak setuju	Tidak setuju	Tidak setuju	Tidak setuju	Tidak setuju	Tidak setuju	Tidak setuju	Tidak setuju	Tidak setuju	Tidak setuju	Tidak setuju	Tidak setuju	Tidak setuju	Tidak setuju	Tidak setuju	Tidak setuju	Tidak setuju	Tidak setuju	Tidak setuju	Setuju
114107790045	421466253	2022-09-01 20:13:01	2022-09-01 20:17:40	Ya	Perempuan	17	SMA	Pelajar	Tidak	Tanjungsari	Ragu-ragu	Ragu-ragu	Setuju	Ragu-ragu	Tidak setuju	Ragu-ragu	Setuju	Ragu-ragu	Tidak setuju	Tidak setuju	Tidak setuju	Sangat setuju	Ragu-ragu	Tidak setuju	Sangat tidak setuju	Tidak setuju	Setuju	Setuju	Ragu-ragu	Setuju	Setuju	Tidak setuju	Tidak setuju	Tidak setuju	Ragu-ragu	Ragu-ragu	Ragu-ragu
114107764645	421466253	2022-09-01 19:45:51	2022-09-01 19:50:48	Ya	Laki-laki	17	SMA	belum ada	Tidak	Tanjungsari	Sangat tidak setuju	Tidak setuju	Setuju	Setuju	Tidak setuju	Tidak setuju	Tidak setuju	Setuju	Setuju	Setuju	Setuju	Setuju	Tidak setuju	Setuju	Tidak setuju	Tidak setuju	Setuju	Tidak setuju	Tidak setuju	Tidak setuju	Tidak setuju	Tidak setuju	Tidak setuju	Tidak setuju	Tidak setuju	Tidak setuju	Tidak setuju
114107749103	421466253	2022-09-01 19:10:49	2022-09-01 19:28:34	Ya	Perempuan	20	SMA		Tidak	Sumedang Selatan	Sangat setuju	Setuju	Setuju	Ragu-ragu	Ragu-ragu	Ragu-ragu	Ragu-ragu	Ragu-ragu	Tidak setuju	Ragu-ragu	Ragu-ragu	Setuju	Ragu-ragu	Ragu-ragu	Tidak setuju	Tidak setuju	Tidak setuju	Tidak setuju	Ragu-ragu	Ragu-ragu	Setuju	Ragu-ragu	Ragu-ragu	Ragu-ragu	Ragu-ragu	Ragu-ragu	Ragu-ragu
114107746946	421466253	2022-09-01 19:23:05	2022-09-01 19:25:22	Ya	Laki-laki	32	SMA	Karyawan	Tidak	Jatinunggal	Tidak setuju	Ragu-ragu	Tidak setuju	Ragu-ragu	Tidak setuju	Tidak setuju	Setuju	Tidak setuju	Tidak setuju	Tidak setuju	Tidak setuju	Tidak setuju	Tidak setuju	Tidak setuju	Tidak setuju	Tidak setuju	Tidak setuju	Tidak setuju	Setuju	Ragu-ragu	Tidak setuju	Ragu-ragu	Tidak setuju	Ragu-ragu	Ragu-ragu	Ragu-ragu	Tidak setuju
114107744935	421466253	2022-09-01 19:20:29	2022-09-01 19:22:22	Ya	Laki-laki	40	SMP	Pedagang	Tidak	Tanjungsari	Tidak setuju	Ragu-ragu	Tidak setuju	Ragu-ragu	Ragu-ragu	Tidak setuju	Ragu-ragu	Tidak setuju	Tidak setuju	Tidak setuju	Ragu-ragu	Ragu-ragu	Ragu-ragu	Ragu-ragu	Ragu-ragu	Ragu-ragu	Ragu-ragu	Ragu-ragu	Ragu-ragu	Ragu-ragu	Ragu-ragu	Ragu-ragu	Ragu-ragu	Ragu-ragu	Ragu-ragu	Ragu-ragu	Ragu-ragu
114107743157	421466253	2022-09-01 19:12:30	2022-09-01 19:19:48	Ya	Laki-laki	34	SMA	Karyawan swasta	Tidak	Tanjungsari	Tidak setuju	Tidak setuju	Tidak setuju	Tidak setuju	Tidak setuju	Tidak setuju	Tidak setuju	Tidak setuju	Tidak setuju	Tidak setuju	Tidak setuju	Setuju	Tidak setuju	Tidak setuju	Tidak setuju	Sangat tidak setuju	Tidak setuju	Tidak setuju	Tidak setuju	Tidak setuju	Tidak setuju	Tidak setuju	Ragu-ragu	Tidak setuju	Ragu-ragu	Tidak setuju	Ragu-ragu
114107718782	421466253	2022-09-01 18:40:51	2022-09-01 18:45:26	Ya	Laki-laki	24	SMA	Freelance	Tidak	Sumedang Utara	Tidak setuju	Tidak setuju	Tidak setuju	Tidak setuju	Ragu-ragu	Ragu-ragu	Ragu-ragu	Tidak setuju	Ragu-ragu	Tidak setuju	Ragu-ragu	Ragu-ragu	Ragu-ragu	Tidak setuju	Tidak setuju	Tidak setuju	Tidak setuju	Tidak setuju	Ragu-ragu	Setuju	Ragu-ragu	Ragu-ragu	Ragu-ragu	Ragu-ragu	Ragu-ragu	Ragu-ragu	Ragu-ragu
114107703550	421466253	2022-09-01 18:15:20	2022-09-01 18:19:54	Ya	Laki-laki	20	SMA	Karyawan	Tidak	Tanjungsari	Sangat setuju	Tidak setuju	Setuju	Setuju	Sangat tidak setuju	Tidak setuju	Tidak setuju	Ragu-ragu	Setuju	Setuju	Ragu-ragu	Ragu-ragu	Tidak setuju	Setuju	Sangat tidak setuju	Ragu-ragu	Sangat tidak setuju	Setuju	Sangat setuju	Sangat tidak setuju	Sangat tidak setuju	Setuju	Tidak setuju	Tidak setuju	Ragu-ragu	Sangat setuju	Sangat tidak setuju
114107696876	421466253	2022-09-01 18:04:37	2022-09-01 18:08:53	Ya	Laki-laki	22	SMA	Mahasiswa/ pelajar	Tidak	Jatinangor	Ragu-ragu	Ragu-ragu	Setuju	Setuju	Setuju	Setuju	Setuju	Tidak setuju	Setuju	Setuju	Setuju	Ragu-ragu	Setuju	Setuju	Tidak setuju	Tidak setuju	Setuju	Ragu-ragu	Setuju	Setuju	Setuju	Setuju	Ragu-ragu	Setuju	Setuju	Setuju	Setuju
114107689168	421466253	2022-09-01 17:50:06	2022-09-01 17:56:47	Ya	Perempuan	28	SMA	ibu rumah tangga	Tidak	Sumedang Utara	Tidak setuju	Tidak setuju	Setuju	Setuju	Tidak setuju	Tidak setuju	Tidak setuju	Tidak setuju	Tidak setuju	Setuju	Tidak setuju	Setuju	Tidak setuju	Tidak setuju	Tidak setuju	Tidak setuju	Ragu-ragu	Tidak setuju	Tidak setuju	Tidak setuju	Tidak setuju	Tidak setuju	Tidak setuju	Tidak setuju	Tidak setuju	Tidak setuju	Tidak setuju
114107683230	421466253	2022-09-01 17:41:39	2022-09-01 17:47:30	Ya	Perempuan	27	SMA	Mengurus rumah tangga	Tidak	Ganeas	Tidak setuju	Setuju	Setuju	Tidak setuju	Tidak setuju	Tidak setuju	Tidak setuju	Ragu-ragu	Ragu-ragu	Setuju	Setuju	Setuju	Setuju	Setuju	Tidak setuju	Tidak setuju	Ragu-ragu	Tidak setuju	Ragu-ragu	Setuju	Tidak setuju	Tidak setuju	Tidak setuju	Tidak setuju	Setuju	Ragu-ragu	Ragu-ragu
114107682299	421466253	2022-09-01 17:42:02	2022-09-01 17:46:02	Ya	Laki-laki	31	Perguruan Tinggi	Wiraswasta	Tidak	Ganeas	Sangat tidak setuju	Sangat tidak setuju	Sangat tidak setuju	Sangat tidak setuju	Sangat tidak setuju	Sangat tidak setuju	Sangat tidak setuju	Sangat tidak setuju	Sangat tidak setuju	Sangat tidak setuju	Sangat tidak setuju	Sangat tidak setuju	Sangat tidak setuju	Sangat tidak setuju	Sangat tidak setuju	Sangat tidak setuju	Sangat tidak setuju	Sangat tidak setuju	Sangat setuju	Sangat setuju	Sangat setuju	Sangat setuju	Ragu-ragu	Sangat tidak setuju	Ragu-ragu	Ragu-ragu	Ragu-ragu
114107681123	421466253	2022-09-01 17:37:14	2022-09-01 17:44:05	Ya	Laki-laki	21	Perguruan Tinggi	Barberman	Tidak	Cimanggung	Tidak setuju	Setuju	Tidak setuju	Tidak setuju	Tidak setuju	Tidak setuju	Tidak setuju	Tidak setuju	Tidak setuju	Tidak setuju	Tidak setuju	Tidak setuju	Tidak setuju	Tidak setuju	Tidak setuju	Tidak setuju	Tidak setuju	Tidak setuju	Tidak setuju	Ragu-ragu	Tidak setuju	Setuju	Ragu-ragu	Tidak setuju	Tidak setuju	Tidak setuju	Tidak setuju
114107680553	421466253	2022-09-01 17:35:58	2022-09-01 17:43:10	Ya	Laki-laki	23	Perguruan Tinggi	Operator Sekolah	Ya	Rancakalong	Sangat setuju	Sangat setuju	Sangat setuju	Sangat setuju	Setuju	Sangat setuju	Sangat tidak setuju	Ragu-ragu	Sangat tidak setuju	Sangat tidak setuju	Sangat tidak setuju	Tidak setuju	Sangat tidak setuju	Sangat tidak setuju	Sangat tidak setuju	Sangat tidak setuju	Sangat tidak setuju	Sangat tidak setuju	Ragu-ragu	Setuju	Tidak setuju	Setuju	Tidak setuju	Sangat tidak setuju	Sangat tidak setuju	Sangat tidak setuju	Sangat tidak setuju
114107680284	421466253	2022-09-01 17:37:04	2022-09-01 17:42:43	Ya	Laki-laki	20	SMA	Mahasiswa	Tidak	Sumedang Utara	Tidak setuju	Setuju	Setuju	Setuju	Setuju	Setuju	Setuju	Setuju	Setuju	Setuju	Setuju	Setuju	Setuju	Setuju	Ragu-ragu	Setuju	Setuju	Setuju	Setuju	Setuju	Sangat setuju	Setuju	Setuju	Sangat setuju	Setuju	Setuju	Setuju
114107669770	421466253	2022-09-01 17:12:47	2022-09-01 17:24:42	Ya	Perempuan	37	Perguruan Tinggi	mengurus rumah tangga	Tidak	Tanjungsari	Tidak setuju	Tidak setuju	Tidak setuju	Tidak setuju	Tidak setuju	Tidak setuju	Ragu-ragu	Tidak setuju	Tidak setuju	Tidak setuju	Tidak setuju	Tidak setuju	Tidak setuju	Tidak setuju	Tidak setuju	Tidak setuju	Tidak setuju	Tidak setuju	Tidak setuju	Tidak setuju	Tidak setuju	Tidak setuju	Tidak setuju	Tidak setuju		Sangat tidak setuju	Tidak setuju
114107662527	421466253	2022-09-01 17:06:36	2022-09-01 17:10:55	Ya	Laki-laki	22	Perguruan Tinggi	pelajar	Tidak	Buahdua	Tidak setuju	Setuju	Setuju	Setuju	Setuju	Setuju	Ragu-ragu	Tidak setuju	Setuju	Setuju	Setuju	Setuju	Setuju	Setuju	Tidak setuju	Sangat tidak setuju	Setuju	Setuju	Setuju	Setuju	Setuju	Setuju	Setuju	Sangat setuju	Sangat setuju	Setuju	Setuju
114107659709	421466253	2022-09-01 17:01:47	2022-09-01 17:05:55	Ya	Perempuan	32	SMP	Ibu rumah tangga	Tidak	Paseh	Tidak setuju	Tidak setuju	Setuju	Ragu-ragu	Setuju	Setuju	Tidak setuju	Tidak setuju	Setuju	Setuju	Ragu-ragu	Setuju	Setuju	Ragu-ragu	Ragu-ragu	Sangat tidak setuju	Ragu-ragu	Ragu-ragu	Setuju	Setuju	Setuju	Ragu-ragu	Ragu-ragu	Ragu-ragu	Tidak setuju	Setuju	Ragu-ragu
114107649319	421466253	2022-09-01 16:40:07	2022-09-01 16:46:40	Ya	Perempuan	39	SMA	Mengurus rumah tangga	Tidak	Jatinangor	Tidak setuju	Setuju	Setuju	Tidak setuju	Tidak setuju	Setuju	Setuju	Tidak setuju	Setuju	Setuju	Ragu-ragu	Setuju	Setuju	Tidak setuju	Tidak setuju	Tidak setuju	Setuju	Setuju	Tidak setuju	Setuju	Setuju	Setuju	Tidak setuju	Setuju	Tidak setuju	Setuju	Setuju
114107645636	421466253	2022-09-01 16:35:31	2022-09-01 16:40:08	Ya	Laki-laki	21	SMA	Mahasiswa	Tidak	Situraja	Setuju	Tidak setuju	Tidak setuju	Tidak setuju	Tidak setuju	Setuju	Setuju	Tidak setuju	Setuju	Ragu-ragu	Tidak setuju	Setuju	Tidak setuju	Tidak setuju	Tidak setuju	Tidak setuju	Tidak setuju	Tidak setuju	Setuju	Setuju	Setuju	Tidak setuju	Ragu-ragu	Tidak setuju	Setuju	Tidak setuju	Tidak setuju
114107631462	421466253	2022-09-01 16:06:07	2022-09-01 16:15:08	Ya	Perempuan	51	Perguruan Tinggi	Dagang	Ya	Sumedang Selatan	Sangat tidak setuju	Setuju	Sangat setuju	Tidak setuju	Setuju	Sangat tidak setuju	Sangat setuju	Sangat setuju	Setuju	Sangat tidak setuju	Sangat tidak setuju	Sangat setuju	Ragu-ragu	Sangat tidak setuju	Sangat tidak setuju	Sangat tidak setuju	Sangat tidak setuju	Sangat tidak setuju	Sangat tidak setuju	Setuju	Sangat tidak setuju	Setuju	Sangat tidak setuju	Sangat tidak setuju	Ragu-ragu	Sangat tidak setuju	Sangat tidak setuju
114107621003	421466253	2022-09-01 15:50:13	2022-09-01 15:54:56	Ya	Perempuan	41	Perguruan Tinggi	Lainnya	Tidak	Ujungjaya	Tidak setuju	Setuju	Setuju	Setuju	Setuju	Setuju	Ragu-ragu	Ragu-ragu	Setuju	Ragu-ragu	Setuju	Setuju	Setuju	Ragu-ragu	Tidak setuju	Tidak setuju	Ragu-ragu	Ragu-ragu	Ragu-ragu	Setuju	Setuju	Tidak setuju	Ragu-ragu	Ragu-ragu	Setuju	Ragu-ragu	Setuju
114107606815	421466253	2022-09-01 15:19:40	2022-09-01 15:23:52	Ya	Perempuan	22	Perguruan Tinggi	-	Tidak	Sumedang Selatan	Setuju	Setuju	Setuju	Setuju	Setuju	Setuju	Setuju	Setuju	Setuju	Setuju	Setuju	Setuju	Setuju	Setuju	Setuju	Setuju	Setuju	Setuju	Setuju	Setuju	Setuju	Setuju	Setuju	Setuju	Setuju	Setuju	Setuju
114107589169	421466253	2022-09-01 14:33:19	2022-09-01 14:44:26	Ya	Perempuan	45	Perguruan Tinggi	Guru	Tidak	Sumedang Utara	Sangat tidak setuju	Sangat setuju	Sangat tidak setuju	Sangat tidak setuju	Sangat tidak setuju	Sangat tidak setuju	Sangat tidak setuju	Sangat tidak setuju	Sangat tidak setuju	Sangat tidak setuju	Sangat tidak setuju	Sangat tidak setuju	Sangat tidak setuju	Sangat tidak setuju	Sangat tidak setuju	Sangat tidak setuju	Sangat tidak setuju	Sangat tidak setuju	Sangat setuju	Sangat setuju	Sangat tidak setuju	Sangat tidak setuju	Sangat tidak setuju	Sangat tidak setuju	Sangat tidak setuju	Sangat tidak setuju	Sangat tidak setuju
114107588549	421466253	2022-09-01 14:38:10	2022-09-01 14:42:57	Ya	Perempuan	21	SMA	Mahasiswa	Tidak	Cimalaka	Ragu-ragu	Tidak setuju	Setuju	Ragu-ragu	Tidak setuju	Ragu-ragu	Ragu-ragu	Tidak setuju	Ragu-ragu	Ragu-ragu	Tidak setuju	Setuju	Setuju	Tidak setuju	Tidak setuju	Tidak setuju	Ragu-ragu	Ragu-ragu	Ragu-ragu	Ragu-ragu	Ragu-ragu	Ragu-ragu	Ragu-ragu	Tidak setuju	Ragu-ragu	Ragu-ragu	Ragu-ragu
114107577727	421466253	2022-09-01 14:06:48	2022-09-01 14:14:33	Ya	Perempuan	19	SMA	Mahasiswa	Tidak	Cimalaka	Sangat tidak setuju	Tidak setuju	Setuju	Tidak setuju	Setuju	Ragu-ragu	Tidak setuju	Ragu-ragu	Tidak setuju	Tidak setuju	Tidak setuju	Tidak setuju	Setuju	Tidak setuju	Tidak setuju	Tidak setuju	Ragu-ragu	Tidak setuju	Tidak setuju	Tidak setuju	Tidak setuju	Ragu-ragu	Ragu-ragu	Tidak setuju	Tidak setuju	Ragu-ragu	Tidak setuju
114107570362	421466253	2022-09-01 13:52:08	2022-09-01 13:56:23	Ya	Laki-laki	48	Perguruan Tinggi	Wirausaha	Tidak	Jatinangor	Sangat tidak setuju	Sangat tidak setuju	Sangat setuju	Sangat tidak setuju	Sangat tidak setuju	Sangat setuju	Sangat tidak setuju	Sangat tidak setuju	Sangat tidak setuju	Sangat tidak setuju	Sangat tidak setuju	Sangat tidak setuju	Sangat tidak setuju	Sangat tidak setuju	Sangat tidak setuju	Sangat tidak setuju	Sangat tidak setuju	Sangat tidak setuju	Sangat tidak setuju	Sangat setuju	Sangat tidak setuju	Sangat tidak setuju	Sangat tidak setuju	Sangat tidak setuju	Sangat tidak setuju	Sangat tidak setuju	Sangat tidak setuju
114107565218	421466253	2022-09-01 13:41:25	2022-09-01 13:43:36	Ya	Perempuan	22	Perguruan Tinggi	Mahasiswi	Tidak	Sumedang Utara	Tidak setuju	Tidak setuju	Tidak setuju	Tidak setuju	Tidak setuju	Tidak setuju	Tidak setuju	Tidak setuju	Tidak setuju	Tidak setuju	Tidak setuju	Tidak setuju	Tidak setuju	Tidak setuju	Tidak setuju	Tidak setuju	Tidak setuju	Tidak setuju	Tidak setuju	Tidak setuju	Tidak setuju	Tidak setuju	Tidak setuju	Tidak setuju	Tidak setuju	Tidak setuju	Tidak setuju
114107563650	421466253	2022-09-01 13:36:10	2022-09-01 13:40:06	Ya	Perempuan	Lestari-AN	Perguruan Tinggi		Tidak	Rancakalong	Tidak setuju	Tidak setuju	Tidak setuju	Tidak setuju	Tidak setuju	Tidak setuju	Tidak setuju	Tidak setuju	Tidak setuju	Tidak setuju	Tidak setuju	Tidak setuju	Tidak setuju	Tidak setuju	Tidak setuju	Tidak setuju	Tidak setuju	Tidak setuju	Tidak setuju	Tidak setuju	Tidak setuju	Tidak setuju	Tidak setuju	Tidak setuju	Tidak setuju	Tidak setuju	Tidak setuju
114107563620	421466253	2022-09-01 13:36:37	2022-09-01 13:40:00	Ya	Perempuan	47	Perguruan Tinggi	Perawat	Ya	Tanjungsari	Sangat tidak setuju	Tidak setuju	Sangat tidak setuju	Tidak setuju	Tidak setuju	Setuju	Setuju	Tidak setuju	Setuju	Setuju	Setuju	Tidak setuju	Setuju	Tidak setuju	Tidak setuju	Tidak setuju	Tidak setuju	Tidak setuju	Setuju	Setuju	Setuju	Setuju	Ragu-ragu	Setuju	Ragu-ragu	Setuju	Setuju
114107553887	421466253	2022-09-01 13:12:43	2022-09-01 13:16:01	Ya	Perempuan	19	SMA	Karyawan swasta	Tidak	Ganeas	Setuju	Setuju	Setuju	Setuju	Setuju	Setuju	Setuju	Ragu-ragu	Setuju	Setuju	Ragu-ragu	Setuju	Sangat setuju	Ragu-ragu	Tidak setuju	Ragu-ragu	Ragu-ragu	Ragu-ragu	Ragu-ragu	Setuju	Ragu-ragu	Setuju	Ragu-ragu	Setuju	Ragu-ragu	Ragu-ragu	Setuju
114107530587	421466253	2022-09-01 12:02:09	2022-09-01 12:08:52	Ya	Perempuan	23	SMA	Belum Bekerja	Tidak	Cimalaka	Tidak setuju	Tidak setuju	Sangat tidak setuju	Sangat tidak setuju	Sangat tidak setuju	Ragu-ragu	Sangat tidak setuju	Tidak setuju	Sangat tidak setuju	Tidak setuju	Tidak setuju	Setuju	Tidak setuju	Tidak setuju	Sangat tidak setuju	Tidak setuju	Tidak setuju	Ragu-ragu	Tidak setuju	Ragu-ragu	Tidak setuju	Ragu-ragu	Ragu-ragu	Tidak setuju	Ragu-ragu	Tidak setuju	Setuju
114107501908	421466253	2022-09-01 10:36:55	2022-09-01 10:42:37	Ya	Laki-laki	31	SMA	Pelatih Taekwondo,driver ojol	Tidak	Tanjungsari	Tidak setuju	Tidak setuju	Setuju	Ragu-ragu	Setuju	Setuju	Setuju	Setuju	Setuju	Setuju	Setuju	Setuju	Setuju	Setuju	Setuju	Ragu-ragu	Setuju	Setuju	Setuju	Setuju	Setuju	Ragu-ragu	Ragu-ragu	Setuju	Setuju	Setuju	Setuju
114107501897	421466253	2022-09-01 10:39:01	2022-09-01 10:42:36	Ya	Laki-laki	21	SMA	MAHASISWA	Tidak	Jatinunggal	Tidak setuju	Tidak setuju	Setuju	Setuju	Setuju	Setuju	Tidak setuju	Tidak setuju	Ragu-ragu	Setuju	Ragu-ragu	Ragu-ragu	Ragu-ragu	Tidak setuju	Setuju	Ragu-ragu	Ragu-ragu	Ragu-ragu	Ragu-ragu	Ragu-ragu	Ragu-ragu	Ragu-ragu	Ragu-ragu	Ragu-ragu	Ragu-ragu	Ragu-ragu	Ragu-ragu
114107487053	421466253	2022-09-01 09:59:45	2022-09-01 10:02:56	Ya	Laki-laki	27	Perguruan Tinggi	Pegawai Swasta	Tidak	Tanjungsari	Tidak setuju	Tidak setuju	Tidak setuju	Tidak setuju	Ragu-ragu	Tidak setuju	Ragu-ragu	Ragu-ragu	Ragu-ragu	Ragu-ragu	Setuju	Tidak setuju	Ragu-ragu	Tidak setuju	Tidak setuju	Tidak setuju	Tidak setuju	Tidak setuju	Ragu-ragu	Setuju	Ragu-ragu	Tidak setuju	Ragu-ragu	Setuju	Setuju	Ragu-ragu	Ragu-ragu
114107481801	421466253	2022-09-01 09:43:36	2022-09-01 09:48:56	Ya	Perempuan	34	SMP	Ibu rumah tangga	Tidak	Paseh	Setuju	Setuju	Setuju	Setuju	Setuju	Setuju	Tidak setuju	Tidak setuju	Setuju	Setuju	Setuju	Setuju	Setuju	Tidak setuju	Tidak setuju	Tidak setuju	Tidak setuju	Sangat tidak setuju	Tidak setuju	Setuju	Setuju	Setuju	Tidak setuju	Tidak setuju	Tidak setuju	Tidak setuju	Sangat tidak setuju
114107472098	421466253	2022-09-01 09:19:53	2022-09-01 09:24:06	Ya	Laki-laki	23	SMA	Buruh	Tidak	Sumedang Utara	Setuju	Setuju	Setuju	Ragu-ragu	Setuju	Setuju	Setuju	Ragu-ragu	Setuju	Setuju	Setuju	Setuju	Ragu-ragu	Setuju	Ragu-ragu	Ragu-ragu	Setuju	Setuju	Setuju	Setuju	Setuju	Setuju	Setuju	Setuju	Setuju	Setuju	Setuju
114107470944	421466253	2022-09-01 09:15:25	2022-09-01 09:21:19	Ya	Laki-laki	34	SMA	wirausaha	Tidak	Tanjungkerta		Sangat setuju	Sangat setuju	Sangat setuju	Setuju	Setuju	Setuju	Setuju	Setuju	Setuju	Setuju	Ragu-ragu	Setuju	Setuju	Tidak setuju	Tidak setuju	Tidak setuju	Tidak setuju	Tidak setuju	Setuju	Tidak setuju	Tidak setuju	Tidak setuju	Tidak setuju	Tidak setuju	Tidak setuju	Setuju
114107469837	421466253	2022-09-01 09:15:04	2022-09-01 09:18:52	Ya	Laki-laki	22	Perguruan Tinggi	-	Tidak	Tanjungsari	Tidak setuju	Tidak setuju	Tidak setuju	Tidak setuju	Tidak setuju	Tidak setuju	Tidak setuju	Tidak setuju	Tidak setuju	Tidak setuju	Tidak setuju	Tidak setuju	Tidak setuju	Tidak setuju	Tidak setuju	Tidak setuju	Tidak setuju	Tidak setuju	Tidak setuju	Tidak setuju	Tidak setuju	Tidak setuju	Tidak setuju	Tidak setuju	Tidak setuju	Tidak setuju	Tidak setuju
114107467632	421466253	2022-09-01 09:12:13	2022-09-01 09:13:33	Ya	Laki-laki	22	SMA		Tidak	Tanjungkerta	Tidak setuju	Tidak setuju	Tidak setuju	Tidak setuju	Tidak setuju	Tidak setuju	Tidak setuju	Tidak setuju	Tidak setuju	Tidak setuju	Tidak setuju	Tidak setuju	Tidak setuju	Tidak setuju	Tidak setuju	Tidak setuju	Tidak setuju	Tidak setuju	Tidak setuju	Tidak setuju	Tidak setuju	Tidak setuju	Tidak setuju	Tidak setuju	Tidak setuju	Tidak setuju	Tidak setuju
114107466833	421466253	2022-09-01 09:03:17	2022-09-01 09:11:38	Ya	Laki-laki	23	SMP		Tidak	Paseh	Tidak setuju	Tidak setuju	Tidak setuju	Tidak setuju	Tidak setuju	Tidak setuju	Tidak setuju	Tidak setuju	Tidak setuju	Tidak setuju	Tidak setuju	Tidak setuju	Tidak setuju	Tidak setuju	Tidak setuju	Tidak setuju	Tidak setuju	Tidak setuju	Tidak setuju	Tidak setuju	Tidak setuju	Tidak setuju	Tidak setuju	Tidak setuju	Tidak setuju	Tidak setuju	Tidak setuju
114107466047	421466253	2022-09-01 09:07:02	2022-09-01 09:09:48	Ya	Perempuan	13	SMP	Ngepet	Tidak	Sukasari	Tidak setuju	Tidak setuju	Tidak setuju	Tidak setuju	Tidak setuju	Tidak setuju	Tidak setuju	Tidak setuju	Tidak setuju	Tidak setuju	Tidak setuju	Tidak setuju	Tidak setuju	Tidak setuju	Tidak setuju	Tidak setuju	Tidak setuju	Tidak setuju	Tidak setuju	Tidak setuju	Tidak setuju	Tidak setuju	Tidak setuju	Tidak setuju	Tidak setuju	Tidak setuju	Tidak setuju
114107464825	421466253	2022-09-01 09:05:19	2022-09-01 09:06:58	Ya	Laki-laki	21	SMP	-	Tidak	Tanjungkerta	Tidak setuju	Tidak setuju	Tidak setuju	Tidak setuju	Tidak setuju	Tidak setuju	Tidak setuju	Tidak setuju	Tidak setuju	Tidak setuju	Tidak setuju	Tidak setuju	Tidak setuju	Tidak setuju	Tidak setuju	Tidak setuju	Tidak setuju	Tidak setuju	Tidak setuju	Tidak setuju	Tidak setuju	Tidak setuju	Tidak setuju	Tidak setuju	Tidak setuju	Tidak setuju	Tidak setuju
114107463903	421466253	2022-09-01 09:01:39	2022-09-01 09:04:59	Ya	Laki-laki	20	Perguruan Tinggi	Jual ganja :)	Ya	Jatigede	Tidak setuju	Tidak setuju	Tidak setuju	Tidak setuju	Tidak setuju	Tidak setuju	Tidak setuju	Tidak setuju	Tidak setuju	Tidak setuju	Tidak setuju	Tidak setuju	Tidak setuju	Tidak setuju	Tidak setuju	Tidak setuju	Tidak setuju	Tidak setuju	Tidak setuju	Tidak setuju	Tidak setuju	Tidak setuju	Tidak setuju	Tidak setuju	Tidak setuju	Tidak setuju	Tidak setuju
114107463607	421466253	2022-09-01 09:00:43	2022-09-01 09:04:18	Ya	Laki-laki	22	Perguruan Tinggi	-	Tidak	Sumedang Utara	Tidak setuju	Tidak setuju	Tidak setuju	Tidak setuju	Tidak setuju	Tidak setuju	Tidak setuju	Tidak setuju	Tidak setuju	Tidak setuju	Tidak setuju	Tidak setuju	Tidak setuju	Tidak setuju	Tidak setuju	Tidak setuju	Tidak setuju	Tidak setuju	Tidak setuju	Tidak setuju	Tidak setuju	Tidak setuju	Tidak setuju	Tidak setuju	Tidak setuju	Tidak setuju	Tidak setuju
114107463426	421466253	2022-09-01 08:56:46	2022-09-01 09:03:54	Ya	Perempuan	23	SMA	—	Tidak	Tanjungmedar	Tidak setuju	Tidak setuju	Tidak setuju	Tidak setuju	Tidak setuju	Tidak setuju	Tidak setuju	Tidak setuju	Tidak setuju	Tidak setuju	Tidak setuju	Tidak setuju	Tidak setuju	Tidak setuju	Tidak setuju	Tidak setuju	Tidak setuju	Tidak setuju	Tidak setuju	Tidak setuju	Tidak setuju	Tidak setuju	Tidak setuju	Tidak setuju	Tidak setuju	Tidak setuju	Tidak setuju
114107463246	421466253	2022-09-01 08:56:38	2022-09-01 09:03:29	Ya	Laki-laki	25	Perguruan Tinggi	Supir bus	Tidak	Sumedang Utara	Tidak setuju	Tidak setuju	Tidak setuju	Tidak setuju	Tidak setuju	Tidak setuju	Tidak setuju	Tidak setuju	Tidak setuju	Tidak setuju	Tidak setuju	Tidak setuju	Tidak setuju	Tidak setuju	Tidak setuju	Tidak setuju	Tidak setuju	Tidak setuju	Tidak setuju	Tidak setuju	Tidak setuju	Tidak setuju	Tidak setuju	Tidak setuju	Tidak setuju	Tidak setuju	Tidak setuju
114107463209	421466253	2022-09-01 09:01:25	2022-09-01 09:03:23	Ya	Laki-laki	27	Perguruan Tinggi	Pembalap	Tidak	Sumedang Utara	Tidak setuju	Tidak setuju	Tidak setuju	Tidak setuju	Tidak setuju	Tidak setuju	Tidak setuju	Tidak setuju	Tidak setuju	Tidak setuju	Tidak setuju	Tidak setuju	Tidak setuju	Tidak setuju	Tidak setuju	Tidak setuju	Tidak setuju	Tidak setuju	Tidak setuju	Tidak setuju	Tidak setuju	Tidak setuju	Tidak setuju	Tidak setuju	Tidak setuju	Tidak setuju	Tidak setuju
114107463148	421466253	2022-09-01 08:57:24	2022-09-01 09:03:16	Ya	Perempuan	21	SMA		Tidak	Sumedang Selatan	Tidak setuju	Tidak setuju	Tidak setuju	Tidak setuju	Tidak setuju	Tidak setuju	Tidak setuju	Tidak setuju	Tidak setuju	Tidak setuju	Tidak setuju	Tidak setuju	Tidak setuju	Tidak setuju	Tidak setuju	Tidak setuju	Tidak setuju	Tidak setuju	Tidak setuju	Tidak setuju	Tidak setuju	Tidak setuju	Tidak setuju	Tidak setuju	Tidak setuju	Tidak setuju	Tidak setuju
114107463076	421466253	2022-09-01 09:01:13	2022-09-01 09:03:06	Ya	Perempuan	13	SMP	-	Tidak	Tanjungkerta	Tidak setuju	Tidak setuju	Tidak setuju	Tidak setuju	Tidak setuju	Tidak setuju	Tidak setuju	Tidak setuju	Tidak setuju	Sangat tidak setuju	Tidak setuju	Tidak setuju	Tidak setuju	Tidak setuju	Tidak setuju	Tidak setuju	Tidak setuju	Tidak setuju	Tidak setuju	Tidak setuju	Tidak setuju	Tidak setuju	Tidak setuju	Tidak setuju	Tidak setuju	Tidak setuju	Tidak setuju
114107462450	421466253	2022-09-01 08:58:42	2022-09-01 09:01:40	Ya	Perempuan	23	SMA	—	Tidak	Cimalaka	Tidak setuju	Tidak setuju	Tidak setuju	Tidak setuju	Tidak setuju	Tidak setuju	Tidak setuju	Tidak setuju	Tidak setuju	Tidak setuju	Tidak setuju	Tidak setuju	Tidak setuju	Tidak setuju	Tidak setuju	Tidak setuju	Tidak setuju	Tidak setuju	Tidak setuju	Tidak setuju	Tidak setuju	Tidak setuju	Tidak setuju	Tidak setuju	Tidak setuju	Tidak setuju	Tidak setuju
114107462418	421466253	2022-09-01 08:56:56	2022-09-01 09:01:36	Ya	Laki-laki	59	SD	Jalan jalan	Tidak	Wado	Tidak setuju	Setuju	Tidak setuju	Setuju	Tidak setuju	Tidak setuju	Tidak setuju	Tidak setuju	Tidak setuju	Tidak setuju	Tidak setuju	Tidak setuju	Tidak setuju	Tidak setuju	Tidak setuju	Tidak setuju	Tidak setuju	Tidak setuju	Tidak setuju	Tidak setuju	Tidak setuju	Tidak setuju	Tidak setuju	Tidak setuju	Tidak setuju	Tidak setuju	Tidak setuju
114107462039	421466253	2022-09-01 08:56:30	2022-09-01 09:00:48	Ya	Laki-laki	35	SD	pelajar	Tidak	Sumedang Selatan	Tidak setuju	Tidak setuju	Tidak setuju	Tidak setuju	Tidak setuju	Tidak setuju	Tidak setuju	Tidak setuju	Tidak setuju	Tidak setuju	Tidak setuju	Tidak setuju	Tidak setuju	Tidak setuju	Tidak setuju	Tidak setuju	Tidak setuju	Tidak setuju	Tidak setuju	Tidak setuju	Tidak setuju	Tidak setuju	Tidak setuju	Tidak setuju	Tidak setuju	Tidak setuju	Tidak setuju
114107449376	421466253	2022-09-01 08:30:17	2022-09-01 08:32:32	Ya	Laki-laki	26	Perguruan Tinggi	Karyawan swasta	Tidak	Wado	Tidak setuju	Tidak setuju	Tidak setuju	Tidak setuju	Tidak setuju	Tidak setuju	Tidak setuju	Tidak setuju	Tidak setuju	Tidak setuju	Tidak setuju	Tidak setuju	Tidak setuju	Tidak setuju	Tidak setuju	Tidak setuju	Tidak setuju	Tidak setuju	Tidak setuju	Tidak setuju	Tidak setuju	Tidak setuju	Tidak setuju	Tidak setuju	Tidak setuju	Tidak setuju	Tidak setuju
114107436732	421466253	2022-09-01 07:23:51	2022-09-01 08:07:41	Ya	Perempuan	23	SMA	IRT	Tidak	Rancakalong	Sangat tidak setuju	Setuju	Tidak setuju	Tidak setuju	Tidak setuju	Tidak setuju	Sangat tidak setuju	Ragu-ragu	Tidak setuju	Tidak setuju	Tidak setuju	Ragu-ragu	Tidak setuju	Tidak setuju	Sangat tidak setuju	Ragu-ragu	Tidak setuju	Ragu-ragu	Tidak setuju	Tidak setuju	Tidak setuju	Tidak setuju	Tidak setuju	Tidak setuju	Tidak setuju	Tidak setuju	Tidak setuju
114107303218	421466253	2022-09-01 05:16:15	2022-09-01 05:20:21	Ya	Perempuan	65	SD	Ibu rumah tangga	Tidak	Paseh	Tidak setuju	Setuju	Ragu-ragu	Setuju	Ragu-ragu	Setuju	Setuju	Tidak setuju	Setuju	Ragu-ragu	Ragu-ragu	Setuju	Setuju	Ragu-ragu	Tidak setuju	Tidak setuju	Tidak setuju	Tidak setuju	Setuju	Ragu-ragu	Setuju	Tidak setuju	Ragu-ragu	Ragu-ragu	Tidak setuju	Tidak setuju	Tidak setuju
114107052315	421466253	2022-08-31 23:32:43	2022-08-31 23:43:27	Ya	Laki-laki	21	SMA	Karyawan swasta	Tidak	Jatinangor	Tidak setuju	Ragu-ragu	Ragu-ragu	Tidak setuju	Tidak setuju	Setuju	Setuju	Tidak setuju	Tidak setuju	Tidak setuju	Setuju	Setuju	Setuju	Tidak setuju	Tidak setuju	Tidak setuju	Setuju	Ragu-ragu	Setuju	Setuju	Setuju	Setuju	Tidak setuju	Setuju	Setuju	Ragu-ragu	Ragu-ragu
114107050231	421466253	2022-08-31 23:36:06	2022-08-31 23:40:58	Ya	Laki-laki	21	SMA		Tidak	Jatinangor	Tidak setuju	Sangat tidak setuju	Tidak setuju	Tidak setuju	Tidak setuju	Tidak setuju	Tidak setuju	Tidak setuju	Tidak setuju	Tidak setuju	Tidak setuju	Tidak setuju	Tidak setuju	Tidak setuju	Tidak setuju	Tidak setuju	Tidak setuju	Tidak setuju	Tidak setuju	Tidak setuju	Tidak setuju	Tidak setuju	Tidak setuju	Tidak setuju	Tidak setuju	Tidak setuju	Tidak setuju
114107027409	421466253	2022-08-31 23:06:56	2022-08-31 23:13:16	Ya	Perempuan	18	SMA	Belum bekerja	Tidak	Rancakalong	Setuju	Sangat setuju	Sangat setuju	Sangat setuju	Ragu-ragu	Sangat setuju	Tidak setuju	Ragu-ragu	Tidak setuju	Tidak setuju	Setuju	Sangat setuju	Ragu-ragu	Tidak setuju	Tidak setuju	Tidak setuju	Tidak setuju	Tidak setuju	Tidak setuju	Ragu-ragu	Tidak setuju	Tidak setuju	Tidak setuju	Tidak setuju	Tidak setuju	Tidak setuju	Ragu-ragu
114106905890	421466253	2022-08-31 20:39:08	2022-08-31 20:41:41	Ya	Perempuan	22	Perguruan Tinggi	Pegawai swasta	Tidak	Paseh	Ragu-ragu	Setuju	Setuju	Ragu-ragu	Ragu-ragu	Ragu-ragu	Setuju	Ragu-ragu	Ragu-ragu	Tidak setuju	Setuju	Setuju	Setuju	Tidak setuju	Tidak setuju	Tidak setuju	Setuju	Tidak setuju	Setuju	Setuju	Setuju	Setuju	Setuju	Setuju	Setuju	Setuju	Tidak setuju
114106897969	421466253	2022-08-31 20:22:58	2022-08-31 20:30:46	Ya	Laki-laki	23	SMA	Buruh harian lepas	Tidak	Ganeas	Ragu-ragu	Setuju	Sangat setuju	Ragu-ragu	Setuju	Sangat setuju	Ragu-ragu	Ragu-ragu	Ragu-ragu	Setuju	Setuju	Setuju	Sangat setuju	Setuju	Sangat setuju	Setuju	Setuju	Setuju	Setuju	Setuju	Setuju	Ragu-ragu	Ragu-ragu	Sangat setuju	Setuju	Setuju	Ragu-ragu
114106888445	421466253	2022-08-31 20:11:23	2022-08-31 20:16:41	Ya	Perempuan	25	Perguruan Tinggi	Guru Paud	Tidak	Tanjungkerta	Tidak setuju	Setuju	Setuju	Ragu-ragu	Setuju	Setuju	Sangat setuju	Setuju	Tidak setuju	Tidak setuju	Setuju	Setuju	Setuju	Tidak setuju	Sangat tidak setuju	Tidak setuju	Setuju	Setuju	Sangat setuju	Sangat setuju	Setuju	Tidak setuju	Ragu-ragu	Setuju	Setuju	Setuju	Setuju
114106863817	421466253	2022-08-31 19:34:50	2022-08-31 19:39:33	Ya	Perempuan	23	Perguruan Tinggi	Honorer	Tidak	Tanjungmedar	Setuju	Setuju	Setuju	Setuju	Setuju	Setuju	Setuju	Setuju	Setuju	Setuju	Setuju	Setuju	Setuju	Setuju	Setuju	Tidak setuju	Setuju	Setuju	Setuju	Setuju	Setuju	Setuju	Setuju	Tidak setuju	Setuju	Setuju	Setuju
114106862604	421466253	2022-08-31 19:33:26	2022-08-31 19:37:34	Ya	Laki-laki	21	SMA	Mahasiswa	Tidak	Cimanggung	Tidak setuju	Tidak setuju	Ragu-ragu	Ragu-ragu	Setuju	Setuju	Tidak setuju	Ragu-ragu	Setuju	Ragu-ragu	Ragu-ragu	Setuju	Setuju	Setuju	Tidak setuju	Tidak setuju	Tidak setuju	Tidak setuju	Setuju	Setuju	Ragu-ragu	Tidak setuju	Ragu-ragu	Tidak setuju	Setuju	Setuju	Ragu-ragu
114106857305	421466253	2022-08-31 19:25:26	2022-08-31 19:28:55	Ya	Laki-laki	49	SMA	Wiraswasta	Ya	Ganeas	Sangat tidak setuju	Setuju	Setuju	Setuju	Setuju	Setuju	Setuju	Sangat tidak setuju	Setuju	Setuju	Setuju	Setuju	Setuju	Setuju	Ragu-ragu	Sangat tidak setuju	Ragu-ragu	Setuju	Setuju	Sangat setuju	Setuju	Sangat setuju	Setuju	Ragu-ragu	Setuju	Setuju	Ragu-ragu
114106856366	421466253	2022-08-31 19:22:41	2022-08-31 19:27:22	Ya	Laki-laki	24	Perguruan Tinggi	Wiraswasta	Tidak	Sumedang Selatan	Tidak setuju	Tidak setuju	Tidak setuju	Tidak setuju	Setuju	Tidak setuju	Tidak setuju	Tidak setuju	Tidak setuju	Tidak setuju	Setuju	Tidak setuju	Setuju	Setuju	Sangat tidak setuju	Tidak setuju	Tidak setuju	Sangat tidak setuju	Ragu-ragu	Setuju	Tidak setuju	Setuju	Tidak setuju	Setuju	Tidak setuju	Tidak setuju	Setuju
114106852029	421466253	2022-08-31 19:16:46	2022-08-31 19:20:11	Ya	Laki-laki	22	SMA	Buruh pabrik	Tidak	Rancakalong	Setuju	Setuju	Setuju	Setuju	Tidak setuju	Tidak setuju	Tidak setuju	Tidak setuju	Setuju	Tidak setuju	Tidak setuju	Tidak setuju	Tidak setuju	Tidak setuju	Tidak setuju	Tidak setuju	Setuju	Setuju	Tidak setuju	Setuju	Setuju	Tidak setuju	Tidak setuju	Tidak setuju	Tidak setuju	Setuju	Tidak setuju
114106848741	421466253	2022-08-31 19:05:51	2022-08-31 19:14:51	Ya	Laki-laki	24	SMA	Buruh	Tidak	Rancakalong	Tidak setuju	Setuju	Setuju	Tidak setuju	Tidak setuju	Tidak setuju	Tidak setuju	Setuju	Setuju	Ragu-ragu	Tidak setuju	Setuju	Setuju	Tidak setuju	Tidak setuju	Tidak setuju	Setuju	Setuju	Setuju	Setuju	Setuju	Tidak setuju	Tidak setuju	Tidak setuju	Tidak setuju	Tidak setuju	Tidak setuju
114106848287	421466253	2022-08-31 19:10:34	2022-08-31 19:14:08	Ya	Perempuan	22	Perguruan Tinggi	Staff	Tidak	Sumedang Utara	Tidak setuju	Tidak setuju	Setuju	Setuju	Setuju	Setuju	Setuju	Ragu-ragu	Setuju	Ragu-ragu	Ragu-ragu	Setuju	Sangat setuju	Tidak setuju	Tidak setuju	Tidak setuju	Sangat tidak setuju	Ragu-ragu	Setuju	Setuju	Setuju	Setuju	Setuju	Ragu-ragu	Sangat setuju	Ragu-ragu	Tidak setuju
114106839943	421466253	2022-08-31 18:53:03	2022-08-31 18:59:49	Ya	Laki-laki	30	SMP	Wirausaha	Tidak	Cisarua	Setuju	Tidak setuju	Setuju	Setuju	Tidak setuju	Tidak setuju	Setuju	Tidak setuju	Tidak setuju	Tidak setuju	Setuju	Tidak setuju	Tidak setuju	Tidak setuju	Tidak setuju	Tidak setuju	Tidak setuju	Tidak setuju	Tidak setuju	Tidak setuju	Tidak setuju	Tidak setuju	Tidak setuju	Tidak setuju	Tidak setuju	Tidak setuju	Tidak setuju
114106839564	421466253	2022-08-31 18:53:55	2022-08-31 18:59:09	Ya	Perempuan	23	Perguruan Tinggi	Belum Bekerja	Tidak	Sumedang Utara	Setuju	Setuju	Setuju	Tidak setuju	Tidak setuju	Setuju	Tidak setuju	Tidak setuju	Tidak setuju	Tidak setuju	Tidak setuju	Setuju	Tidak setuju	Tidak setuju	Tidak setuju	Setuju	Setuju	Tidak setuju	Tidak setuju	Setuju	Tidak setuju	Tidak setuju	Tidak setuju	Tidak setuju	Tidak setuju	Tidak setuju	Tidak setuju
114106837908	421466253	2022-08-31 18:48:02	2022-08-31 18:56:06	Ya	Perempuan	24	Perguruan Tinggi		Tidak	Sumedang Utara	Setuju	Sangat setuju	Setuju	Setuju	Setuju	Setuju	Setuju	Setuju	Ragu-ragu	Ragu-ragu	Tidak setuju	Ragu-ragu	Setuju	Tidak setuju	Tidak setuju	Ragu-ragu	Setuju	Setuju	Setuju	Setuju	Setuju	Setuju	Ragu-ragu	Ragu-ragu	Setuju	Ragu-ragu	Setuju
114106832916	421466253	2022-08-31 18:42:54	2022-08-31 18:47:19	Ya	Perempuan	22	Perguruan Tinggi	-	Tidak	Sumedang Selatan	Setuju	Sangat setuju	Setuju	Setuju	Setuju	Setuju	Tidak setuju	Setuju	Setuju	Setuju	Sangat setuju	Setuju	Setuju	Setuju	Setuju	Tidak setuju	Setuju	Tidak setuju	Setuju	Sangat setuju	Sangat setuju	Tidak setuju	Setuju	Setuju	Sangat setuju	Setuju	Setuju
114106824732	421466253	2022-08-31 18:24:24	2022-08-31 18:33:47	Ya	Perempuan	42	SD	IRT	Tidak	Sumedang Utara	Setuju	Setuju	Setuju	Setuju	Tidak setuju	Tidak setuju	Tidak setuju	Ragu-ragu	Tidak setuju	Setuju	Setuju	Setuju	Setuju	Setuju	Setuju	Setuju	Setuju	Setuju	Setuju	Setuju	Setuju	Tidak setuju	Tidak setuju	Setuju	Tidak setuju	Tidak setuju	Tidak setuju
114106824400	421466253	2022-08-31 18:24:04	2022-08-31 18:33:14	Ya	Laki-laki	20	SMA	Mahasiswa	Tidak	Sumedang Utara	Setuju	Setuju	Setuju	Setuju	Tidak setuju	Setuju	Tidak setuju	Ragu-ragu	Tidak setuju	Tidak setuju	Tidak setuju	Setuju	Ragu-ragu	Ragu-ragu	Tidak setuju	Ragu-ragu	Setuju	Ragu-ragu	Tidak setuju	Ragu-ragu	Ragu-ragu	Tidak setuju	Ragu-ragu	Tidak setuju	Tidak setuju	Tidak setuju	Sangat setuju
114106819961	421466253	2022-08-31 18:21:36	2022-08-31 18:25:03	Ya	Perempuan	25	Perguruan Tinggi	Karyawan Honorer	Tidak	Sumedang Selatan	Setuju	Sangat setuju	Setuju	Setuju	Setuju	Ragu-ragu	Tidak setuju	Tidak setuju	Ragu-ragu	Setuju	Tidak setuju	Setuju	Setuju	Tidak setuju	Tidak setuju	Sangat tidak setuju	Tidak setuju	Tidak setuju	Ragu-ragu	Setuju	Setuju	Tidak setuju	Ragu-ragu	Tidak setuju	Setuju	Tidak setuju	Tidak setuju
114106813068	421466253	2022-08-31 18:05:34	2022-08-31 18:11:10	Ya	Perempuan	34	SMP	Ibu rumah tangga	Tidak	Paseh	Tidak setuju	Tidak setuju	Ragu-ragu	Ragu-ragu	Tidak setuju	Setuju	Ragu-ragu	Ragu-ragu	Setuju	Ragu-ragu	Ragu-ragu	Tidak setuju	Setuju	Tidak setuju	Tidak setuju	Sangat tidak setuju	Setuju	Setuju	Setuju	Ragu-ragu	Tidak setuju	Tidak setuju	Tidak setuju	Ragu-ragu	Tidak setuju	Ragu-ragu	Ragu-ragu
114106766981	421466253	2022-08-31 16:24:04	2022-08-31 16:28:17	Ya	Perempuan	22	Perguruan Tinggi		Tidak	Sumedang Selatan	Setuju	Setuju	Setuju	Ragu-ragu	Setuju	Setuju	Setuju	Ragu-ragu	Setuju	Setuju	Ragu-ragu	Setuju	Setuju	Ragu-ragu	Tidak setuju	Tidak setuju	Ragu-ragu	Ragu-ragu	Setuju	Ragu-ragu	Sangat setuju	Setuju	Ragu-ragu	Ragu-ragu	Ragu-ragu	Setuju	Tidak setuju
114106760102	421466253	2022-08-31 16:11:00	2022-08-31 16:13:08	Ya	Laki-laki	21	SMA	Mahasiswa	Tidak	Tanjungkerta	Ragu-ragu	Setuju	Sangat setuju	Setuju	Setuju	Setuju	Ragu-ragu	Tidak setuju	Setuju	Ragu-ragu	Setuju	Sangat setuju	Setuju	Sangat setuju	Ragu-ragu	Tidak setuju	Setuju	Setuju	Ragu-ragu	Setuju	Ragu-ragu	Ragu-ragu	Ragu-ragu	Setuju	Setuju	Ragu-ragu	Setuju
114106755691	421466253	2022-08-31 15:52:58	2022-08-31 16:02:51	Ya	Laki-laki	40	Perguruan Tinggi	Wiraswasta	Tidak	Cimalaka	Tidak setuju	Tidak setuju	Tidak setuju	Tidak setuju	Tidak setuju	Tidak setuju	Setuju	Tidak setuju	Tidak setuju	Setuju	Tidak setuju	Tidak setuju	Setuju	Setuju	Tidak setuju	Tidak setuju	Tidak setuju	Tidak setuju	Tidak setuju	Tidak setuju	Setuju	Setuju	Tidak setuju	Tidak setuju	Tidak setuju	Tidak setuju	Tidak setuju
114106755293	421466253	2022-08-31 15:53:23	2022-08-31 16:01:55	Ya	Perempuan	40	Perguruan Tinggi	PNS	Tidak	Cimalaka	Tidak setuju	Tidak setuju	Tidak setuju	Tidak setuju	Setuju	Tidak setuju	Tidak setuju	Ragu-ragu	Tidak setuju	Tidak setuju	Tidak setuju	Tidak setuju	Setuju	Tidak setuju	Tidak setuju	Tidak setuju	Tidak setuju	Tidak setuju	Setuju	Setuju	Setuju	Tidak setuju	Tidak setuju	Setuju	Ragu-ragu	Ragu-ragu	Ragu-ragu
114106738248	421466253	2022-08-31 15:11:47	2022-08-31 15:16:34	Ya	Perempuan	21	SMA		Tidak	Cimanggung	Ragu-ragu	Setuju	Setuju	Ragu-ragu	Tidak setuju	Tidak setuju	Tidak setuju	Tidak setuju	Ragu-ragu	Tidak setuju	Tidak setuju	Sangat setuju	Tidak setuju	Tidak setuju	Sangat tidak setuju	Ragu-ragu	Setuju	Tidak setuju	Tidak setuju	Setuju	Tidak setuju	Ragu-ragu	Ragu-ragu	Tidak setuju	Tidak setuju	Ragu-ragu	Ragu-ragu
114106719920	421466253	2022-08-31 14:24:34	2022-08-31 14:28:29	Ya	Perempuan	21	SMA	Pelajar/Mahasiswa	Tidak	Situraja	Setuju	Setuju	Setuju	Ragu-ragu	Ragu-ragu	Setuju	Setuju	Ragu-ragu	Setuju	Setuju	Setuju	Setuju	Ragu-ragu	Ragu-ragu	Ragu-ragu	Ragu-ragu	Ragu-ragu	Setuju	Ragu-ragu	Setuju	Setuju	Ragu-ragu	Ragu-ragu	Setuju	Ragu-ragu	Setuju	Ragu-ragu
114106714651	421466253	2022-08-31 14:09:24	2022-08-31 14:13:30	Ya	Perempuan	41	SMA	Wiraswasta	Tidak	Sumedang Utara	Setuju	Setuju	Sangat setuju	Ragu-ragu	Setuju	Tidak setuju	Tidak setuju	Setuju	Tidak setuju	Tidak setuju	Tidak setuju	Setuju	Sangat setuju	Tidak setuju	Tidak setuju	Tidak setuju	Tidak setuju	Tidak setuju	Tidak setuju	Tidak setuju	Tidak setuju	Tidak setuju	Tidak setuju	Tidak setuju	Tidak setuju	Tidak setuju	Tidak setuju
114106699355	421466253	2022-08-31 13:33:24	2022-08-31 13:33:31	Ya	Laki-laki		SMP		Tidak	Tanjungkerta	Tidak setuju	Tidak setuju	Tidak setuju	Tidak setuju	Tidak setuju	Tidak setuju	Tidak setuju	Tidak setuju	Tidak setuju	Tidak setuju	Tidak setuju	Tidak setuju	Tidak setuju	Tidak setuju	Tidak setuju	Tidak setuju	Tidak setuju	Tidak setuju	Tidak setuju	Ragu-ragu	Sangat setuju	Setuju	Sangat tidak setuju	Ragu-ragu	Sangat tidak setuju	Sangat tidak setuju	Tidak setuju
114106698334	421466253	2022-08-31 13:19:05	2022-08-31 13:30:55	Ya	Laki-laki	29	SMP	Bank keliling	Tidak	Tanjungkerta	Tidak setuju	Tidak setuju	Tidak setuju	Tidak setuju	Tidak setuju	Tidak setuju	Tidak setuju	Tidak setuju	Tidak setuju	Tidak setuju	Tidak setuju	Tidak setuju	Tidak setuju	Tidak setuju	Tidak setuju	Tidak setuju	Tidak setuju	Tidak setuju	Tidak setuju	Ragu-ragu	Sangat setuju	Setuju	Sangat tidak setuju	Ragu-ragu	Sangat tidak setuju	Sangat tidak setuju	Tidak setuju
114106677350	421466253	2022-08-31 12:34:31	2022-08-31 12:36:19	Ya	Perempuan	30	Perguruan Tinggi	Akuntan	Tidak	Paseh	Setuju	Setuju	Ragu-ragu	Ragu-ragu	Setuju	Ragu-ragu	Setuju	Ragu-ragu	Setuju	Setuju	Setuju	Ragu-ragu	Setuju	Setuju	Setuju	Setuju	Setuju	Setuju	Setuju	Setuju	Setuju	Setuju	Ragu-ragu	Setuju	Setuju	Setuju	Setuju
114106674530	421466253	2022-08-31 12:25:48	2022-08-31 12:30:01	Ya	Perempuan	18	SMA	Pelajar	Tidak	Tomo	Ragu-ragu	Ragu-ragu	Ragu-ragu	Ragu-ragu	Ragu-ragu	Setuju	Ragu-ragu	Ragu-ragu	Setuju	Ragu-ragu	Ragu-ragu	Setuju	Ragu-ragu	Ragu-ragu	Setuju	Ragu-ragu	Ragu-ragu	Ragu-ragu	Ragu-ragu	Ragu-ragu	Ragu-ragu	Ragu-ragu	Ragu-ragu	Ragu-ragu	Ragu-ragu	Ragu-ragu	Ragu-ragu
114106657607	421466253	2022-08-31 11:39:51	2022-08-31 11:45:53	Ya	Laki-laki	20	SMA	Wirausaha	Tidak	Tanjungsari	Setuju	Setuju	Sangat setuju	Ragu-ragu	Tidak setuju	Setuju	Tidak setuju	Ragu-ragu	Tidak setuju	Tidak setuju	Tidak setuju	Ragu-ragu	Tidak setuju	Tidak setuju	Tidak setuju	Tidak setuju	Setuju	Setuju	Tidak setuju	Tidak setuju	Tidak setuju	Tidak setuju	Tidak setuju	Setuju	Ragu-ragu	Setuju	Sangat tidak setuju
114106648817	421466253	2022-08-31 11:11:46	2022-08-31 11:23:28	Ya	Perempuan	21	SMA	Mahasiswa	Ya	Sumedang Utara	Setuju	Setuju	Setuju	Setuju	Setuju	Tidak setuju	Setuju	Ragu-ragu	Setuju	Tidak setuju	Tidak setuju	Tidak setuju	Setuju	Setuju	Setuju	Tidak setuju	Setuju	Tidak setuju	Setuju	Setuju	Setuju	Setuju	Ragu-ragu	Tidak setuju	Ragu-ragu	Setuju	Setuju
114106639117	421466253	2022-08-31 10:59:20	2022-08-31 11:02:46	Ya	Perempuan	22	SMA	Mahasiswa	Tidak	Cimalaka	Setuju	Setuju	Setuju	Tidak setuju	Tidak setuju	Ragu-ragu	Setuju	Ragu-ragu	Setuju	Tidak setuju	Ragu-ragu	Setuju	Setuju	Ragu-ragu	Tidak setuju	Tidak setuju	Tidak setuju	Ragu-ragu	Ragu-ragu	Setuju	Ragu-ragu	Ragu-ragu	Ragu-ragu	Ragu-ragu	Setuju	Tidak setuju	Tidak setuju
114106634234	421466253	2022-08-31 10:46:12	2022-08-31 10:50:46	Ya	Perempuan	23	SMA	Mahasiswa	Ya	Sumedang Utara	Tidak setuju	Sangat setuju	Sangat setuju	Setuju	Setuju	Setuju	Setuju	Tidak setuju	Ragu-ragu	Setuju	Setuju	Tidak setuju	Setuju	Setuju	Tidak setuju	Tidak setuju	Setuju	Setuju	Setuju	Setuju	Setuju	Setuju	Setuju	Setuju	Setuju	Setuju	Setuju
114106626679	421466253	2022-08-31 10:29:46	2022-08-31 10:33:02	Ya	Laki-laki	22	SMA	Mahasiswa	Tidak	Paseh	Setuju	Setuju	Setuju	Setuju	Setuju	Setuju	Setuju	Ragu-ragu	Setuju	Setuju	Setuju	Setuju	Ragu-ragu	Ragu-ragu	Tidak setuju	Tidak setuju	Ragu-ragu	Ragu-ragu	Setuju	Ragu-ragu	Sangat setuju	Setuju	Setuju	Setuju	Ragu-ragu	Setuju	Ragu-ragu
114106625540	421466253	2022-08-31 10:25:36	2022-08-31 10:30:46	Ya	Perempuan	20	SMA	Mahasiswa	Tidak	Ujungjaya	Setuju	Setuju	Setuju	Setuju	Setuju	Setuju	Setuju	Setuju	Setuju	Ragu-ragu	Setuju	Setuju	Setuju	Ragu-ragu	Ragu-ragu	Tidak setuju	Setuju	Setuju	Setuju	Setuju	Setuju	Ragu-ragu	Ragu-ragu	Setuju	Setuju	Setuju	Setuju
114106594967	421466253	2022-08-31 09:29:10	2022-08-31 09:33:46	Ya	Perempuan	23	Perguruan Tinggi	Mahasiswi	Ya	Paseh	Setuju	Setuju	Sangat setuju	Sangat setuju	Sangat setuju	Sangat setuju	Setuju	Ragu-ragu	Sangat setuju	Sangat setuju	Setuju	Sangat setuju	Setuju	Setuju	Setuju	Ragu-ragu	Setuju	Setuju	Setuju	Setuju	Sangat setuju	Setuju	Ragu-ragu	Setuju	Setuju	Setuju	Setuju
114106575563	421466253	2022-08-31 08:50:09	2022-08-31 08:54:07	Ya	Perempuan	22	SMA	Mahasiswa	Tidak	Sumedang Utara	Ragu-ragu	Setuju	Setuju	Setuju	Setuju	Setuju	Setuju	Ragu-ragu	Setuju	Setuju	Setuju	Setuju	Setuju	Setuju	Ragu-ragu	Ragu-ragu	Ragu-ragu	Ragu-ragu	Setuju	Setuju	Ragu-ragu	Ragu-ragu	Ragu-ragu	Setuju	Setuju	Ragu-ragu	Ragu-ragu
114106562992	421466253	2022-08-31 08:26:02	2022-08-31 08:28:39	Ya	Laki-laki	25	Perguruan Tinggi	Guru	Tidak	Sumedang Utara	Tidak setuju	Tidak setuju	Tidak setuju	Tidak setuju	Tidak setuju	Tidak setuju	Tidak setuju	Tidak setuju	Tidak setuju	Tidak setuju	Tidak setuju	Tidak setuju	Tidak setuju	Tidak setuju	Tidak setuju	Tidak setuju	Tidak setuju	Tidak setuju	Tidak setuju	Tidak setuju	Tidak setuju	Tidak setuju	Tidak setuju	Tidak setuju	Tidak setuju	Tidak setuju	Tidak setuju
114106538559	421466253	2022-08-31 07:30:32	2022-08-31 07:42:40		Perempuan	29	SMP	IRT	Tidak	Sumedang Utara	Setuju	Tidak setuju	Setuju	Setuju	Setuju	Setuju	Setuju	Tidak setuju	Setuju	Setuju	Setuju	Setuju	Setuju	Tidak setuju	Tidak setuju	Tidak setuju	Tidak setuju	Tidak setuju	Setuju	Setuju	Setuju	Setuju	Ragu-ragu	Setuju	Setuju	Setuju	Setuju
114106537311	421466253	2022-08-31 07:30:24	2022-08-31 07:40:10		Perempuan	34	SMA	Ibu rumah tangga	Tidak	Sumedang Utara	Tidak setuju				Setuju	Setuju	Tidak setuju	Tidak setuju	Setuju	Tidak setuju	Tidak setuju	Sangat setuju	Setuju	Setuju	Tidak setuju	Sangat tidak setuju	Tidak setuju	Tidak setuju	Ragu-ragu	Setuju	Tidak setuju	Tidak setuju	Setuju	Tidak setuju	Tidak setuju	Tidak setuju	Tidak setuju
114106534722	421466253	2022-08-31 07:24:12	2022-08-31 07:35:21	Ya	Perempuan	43	SMA	Mengurus rumah tangga	Tidak	Sumedang Utara	Sangat tidak setuju	Setuju	Setuju	Tidak setuju	Tidak setuju	Tidak setuju	Setuju	Setuju	Setuju	Sangat setuju	Tidak setuju	Setuju	Setuju	Sangat tidak setuju	Sangat tidak setuju	Tidak setuju	Setuju	Setuju	Setuju	Setuju	Setuju	Tidak setuju	Setuju	Tidak setuju	Tidak setuju	Tidak setuju	Tidak setuju
114106532731	421466253	2022-08-31 07:26:44	2022-08-31 07:31:44	Ya	Perempuan	19	SMA	-	Tidak	Paseh	Ragu-ragu	Setuju	Setuju	Setuju	Ragu-ragu	Ragu-ragu	Tidak setuju	Ragu-ragu	Ragu-ragu	Ragu-ragu	Setuju	Setuju	Tidak setuju	Tidak setuju	Tidak setuju	Tidak setuju	Tidak setuju	Tidak setuju	Ragu-ragu	Setuju	Ragu-ragu	Tidak setuju	Tidak setuju	Ragu-ragu	Tidak setuju	Ragu-ragu	Ragu-ragu
114106512222	421466253	2022-08-31 06:57:52	2022-08-31 07:01:25	Ya	Perempuan	21	Perguruan Tinggi	Mahasiswa	Tidak	Cimanggung	Ragu-ragu	Ragu-ragu	Setuju	Setuju	Ragu-ragu	Setuju	Setuju	Ragu-ragu	Setuju	Setuju	Sangat setuju	Ragu-ragu	Setuju	Setuju	Tidak setuju	Ragu-ragu	Setuju	Setuju	Ragu-ragu	Ragu-ragu	Setuju	Setuju	Ragu-ragu	Setuju	Setuju	Tidak setuju	Tidak setuju
114106503468	421466253	2022-08-31 06:46:57	2022-08-31 06:50:53	Ya	Perempuan	21	SMA	Pabrik	Ya	Cimanggung	Ragu-ragu	Setuju	Setuju	Setuju	Tidak setuju	Ragu-ragu	Setuju	Tidak setuju	Setuju	Setuju	Tidak setuju	Ragu-ragu	Setuju	Setuju	Ragu-ragu	Tidak setuju	Setuju	Ragu-ragu	Tidak setuju	Tidak setuju	Setuju	Ragu-ragu	Tidak setuju	Tidak setuju	Tidak setuju	Setuju	Tidak setuju
114106478813	421466253	2022-08-31 06:21:26	2022-08-31 06:24:37	Ya	Perempuan	21	SMA	Mahasiswa	Ya	Pamulihan	Sangat tidak setuju	Tidak setuju	Sangat setuju	Sangat tidak setuju	Sangat tidak setuju	Sangat tidak setuju	Sangat setuju	Ragu-ragu	Sangat tidak setuju	Sangat tidak setuju	Ragu-ragu	Setuju	Setuju	Ragu-ragu	Tidak setuju	Sangat tidak setuju	Tidak setuju	Sangat tidak setuju	Setuju	Setuju	Setuju	Setuju	Ragu-ragu	Sangat setuju	Setuju	Setuju	Setuju
114106327537	421466253	2022-08-31 03:11:13	2022-08-31 03:17:27	Ya	Laki-laki	18	SMP	Pelajar	Tidak	Tanjungkerta	Setuju	Setuju	Setuju	Setuju	Sangat tidak setuju	Tidak setuju	Tidak setuju	Setuju	Tidak setuju	Tidak setuju	Tidak setuju	Ragu-ragu	Tidak setuju	Tidak setuju	Ragu-ragu	Ragu-ragu	Ragu-ragu	Setuju	Tidak setuju	Tidak setuju	Sangat tidak setuju	Sangat tidak setuju	Tidak setuju	Sangat tidak setuju	Sangat tidak setuju	Sangat tidak setuju	Sangat tidak setuju
114106231736	421466253	2022-08-31 01:11:41	2022-08-31 01:14:03	Tidak	Laki-laki	37	Perguruan Tinggi	Petani ternak	Ya	Rancakalong	Ragu-ragu	Ragu-ragu	Ragu-ragu	Setuju	Setuju	Setuju	Setuju	Tidak setuju	Ragu-ragu	Setuju	Ragu-ragu	Setuju	Setuju	Setuju	Ragu-ragu	Tidak setuju	Ragu-ragu	Tidak setuju	Setuju	Setuju	Setuju	Setuju	Setuju	Ragu-ragu	Setuju	Setuju	Ragu-ragu
114106227921	421466253	2022-08-31 01:07:17	2022-08-31 01:09:25	Ya	Perempuan	32	Perguruan Tinggi	IRT	Ya	Tanjungsari	Tidak setuju	Ragu-ragu	Setuju	Setuju	Setuju	Setuju	Setuju	Tidak setuju	Setuju	Ragu-ragu	Ragu-ragu	Setuju	Setuju	Setuju	Tidak setuju	Tidak setuju	Tidak setuju	Tidak setuju	Setuju	Setuju	Setuju	Setuju	Setuju	Ragu-ragu	Setuju	Ragu-ragu	Ragu-ragu
114106213646	421466253	2022-08-31 00:49:10	2022-08-31 00:52:02	Ya	Perempuan	21	SMA	Mahasiswa	Ya	Cimanggung	Tidak setuju	Setuju	Setuju	Setuju	Setuju	Ragu-ragu	Setuju	Tidak setuju	Ragu-ragu	Ragu-ragu	Setuju	Setuju	Ragu-ragu	Tidak setuju	Tidak setuju	Sangat tidak setuju	Sangat tidak setuju	Tidak setuju	Ragu-ragu	Ragu-ragu	Setuju	Tidak setuju	Tidak setuju	Ragu-ragu	Ragu-ragu	Ragu-ragu	Ragu-ragu
114106209299	421466253	2022-08-31 00:38:55	2022-08-31 00:46:36	Ya	Perempuan	22	SMA	Mahasiswa	Tidak	Tanjungsari	Tidak setuju	Setuju	Sangat setuju	Ragu-ragu	Tidak setuju	Setuju	Setuju	Tidak setuju	Setuju	Tidak setuju	Tidak setuju	Setuju	Setuju	Tidak setuju	Tidak setuju	Tidak setuju	Tidak setuju	Setuju		Setuju	Setuju	Setuju	Setuju	Tidak setuju	Setuju	Setuju	Ragu-ragu
114106079263	421466253	2022-08-30 22:13:24	2022-08-30 22:20:07	Ya	Laki-laki	50	SMA	Dagang	Tidak	Tanjungsari	Sangat tidak setuju	Tidak setuju	Tidak setuju	Sangat tidak setuju	Sangat tidak setuju	Tidak setuju	Tidak setuju	Tidak setuju	Tidak setuju	Tidak setuju	Tidak setuju	Sangat tidak setuju	Tidak setuju	Tidak setuju	Sangat tidak setuju	Tidak setuju	Tidak setuju	Sangat tidak setuju	Ragu-ragu	Sangat setuju	Sangat setuju	Sangat setuju	Sangat setuju	Ragu-ragu	Setuju	Sangat setuju	Setuju
114106067963	421466253	2022-08-30 22:03:26	2022-08-30 22:07:51	Ya	Perempuan	20	Perguruan Tinggi	Mahasiswi	Tidak	Cimanggung	Tidak setuju	Ragu-ragu	Setuju	Setuju	Setuju	Setuju	Setuju	Ragu-ragu	Ragu-ragu	Setuju	Sangat setuju	Setuju	Ragu-ragu	Ragu-ragu	Sangat tidak setuju	Tidak setuju	Ragu-ragu	Setuju	Setuju	Sangat setuju	Setuju	Setuju	Setuju	Sangat setuju	Setuju	Ragu-ragu	Setuju
114106044536	421466253	2022-08-30 21:38:41	2022-08-30 21:42:24	Ya	Perempuan	23	Perguruan Tinggi	Belum bekerja	Ya	Paseh	Ragu-ragu	Ragu-ragu	Setuju	Setuju	Ragu-ragu	Ragu-ragu	Ragu-ragu	Tidak setuju	Ragu-ragu	Tidak setuju	Ragu-ragu	Setuju	Setuju	Ragu-ragu	Ragu-ragu	Tidak setuju	Ragu-ragu	Ragu-ragu	Setuju	Sangat setuju	Setuju	Ragu-ragu	Ragu-ragu	Ragu-ragu	Ragu-ragu	Ragu-ragu	Ragu-ragu
114106043007	421466253	2022-08-30 21:33:21	2022-08-30 21:40:34	Ya	Perempuan	49	SMA	Ibu rumah tangga	Ya	Jatinangor	Tidak setuju	Tidak setuju	Tidak setuju	Ragu-ragu	Setuju	Ragu-ragu	Tidak setuju	Ragu-ragu	Setuju	Setuju	Setuju	Setuju	Setuju	Setuju	Sangat tidak setuju	Tidak setuju	Tidak setuju	Tidak setuju	Ragu-ragu	Setuju	Setuju	Tidak setuju	Tidak setuju	Tidak setuju	Tidak setuju	Ragu-ragu	Ragu-ragu
114106040554	421466253	2022-08-30 21:33:10	2022-08-30 21:37:48	Ya	Laki-laki	21	SMA	-	Tidak	Cimanggung	Setuju	Setuju	Setuju	Setuju	Setuju	Setuju	Setuju	Setuju	Setuju	Setuju	Setuju	Setuju	Setuju	Setuju	Setuju	Setuju	Setuju	Setuju	Setuju	Setuju	Setuju	Setuju	Setuju	Setuju	Setuju	Setuju	Setuju
114106040263	421466253	2022-08-30 21:29:49	2022-08-30 21:37:27	Ya	Perempuan	21	SMA	Karyawan swasta	Tidak	Cimanggung	Tidak setuju	Tidak setuju	Setuju	Tidak setuju	Tidak setuju	Setuju	Tidak setuju	Tidak setuju	Tidak setuju	Tidak setuju	Tidak setuju	Setuju	Tidak setuju	Tidak setuju	Tidak setuju	Tidak setuju	Tidak setuju	Tidak setuju	Tidak setuju	Tidak setuju	Tidak setuju	Tidak setuju	Tidak setuju	Tidak setuju	Tidak setuju	Tidak setuju	Tidak setuju
114106029405	421466253	2022-08-30 21:21:18	2022-08-30 21:25:12	Ya	Perempuan	43	SMA	Irt	Ya	Jatinangor	Sangat tidak setuju	Tidak setuju	Setuju	Sangat tidak setuju	Ragu-ragu	Setuju	Sangat tidak setuju	Sangat tidak setuju	Sangat tidak setuju	Sangat tidak setuju	Sangat tidak setuju	Sangat tidak setuju	Sangat tidak setuju	Sangat tidak setuju	Sangat tidak setuju	Sangat tidak setuju	Sangat tidak setuju	Sangat tidak setuju	Sangat tidak setuju	Sangat tidak setuju	Sangat tidak setuju	Sangat tidak setuju	Sangat tidak setuju	Sangat tidak setuju	Sangat tidak setuju	Sangat tidak setuju	Sangat tidak setuju
114106026013	421466253	2022-08-30 21:17:10	2022-08-30 21:21:19	Ya	Perempuan	21	SMA	Mahasiswa	Tidak	Cimanggung	Tidak setuju	Setuju	Ragu-ragu	Tidak setuju	Ragu-ragu	Setuju	Setuju	Setuju	Setuju	Setuju	Setuju	Setuju	Setuju	Setuju	Tidak setuju	Tidak setuju	Tidak setuju	Tidak setuju	Tidak setuju	Tidak setuju	Ragu-ragu	Ragu-ragu	Tidak setuju	Tidak setuju	Ragu-ragu	Tidak setuju	Tidak setuju
114106025656	421466253	2022-08-30 21:17:26	2022-08-30 21:20:57	Ya	Laki-laki	24	SMA	Wiraswasta	Tidak	Cimalaka	Ragu-ragu	Setuju	Setuju	Sangat tidak setuju	Ragu-ragu	Tidak setuju	Tidak setuju	Ragu-ragu	Tidak setuju	Tidak setuju	Tidak setuju	Setuju	Tidak setuju	Tidak setuju	Tidak setuju	Tidak setuju	Tidak setuju	Tidak setuju	Setuju	Setuju	Tidak setuju	Tidak setuju	Ragu-ragu	Tidak setuju	Tidak setuju	Ragu-ragu	Tidak setuju
114106012705	421466253	2022-08-30 21:05:36	2022-08-30 21:07:27	Ya	Perempuan	25	Perguruan Tinggi	Idol	Tidak	Sumedang Utara	Setuju	Setuju	Setuju	Setuju	Setuju	Setuju	Setuju	Setuju	Setuju	Setuju	Setuju	Setuju	Setuju	Setuju	Setuju	Setuju	Setuju	Setuju	Setuju	Setuju	Setuju	Setuju	Setuju	Setuju	Setuju	Setuju	Setuju
114106011270	421466253	2022-08-30 20:49:27	2022-08-30 21:06:06	Ya	Perempuan	52	SMA	ibu rumah tanggy	Ya	Jatinangor	Ragu-ragu	Ragu-ragu	Setuju	Sangat setuju	Ragu-ragu	Setuju	Setuju	Tidak setuju	Setuju	Ragu-ragu	Setuju	Setuju	Ragu-ragu	Tidak setuju	Tidak setuju	Tidak setuju	Tidak setuju	Ragu-ragu	Ragu-ragu	Ragu-ragu	Ragu-ragu	Ragu-ragu	Ragu-ragu	Ragu-ragu	Tidak setuju		Ragu-ragu
114106001753	421466253	2022-08-30 20:54:35	2022-08-30 20:57:45	Ya	Perempuan	23	Perguruan Tinggi		Tidak	Cimalaka	Setuju	Setuju	Setuju	Setuju	Setuju	Setuju	Setuju	Setuju	Setuju	Setuju	Setuju	Setuju	Setuju	Setuju	Tidak setuju	Tidak setuju	Setuju	Setuju	Setuju	Setuju	Setuju	Setuju	Setuju	Setuju	Setuju	Setuju	Setuju
114105994777	421466253	2022-08-30 20:48:38	2022-08-30 20:52:50	Ya	Laki-laki	22	SMA	pengusaha	Tidak	Cimanggung	Setuju	Tidak setuju	Ragu-ragu	Tidak setuju	Tidak setuju	Tidak setuju	Ragu-ragu	Ragu-ragu	Tidak setuju	Ragu-ragu	Tidak setuju	Setuju	Ragu-ragu	Tidak setuju	Tidak setuju	Tidak setuju	Tidak setuju	Tidak setuju	Tidak setuju	Tidak setuju	Tidak setuju	Tidak setuju	Ragu-ragu	Tidak setuju	Tidak setuju	Ragu-ragu	Tidak setuju
114105981305	421466253	2022-08-30 20:38:35	2022-08-30 20:39:57	Ya	Laki-laki	24	SMA	Supir pribadi	Tidak	Cimanggung	Setuju	Setuju	Sangat setuju	Setuju	Setuju	Setuju	Setuju	Setuju	Setuju	Setuju	Setuju	Setuju	Sangat setuju	Setuju	Setuju	Setuju	Sangat setuju	Setuju	Sangat setuju	Setuju	Setuju	Setuju	Setuju	Sangat setuju	Setuju	Setuju	Sangat setuju
114105978871	421466253	2022-08-30 20:30:35	2022-08-30 20:36:44	Ya	Laki-laki	26	SMA	Pegawai pabrik	Tidak	Cimanggung	Setuju	Setuju	Setuju	Setuju	Setuju	Setuju	Setuju	Setuju	Setuju	Ragu-ragu	Setuju	Setuju	Setuju	Setuju	Setuju	Setuju	Setuju	Setuju	Setuju	Sangat setuju	Ragu-ragu	Sangat setuju	Sangat setuju	Setuju	Setuju	Sangat setuju	Setuju
114105972794	421466253	2022-08-30 20:26:41	2022-08-30 20:28:39	Ya	Laki-laki	25	SMA	Pegawai pabrik	Tidak	Cimanggung	Setuju	Setuju	Setuju	Setuju	Ragu-ragu	Setuju	Setuju	Setuju	Setuju	Ragu-ragu	Ragu-ragu	Setuju	Setuju	Setuju	Setuju	Setuju	Setuju	Ragu-ragu	Ragu-ragu	Setuju	Ragu-ragu	Setuju	Setuju	Ragu-ragu	Setuju	Setuju	Setuju
114105969533	421466253	2022-08-30 20:12:06	2022-08-30 20:24:12	Ya	Perempuan	26	Perguruan Tinggi	Perawat	Tidak	Cimanggung	Setuju	Setuju	Setuju	Sangat setuju	Setuju	Setuju	Setuju	Sangat setuju	Sangat setuju	Sangat setuju	Sangat setuju	Sangat setuju	Sangat setuju	Sangat setuju	Sangat setuju	Setuju	Sangat setuju	Sangat setuju	Setuju	Sangat setuju	Sangat setuju	Sangat setuju	Setuju	Sangat setuju	Sangat setuju	Setuju	Sangat setuju
114105968726	421466253	2022-08-30 20:18:11	2022-08-30 20:23:06	Ya	Perempuan	20	SMA	Mahasiswa	Tidak	Pamulihan	Setuju	Setuju	Setuju	Setuju	Ragu-ragu	Ragu-ragu	Ragu-ragu	Ragu-ragu	Tidak setuju	Tidak setuju	Tidak setuju	Setuju	Tidak setuju	Tidak setuju	Tidak setuju	Tidak setuju	Tidak setuju	Tidak setuju	Tidak setuju	Setuju	Tidak setuju	Tidak setuju	Tidak setuju	Tidak setuju	Tidak setuju	Tidak setuju	Tidak setuju
114105968671	421466253	2022-08-30 20:20:35	2022-08-30 20:23:01	Ya	Perempuan	21	Perguruan Tinggi	Mahasiswa	Ya	Tanjungsari	Setuju	Setuju	Setuju	Setuju	Setuju	Setuju	Sangat setuju	Ragu-ragu	Setuju	Tidak setuju	Tidak setuju	Sangat setuju	Sangat setuju	Sangat setuju	Setuju	Tidak setuju	Tidak setuju	Tidak setuju	Setuju	Sangat setuju	Sangat setuju	Sangat setuju	Tidak setuju	Setuju	Sangat setuju	Sangat setuju	Sangat setuju
114105967916	421466253	2022-08-30 20:16:10	2022-08-30 20:22:01	Ya	Laki-laki	21	SMA	Staff karyawan	Tidak	Cimanggung	Ragu-ragu	Setuju	Setuju	Ragu-ragu	Setuju	Tidak setuju	Tidak setuju	Tidak setuju	Tidak setuju	Tidak setuju	Tidak setuju	Ragu-ragu	Setuju	Sangat tidak setuju	Sangat tidak setuju	Tidak setuju	Tidak setuju	Sangat tidak setuju	Sangat tidak setuju	Setuju	Tidak setuju	Sangat tidak setuju	Ragu-ragu	Ragu-ragu	Tidak setuju	Tidak setuju	Ragu-ragu
114105965006	421466253	2022-08-30 20:12:50	2022-08-30 20:17:57	Ya	Laki-laki	19	SMA	Baru lulus	Tidak	Tanjungsari	Sangat setuju	Setuju	Sangat setuju	Setuju	Tidak setuju	Setuju	Ragu-ragu	Tidak setuju	Setuju	Setuju	Setuju	Setuju	Setuju	Setuju	Tidak setuju	Ragu-ragu	Ragu-ragu	Setuju	Setuju	Setuju	Setuju	Setuju	Ragu-ragu	Setuju	Ragu-ragu	Ragu-ragu	Ragu-ragu
114105957954	421466253	2022-08-30 19:50:22	2022-08-30 20:07:42	Ya	Laki-laki	57	SMA	Buruh	Tidak	Tanjungsari	Ragu-ragu	Sangat tidak setuju	Tidak setuju	Tidak setuju	Setuju	Tidak setuju	Sangat tidak setuju	Tidak setuju	Setuju	Setuju	Setuju	Tidak setuju	Setuju	Sangat setuju	Tidak setuju	Tidak setuju	Ragu-ragu	Ragu-ragu	Setuju	Setuju	Setuju	Tidak setuju	Tidak setuju	Sangat setuju	Tidak setuju	Tidak setuju	Tidak setuju
114105955893	421466253	2022-08-30 20:02:50	2022-08-30 20:04:32	Ya	Laki-laki	19	SMA	Belum bekerja	Tidak	Cimanggung	Setuju	Setuju	Setuju	Setuju	Setuju	Setuju	Setuju	Setuju	Setuju	Sangat setuju	Setuju	Setuju	Setuju	Sangat setuju	Setuju	Sangat setuju	Setuju	Sangat setuju	Sangat setuju	Setuju	Setuju	Sangat setuju	Setuju	Setuju	Setuju	Sangat setuju	Setuju
114105951559	421466253	2022-08-30 19:50:06	2022-08-30 19:57:38	Ya	Laki-laki	22	Perguruan Tinggi	Belum bekerja	Tidak	Cimanggung	Setuju	Ragu-ragu	Setuju	Setuju	Sangat setuju	Setuju	Setuju	Ragu-ragu	Setuju	Setuju	Setuju	Ragu-ragu	Setuju	Ragu-ragu	Setuju	Ragu-ragu	Setuju	Setuju	Setuju	Setuju	Sangat setuju	Setuju	Setuju	Setuju	Setuju	Setuju	Setuju
114105951520	421466253	2022-08-30 19:53:59	2022-08-30 19:57:33	Ya	Perempuan	21	SMA	Mahasiswa	Tidak	Cisitu	Setuju	Setuju	Setuju	Setuju	Setuju	Setuju	Sangat setuju	Setuju	Setuju	Setuju	Setuju	Setuju	Setuju	Setuju	Setuju	Tidak setuju	Setuju	Tidak setuju	Setuju	Setuju	Setuju	Setuju	Tidak setuju	Setuju	Setuju	Setuju	Setuju
114105942229	421466253	2022-08-30 19:41:24	2022-08-30 19:42:31	Ya	Perempuan	21	SMA	mahasiswa	Tidak	Cimanggung	Sangat tidak setuju	Sangat tidak setuju	Sangat tidak setuju	Sangat tidak setuju	Sangat tidak setuju	Sangat tidak setuju	Tidak setuju	Sangat tidak setuju	Tidak setuju	Tidak setuju	Sangat tidak setuju	Tidak setuju	Tidak setuju	Tidak setuju	Sangat tidak setuju	Tidak setuju	Sangat tidak setuju	Sangat tidak setuju	Sangat tidak setuju	Sangat tidak setuju	Tidak setuju	Tidak setuju	Tidak setuju	Tidak setuju	Tidak setuju	Tidak setuju	Tidak setuju
114105940013	421466253	2022-08-30 19:31:12	2022-08-30 19:38:46	Ya	Laki-laki	17	SMP		Tidak	Tanjungsari	Sangat setuju	Setuju	Setuju	Sangat setuju	Setuju	Tidak setuju	Tidak setuju	Setuju	Tidak setuju	Setuju	Setuju	Setuju	Sangat setuju	Setuju	Setuju	Setuju	Setuju	Setuju	Setuju	Tidak setuju	Tidak setuju	Tidak setuju	Tidak setuju	Tidak setuju	Ragu-ragu	Tidak setuju	Tidak setuju
114105932105	421466253	2022-08-30 19:22:39	2022-08-30 19:25:28	Ya	Laki-laki	35	SMP	Wiraswasta	Tidak	Cimanggung	Tidak setuju	Tidak setuju	Sangat tidak setuju	Tidak setuju	Tidak setuju	Sangat tidak setuju	Sangat tidak setuju	Tidak setuju	Tidak setuju	Sangat tidak setuju	Tidak setuju	Tidak setuju	Tidak setuju	Sangat tidak setuju	Sangat tidak setuju	Tidak setuju	Tidak setuju	Tidak setuju	Sangat tidak setuju	Tidak setuju	Tidak setuju	Sangat tidak setuju	Tidak setuju	Tidak setuju	Tidak setuju	Sangat tidak setuju	Sangat tidak setuju
114105931422	421466253	2022-08-30 19:18:51	2022-08-30 19:24:18	Ya	Perempuan	52	SMP	Irt	Tidak	Jatinangor	Sangat tidak setuju	Sangat tidak setuju	Sangat tidak setuju	Sangat tidak setuju	Sangat tidak setuju	Sangat tidak setuju	Sangat tidak setuju	Sangat tidak setuju	Sangat tidak setuju	Sangat tidak setuju	Sangat tidak setuju	Sangat tidak setuju	Sangat tidak setuju	Sangat tidak setuju	Sangat tidak setuju	Sangat tidak setuju	Sangat tidak setuju	Sangat tidak setuju	Sangat tidak setuju	Sangat tidak setuju	Sangat tidak setuju	Sangat tidak setuju	Sangat tidak setuju	Sangat tidak setuju	Sangat tidak setuju	Sangat tidak setuju	Sangat tidak setuju
114105927628	421466253	2022-08-30 19:15:34	2022-08-30 19:17:42	Ya	Perempuan	30	SMA	Ibu rumah tangga	Tidak	Cimanggung	Tidak setuju	Tidak setuju	Tidak setuju	Sangat tidak setuju	Tidak setuju	Sangat tidak setuju	Tidak setuju	Sangat tidak setuju	Tidak setuju	Tidak setuju	Tidak setuju	Tidak setuju	Tidak setuju	Tidak setuju	Tidak setuju	Tidak setuju	Tidak setuju	Sangat tidak setuju	Sangat tidak setuju	Tidak setuju	Sangat tidak setuju	Tidak setuju	Tidak setuju	Sangat tidak setuju	Tidak setuju	Tidak setuju	Tidak setuju
114105917097	421466253	2022-08-30 18:47:45	2022-08-30 18:58:58	Ya	Laki-laki	18	SMA	Pelajar	Tidak	Tanjungsari	Setuju	Setuju	Sangat setuju	Ragu-ragu	Setuju	Sangat setuju	Setuju	Ragu-ragu	Setuju	Setuju	Setuju	Ragu-ragu	Sangat setuju	Sangat setuju	Ragu-ragu	Tidak setuju	Setuju	Setuju	Setuju	Setuju	Sangat setuju	Setuju	Ragu-ragu	Ragu-ragu	Ragu-ragu	Ragu-ragu	Setuju
114105906795	421466253	2022-08-30 18:32:43	2022-08-30 18:39:30	Ya	Perempuan	22	Perguruan Tinggi	Guru	Tidak	Tanjungsari	Setuju	Ragu-ragu	Setuju	Setuju	Ragu-ragu	Ragu-ragu	Setuju	Ragu-ragu	Setuju	Setuju	Setuju	Setuju	Ragu-ragu	Setuju	Ragu-ragu	Ragu-ragu	Setuju	Setuju	Ragu-ragu	Setuju	Setuju	Ragu-ragu	Ragu-ragu	Ragu-ragu	Ragu-ragu	Setuju	Setuju
114105905936	421466253	2022-08-30 18:28:57	2022-08-30 18:37:51	Ya	Perempuan	19	SMA	Sekolah menengah atas	Tidak	Tanjungsari	Ragu-ragu	Setuju	Setuju	Setuju	Setuju	Setuju	Setuju	Ragu-ragu	Setuju	Ragu-ragu	Sangat setuju	Setuju	Setuju	Ragu-ragu	Ragu-ragu	Ragu-ragu	Ragu-ragu	Tidak setuju	Setuju	Setuju	Setuju	Ragu-ragu	Ragu-ragu	Setuju	Ragu-ragu	Tidak setuju	Ragu-ragu
114105904972	421466253	2022-08-30 18:32:45	2022-08-30 18:36:03	Ya	Laki-laki	22	Perguruan Tinggi	Mahasiswa	Tidak	Jatinangor	Sangat tidak setuju	Setuju	Setuju	Sangat tidak setuju	Sangat tidak setuju	Sangat tidak setuju	Sangat tidak setuju	Sangat tidak setuju	Sangat tidak setuju	Sangat tidak setuju	Sangat tidak setuju	Sangat tidak setuju	Sangat tidak setuju	Sangat tidak setuju	Sangat tidak setuju	Sangat tidak setuju	Sangat tidak setuju	Sangat tidak setuju	Sangat tidak setuju	Tidak setuju	Tidak setuju	Tidak setuju	Tidak setuju	Sangat tidak setuju	Tidak setuju	Tidak setuju	Sangat tidak setuju
114105904814	421466253	2022-08-30 18:31:13	2022-08-30 18:35:45	Ya	Laki-laki	33	Perguruan Tinggi	Guru	Tidak	Tanjungsari	Tidak setuju	Setuju	Setuju	Setuju	Sangat setuju	Setuju	Setuju	Setuju	Sangat setuju	Setuju	Setuju	Setuju	Setuju	Setuju	Tidak setuju	Tidak setuju	Ragu-ragu	Tidak setuju	Setuju	Setuju	Sangat setuju	Setuju	Setuju	Ragu-ragu	Tidak setuju	Setuju	Setuju
114105904602	421466253	2022-08-30 18:30:39	2022-08-30 18:35:23	Ya	Laki-laki	19	Perguruan Tinggi	Mahasiswa	Tidak	Tanjungsari	Ragu-ragu	Setuju	Setuju	Setuju	Sangat setuju	Setuju	Ragu-ragu	Ragu-ragu	Setuju	Setuju	Setuju	Setuju	Setuju	Setuju	Ragu-ragu	Ragu-ragu	Setuju	Setuju	Setuju	Sangat setuju	Setuju	Setuju	Setuju	Setuju	Setuju	Setuju	Setuju
114105895703	421466253	2022-08-30 18:13:03	2022-08-30 18:16:48	Ya	Perempuan	33	SD	Ibu rumah tangga	Tidak	Tanjungsari	Setuju	Setuju	Sangat setuju	Setuju	Setuju	Setuju	Setuju	Setuju	Setuju	Tidak setuju	Setuju	Setuju	Setuju	Tidak setuju	Sangat tidak setuju	Tidak setuju	Ragu-ragu	Setuju	Setuju	Setuju	Setuju	Ragu-ragu	Ragu-ragu	Setuju	Setuju	Setuju	Setuju
114105892028	421466253	2022-08-30 18:05:04	2022-08-30 18:08:52	Ya	Laki-laki	22	SMA	Mahasiswa	Tidak	Tanjungsari	Ragu-ragu	Ragu-ragu	Setuju	Setuju	Ragu-ragu	Ragu-ragu	Ragu-ragu	Ragu-ragu	Ragu-ragu	Ragu-ragu	Setuju	Setuju	Setuju	Ragu-ragu	Tidak setuju	Tidak setuju	Ragu-ragu	Ragu-ragu	Ragu-ragu	Setuju	Setuju	Setuju	Ragu-ragu	Ragu-ragu	Ragu-ragu	Ragu-ragu	Ragu-ragu
114105890317	421466253	2022-08-30 18:02:10	2022-08-30 18:05:08	Ya	Laki-laki	31	SMP	Supir	Tidak	Tanjungsari	Tidak setuju	Setuju	Setuju	Setuju	Setuju	Setuju	Setuju	Tidak setuju	Tidak setuju	Setuju	Setuju	Setuju	Setuju	Setuju	Tidak setuju	Tidak setuju	Setuju	Setuju	Setuju	Setuju	Setuju	Setuju	Setuju	Setuju	Setuju	Tidak setuju	Setuju
114105886323	421466253	2022-08-30 17:51:52	2022-08-30 17:56:00	Ya	Laki-laki	50	SMA	Wiraswasta	Tidak	Tanjungsari	Tidak setuju	Setuju	Setuju	Setuju	Setuju	Setuju	Setuju	Tidak setuju	Tidak setuju	Setuju	Tidak setuju	Setuju	Setuju	Setuju	Tidak setuju	Tidak setuju	Setuju	Tidak setuju	Setuju	Setuju	Setuju	Setuju	Setuju	Setuju	Setuju	Setuju	Setuju
114105886308	421466253	2022-08-30 17:51:56	2022-08-30 17:55:59	Ya	Laki-laki	40	SD	Dagang	Tidak	Tanjungsari	Tidak setuju	Setuju	Setuju	Setuju	Setuju	Setuju	Setuju	Tidak setuju	Tidak setuju	Setuju	Tidak setuju	Setuju	Setuju	Setuju	Tidak setuju	Tidak setuju	Setuju	Tidak setuju	Setuju	Setuju	Setuju	Setuju	Setuju	Setuju	Setuju	Setuju	Setuju
114105886104	421466253	2022-08-30 17:51:00	2022-08-30 17:55:36	Ya	Perempuan	42	SMA	Ibu rumah tangga	Tidak	Tanjungsari	Tidak setuju	Setuju	Setuju	Setuju	Tidak setuju	Tidak setuju	Tidak setuju	Tidak setuju	Tidak setuju	Tidak setuju	Tidak setuju	Setuju	Tidak setuju	Tidak setuju	Tidak setuju	Tidak setuju	Tidak setuju	Tidak setuju	Tidak setuju	Tidak setuju	Tidak setuju	Tidak setuju	Tidak setuju	Tidak setuju	Tidak setuju	Tidak setuju	Tidak setuju
114105873576	421466253	2022-08-30 17:23:51	2022-08-30 17:28:08	Ya	Perempuan	19	Perguruan Tinggi	kantoran	Tidak	Tanjungsari	Ragu-ragu	Tidak setuju	Tidak setuju	Tidak setuju	Tidak setuju	Tidak setuju	Setuju	Tidak setuju	Tidak setuju	Tidak setuju	Tidak setuju	Tidak setuju	Tidak setuju	Tidak setuju	Tidak setuju	Tidak setuju	Tidak setuju	Tidak setuju	Tidak setuju	Tidak setuju	Tidak setuju	Tidak setuju	Tidak setuju	Tidak setuju	Tidak setuju	Tidak setuju	Tidak setuju
114105867838	421466253	2022-08-30 17:10:12	2022-08-30 17:16:00	Ya	Perempuan	53	SMA	Mengurus rumah tangga	Tidak	Jatinangor	Tidak setuju	Ragu-ragu	Ragu-ragu	Tidak setuju	Ragu-ragu	Tidak setuju	Tidak setuju	Ragu-ragu	Tidak setuju	Tidak setuju	Tidak setuju	Ragu-ragu	Ragu-ragu	Tidak setuju	Tidak setuju	Tidak setuju	Tidak setuju	Ragu-ragu	Ragu-ragu	Ragu-ragu	Setuju	Tidak setuju	Tidak setuju	Tidak setuju	Tidak setuju	Ragu-ragu	Ragu-ragu
114105860491	421466253	2022-08-30 16:52:22	2022-08-30 17:01:32	Ya	Perempuan	43	SMP	Mengurus rumah tangga	Tidak	Tanjungsari	Tidak setuju	Sangat tidak setuju	Setuju	Setuju	Setuju	Setuju	Setuju	Tidak setuju	Sangat setuju	Sangat setuju	Sangat tidak setuju	Sangat tidak setuju	Setuju	Tidak setuju	Tidak setuju	Sangat tidak setuju	Ragu-ragu	Sangat tidak setuju	Sangat tidak setuju	Sangat setuju	Sangat tidak setuju	Tidak setuju	Sangat setuju	Sangat tidak setuju	Setuju	Sangat tidak setuju	Sangat setuju
114105860233	421466253	2022-08-30 16:56:57	2022-08-30 17:01:04	Ya	Laki-laki	18	SMP	belum bekerja	Tidak	Tanjungsari	Ragu-ragu	Setuju	Sangat setuju	Setuju	Ragu-ragu	Ragu-ragu	Setuju	Ragu-ragu	Ragu-ragu	Ragu-ragu	Tidak setuju	Ragu-ragu	Setuju	Ragu-ragu	Setuju	Tidak setuju	Setuju	Setuju	Sangat setuju	Tidak setuju	Setuju	Setuju	Ragu-ragu	Ragu-ragu	Tidak setuju	Setuju	Ragu-ragu
114105856742	421466253	2022-08-30 16:48:27	2022-08-30 16:53:33	Ya	Perempuan	22	Perguruan Tinggi	Belum bekerja	Ya	Tanjungsari	Tidak setuju	Tidak setuju	Setuju	Tidak setuju	Ragu-ragu	Ragu-ragu	Setuju	Ragu-ragu	Setuju	Setuju	Setuju	Setuju	Ragu-ragu	Ragu-ragu	Ragu-ragu	Tidak setuju	Ragu-ragu	Tidak setuju	Ragu-ragu	Setuju	Setuju	Setuju	Setuju	Setuju	Sangat tidak setuju	Ragu-ragu	Tidak setuju
114105841250	421466253	2022-08-30 16:19:46	2022-08-30 16:21:46	Ya	Perempuan	25	Perguruan Tinggi	Apoteker	Ya	Tanjungsari	Sangat tidak setuju	Sangat tidak setuju	Sangat tidak setuju	Sangat tidak setuju	Sangat tidak setuju	Sangat tidak setuju	Sangat tidak setuju	Sangat tidak setuju	Sangat tidak setuju	Sangat tidak setuju	Sangat tidak setuju	Setuju	Sangat tidak setuju	Sangat tidak setuju	Sangat tidak setuju	Sangat tidak setuju	Sangat tidak setuju	Sangat tidak setuju	Sangat tidak setuju	Sangat tidak setuju	Sangat tidak setuju	Sangat tidak setuju	Sangat tidak setuju	Sangat tidak setuju	Sangat tidak setuju	Sangat tidak setuju	Sangat tidak setuju
114105834059	421466253	2022-08-30 16:01:12	2022-08-30 16:06:44	Ya	Perempuan	21	SMA	Ibu rumah tangga	Tidak	Jatinangor	Tidak setuju	Tidak setuju	Ragu-ragu	Tidak setuju	Ragu-ragu	Setuju	Setuju	Ragu-ragu	Tidak setuju	Tidak setuju	Tidak setuju	Ragu-ragu	Setuju	Setuju	Tidak setuju	Tidak setuju	Tidak setuju	Tidak setuju	Setuju	Ragu-ragu	Tidak setuju	Tidak setuju	Setuju	Tidak setuju	Tidak setuju	Tidak setuju	Ragu-ragu
114105825707	421466253	2022-08-30 15:44:41	2022-08-30 15:50:03	Ya	Perempuan	22	SMA	irt	Tidak	Pamulihan	Sangat setuju	Setuju	Sangat setuju	Sangat setuju	Sangat setuju	Sangat setuju	Sangat tidak setuju	Sangat setuju	Sangat tidak setuju	Sangat setuju	Sangat tidak setuju	Sangat setuju	Ragu-ragu	Sangat tidak setuju	Setuju	Sangat setuju	Sangat setuju	Sangat setuju	Sangat setuju	Sangat tidak setuju	Ragu-ragu	Sangat tidak setuju	Sangat tidak setuju	Sangat tidak setuju	Tidak setuju	Sangat tidak setuju	Sangat tidak setuju
114105824262	421466253	2022-08-30 15:41:48	2022-08-30 15:46:43	Ya	Perempuan	49	Perguruan Tinggi	paranormal	Tidak	Sumedang Utara	Sangat tidak setuju	Tidak setuju	Tidak setuju	Tidak setuju	Tidak setuju	Tidak setuju	Tidak setuju	Tidak setuju	Tidak setuju	Tidak setuju	Tidak setuju	Tidak setuju	Tidak setuju	Tidak setuju	Tidak setuju	Sangat tidak setuju	Tidak setuju	Tidak setuju	Tidak setuju	Tidak setuju	Tidak setuju	Tidak setuju	Ragu-ragu	Tidak setuju	Tidak setuju	Tidak setuju	Tidak setuju
114105822818	421466253	2022-08-30 15:38:39	2022-08-30 15:42:54	Ya	Perempuan	19	Perguruan Tinggi	Psikolog	Tidak	Tanjungsari	Tidak setuju	Setuju	Sangat setuju	Setuju	Setuju	Setuju	Sangat setuju	Ragu-ragu	Setuju	Setuju	Setuju	Sangat setuju	Setuju	Ragu-ragu	Tidak setuju	Ragu-ragu	Setuju	Setuju	Ragu-ragu	Setuju	Setuju	Ragu-ragu	Setuju	Setuju	Setuju	Ragu-ragu	Ragu-ragu
114105809106	421466253	2022-08-30 15:06:21	2022-08-30 15:10:46	Ya	Perempuan	18	SMA	Wiraswasta	Tidak	Tanjungsari	Setuju	Setuju	Setuju	Setuju	Setuju	Setuju	Setuju	Setuju	Setuju	Setuju	Setuju	Setuju	Setuju	Setuju	Setuju	Setuju	Setuju	Setuju	Setuju	Setuju	Setuju	Setuju	Setuju	Setuju	Setuju	Setuju	Setuju
114105806435	421466253	2022-08-30 14:51:26	2022-08-30 15:03:21	Ya	Perempuan	20	SMA	Wiraswasta	Tidak	Pamulihan	Tidak setuju	Setuju	Sangat setuju	Tidak setuju	Setuju	Setuju	Setuju	Setuju	Setuju	Tidak setuju	Sangat setuju	Setuju	Setuju	Setuju	Tidak setuju	Tidak setuju	Setuju	Setuju	Setuju	Setuju	Setuju	Setuju	Tidak setuju	Setuju	Setuju	Setuju	Setuju
114105803025	421466253	2022-08-30 14:49:45	2022-08-30 14:53:43	Ya	Perempuan	18	SMA	Mahasiswa	Tidak	Situraja	Tidak setuju	Tidak setuju	Ragu-ragu	Sangat tidak setuju	Sangat tidak setuju	Setuju	Sangat tidak setuju	Tidak setuju	Sangat tidak setuju	Tidak setuju	Tidak setuju	Sangat tidak setuju	Setuju	Tidak setuju	Sangat tidak setuju	Sangat tidak setuju	Tidak setuju	Sangat tidak setuju	Tidak setuju	Sangat setuju	Ragu-ragu	Sangat tidak setuju	Sangat tidak setuju	Sangat tidak setuju	Tidak setuju	Tidak setuju	Tidak setuju
114105791352	421466253	2022-08-30 14:13:16	2022-08-30 14:21:57	Ya	Laki-laki	43	SMP	Sopir	Tidak	Paseh	Sangat setuju	Setuju	Setuju	Setuju	Tidak setuju	Tidak setuju	Tidak setuju	Tidak setuju	Tidak setuju	Tidak setuju	Tidak setuju	Tidak setuju	Tidak setuju	Tidak setuju	Tidak setuju	Tidak setuju	Tidak setuju	Tidak setuju	Tidak setuju	Setuju	Tidak setuju	Tidak setuju	Tidak setuju	Tidak setuju	Tidak setuju	Tidak setuju	Tidak setuju
114105782899	421466253	2022-08-30 13:43:12	2022-08-30 14:00:36	Ya	Perempuan	20	SMA	Pegawai Toko	Tidak	Tanjungsari	Setuju	Setuju	Setuju	Setuju	Setuju	Setuju	Setuju	Ragu-ragu	Setuju	Setuju	Setuju	Setuju	Setuju	Ragu-ragu	Ragu-ragu	Ragu-ragu	Setuju	Setuju	Ragu-ragu	Setuju	Setuju	Ragu-ragu	Ragu-ragu	Setuju	Setuju	Ragu-ragu	Ragu-ragu
114105781824	421466253	2022-08-30 13:54:12	2022-08-30 13:57:17	Ya	Laki-laki	22	SMA	Swasta	Tidak	Tanjungsari	Ragu-ragu	Ragu-ragu	Setuju	Setuju	Ragu-ragu	Ragu-ragu	Ragu-ragu	Ragu-ragu	Ragu-ragu	Ragu-ragu	Ragu-ragu	Ragu-ragu	Ragu-ragu	Ragu-ragu	Ragu-ragu	Ragu-ragu	Ragu-ragu	Ragu-ragu	Ragu-ragu	Ragu-ragu	Ragu-ragu	Ragu-ragu	Ragu-ragu	Ragu-ragu	Ragu-ragu	Ragu-ragu	Ragu-ragu
114105780108	421466253	2022-08-30 13:48:25	2022-08-30 13:52:14	Ya	Laki-laki	21	SMA	Karyawan DPRD PROVINSI JAWA BARAT	Tidak	Tanjungsari	Tidak setuju	Ragu-ragu	Sangat setuju	Sangat tidak setuju	Sangat tidak setuju	Setuju	Sangat tidak setuju	Tidak setuju	Sangat tidak setuju	Sangat tidak setuju	Sangat tidak setuju	Ragu-ragu	Sangat tidak setuju	Ragu-ragu	Sangat tidak setuju	Sangat tidak setuju	Sangat tidak setuju	Sangat tidak setuju	Tidak setuju	Sangat setuju	Sangat tidak setuju	Sangat tidak setuju	Ragu-ragu	Sangat tidak setuju	Tidak setuju	Sangat tidak setuju	Sangat tidak setuju
114105776794	421466253	2022-08-30 13:38:59	2022-08-30 13:42:38	Ya	Perempuan	23	SMA	IRT	Tidak	Tanjungsari	Tidak setuju	Setuju	Setuju	Setuju	Ragu-ragu	Setuju	Setuju	Ragu-ragu	Setuju	Setuju	Setuju	Setuju	Setuju	Setuju	Ragu-ragu	Ragu-ragu	Setuju	Setuju	Setuju	Setuju	Setuju	Ragu-ragu	Ragu-ragu	Setuju	Setuju	Ragu-ragu	Ragu-ragu
114105772739	421466253	2022-08-30 13:27:39	2022-08-30 13:31:11	Ya	Perempuan	26	Perguruan Tinggi	Pustakawan	Tidak	Cimanggung	Sangat setuju	Sangat setuju	Sangat setuju	Setuju	Sangat setuju	Setuju	Sangat setuju	Ragu-ragu	Sangat setuju	Sangat setuju	Sangat setuju	Sangat setuju	Sangat setuju	Setuju	Setuju	Tidak setuju	Setuju	Sangat setuju	Sangat setuju	Sangat setuju	Sangat setuju	Setuju	Tidak setuju	Sangat setuju	Setuju	Sangat setuju	Sangat setuju
114105762802	421466253	2022-08-30 12:58:32	2022-08-30 13:02:09	Ya	Laki-laki	22	SMA	Karyawan swasta	Tidak	Paseh	Tidak setuju	Tidak setuju	Setuju	Ragu-ragu	Ragu-ragu	Setuju	Tidak setuju	Setuju	Setuju	Sangat setuju	Sangat setuju	Setuju	Setuju	Ragu-ragu	Tidak setuju	Ragu-ragu	Tidak setuju	Tidak setuju	Ragu-ragu	Ragu-ragu	Setuju	Tidak setuju	Tidak setuju	Sangat setuju	Ragu-ragu	Tidak setuju	Ragu-ragu
114105760642	421466253	2022-08-30 12:50:24	2022-08-30 12:54:45	Ya	Perempuan	21	Perguruan Tinggi	mahasiswa	Ya	Situraja	Tidak setuju	Setuju	Setuju	Setuju	Setuju	Setuju	Setuju	Ragu-ragu	Setuju	Ragu-ragu	Tidak setuju	Setuju	Ragu-ragu	Ragu-ragu	Tidak setuju	Sangat tidak setuju	Ragu-ragu	Setuju	Sangat setuju	Sangat setuju	Sangat setuju	Ragu-ragu	Ragu-ragu	Setuju	Sangat setuju	Sangat setuju	Setuju
114105755876	421466253	2022-08-30 12:38:20	2022-08-30 12:40:18	Ya	Laki-laki	21	SMA		Tidak	Tanjungsari	Setuju	Setuju	Setuju	Setuju	Setuju	Setuju	Setuju	Setuju	Setuju	Setuju	Setuju	Setuju	Setuju	Setuju	Setuju	Setuju	Setuju	Setuju	Setuju	Setuju	Setuju	Setuju	Setuju	Setuju	Setuju	Setuju	Setuju
114105755666	421466253	2022-08-30 12:33:13	2022-08-30 12:39:35	Ya	Laki-laki	40	SD	Buruh	Tidak	Tanjungsari	Tidak setuju	Tidak setuju	Setuju	Tidak setuju	Tidak setuju	Setuju	Tidak setuju		Tidak setuju	Setuju	Setuju	Setuju	Setuju	Setuju	Setuju	Tidak setuju	Tidak setuju	Tidak setuju	Tidak setuju	Tidak setuju	Tidak setuju	Tidak setuju	Tidak setuju	Tidak setuju	Tidak setuju	Tidak setuju	Tidak setuju
114105755514	421466253	2022-08-30 12:30:27	2022-08-30 12:39:04	Ya	Perempuan	37	SMP	irt	Tidak	Paseh	Tidak setuju	Tidak setuju	Ragu-ragu	Ragu-ragu	Ragu-ragu	Setuju	Setuju	Tidak setuju	Sangat setuju	Ragu-ragu	Setuju	Setuju	Tidak setuju	Ragu-ragu	Tidak setuju	Ragu-ragu	Setuju	Ragu-ragu	Tidak setuju	Tidak setuju	Setuju	Setuju	Ragu-ragu	Ragu-ragu	Tidak setuju	Setuju	Tidak setuju
114105755303	421466253	2022-08-30 12:34:20	2022-08-30 12:38:19	Ya	Perempuan	22	SMA	Pramugari	Tidak	Cimalaka	Setuju	Ragu-ragu	Sangat setuju	Setuju	Setuju	Setuju	Setuju	Ragu-ragu	Setuju	Setuju	Setuju	Setuju	Setuju	Setuju	Setuju	Ragu-ragu	Ragu-ragu	Setuju	Setuju	Setuju	Sangat setuju	Ragu-ragu	Setuju	Setuju	Setuju	Setuju	Setuju
114105755212	421466253	2022-08-30 12:33:53	2022-08-30 12:38:01	Ya	Laki-laki	31	Perguruan Tinggi	Guru	Tidak	Tanjungsari	Tidak setuju	Tidak setuju	Tidak setuju	Tidak setuju	Tidak setuju	Tidak setuju	Tidak setuju	Tidak setuju	Tidak setuju	Tidak setuju	Tidak setuju	Tidak setuju	Tidak setuju	Tidak setuju	Tidak setuju	Tidak setuju	Tidak setuju	Tidak setuju	Tidak setuju	Tidak setuju	Tidak setuju	Tidak setuju	Tidak setuju	Tidak setuju	Tidak setuju	Tidak setuju	Tidak setuju
114105752971	421466253	2022-08-30 12:23:37	2022-08-30 12:30:22	Ya	Laki-laki	30	SMA	Dagang	Tidak	Sumedang Utara	Sangat setuju	Ragu-ragu	Setuju	Sangat tidak setuju	Sangat tidak setuju	Ragu-ragu	Sangat tidak setuju	Tidak setuju	Sangat tidak setuju	Sangat tidak setuju	Sangat tidak setuju	Tidak setuju	Sangat tidak setuju	Sangat tidak setuju	Sangat tidak setuju	Tidak setuju	Tidak setuju	Tidak setuju	Sangat tidak setuju	Sangat tidak setuju	Tidak setuju	Sangat tidak setuju	Tidak setuju	Sangat tidak setuju	Sangat tidak setuju	Sangat tidak setuju	Tidak setuju
114105752955	421466253	2022-08-30 12:24:10	2022-08-30 12:30:19	Ya	Perempuan	20	SMA	Ibu rumah tangga	Tidak	Sumedang Utara	Sangat setuju	Ragu-ragu	Setuju	Sangat tidak setuju	Sangat tidak setuju	Ragu-ragu	Sangat tidak setuju	Tidak setuju	Sangat tidak setuju	Sangat tidak setuju	Sangat tidak setuju	Sangat tidak setuju	Sangat tidak setuju	Sangat tidak setuju	Sangat tidak setuju	Tidak setuju	Tidak setuju	Tidak setuju	Sangat tidak setuju	Sangat tidak setuju	Tidak setuju	Sangat tidak setuju	Tidak setuju	Sangat tidak setuju	Sangat tidak setuju	Sangat tidak setuju	Tidak setuju
114105752876	421466253	2022-08-30 12:23:36	2022-08-30 12:30:05	Ya	Laki-laki	19	SMA	Dagang	Tidak	Tanjungsari	Tidak setuju	Ragu-ragu	Ragu-ragu	Tidak setuju	Ragu-ragu	Setuju	Setuju	Setuju	Setuju	Ragu-ragu	Setuju	Ragu-ragu	Ragu-ragu	Tidak setuju	Tidak setuju	Sangat tidak setuju	Setuju	Ragu-ragu	Setuju	Sangat setuju	Setuju	Tidak setuju	Tidak setuju	Ragu-ragu	Setuju	Ragu-ragu	Ragu-ragu
114105752181	421466253	2022-08-30 12:26:31	2022-08-30 12:27:41	Ya	Laki-laki	40	SMA	Buruh	Ya	Paseh	Setuju	Setuju	Ragu-ragu	Setuju	Setuju	Ragu-ragu	Setuju	Setuju	Setuju	Ragu-ragu	Setuju	Setuju	Setuju	Setuju	Setuju	Setuju	Ragu-ragu	Setuju	Setuju	Setuju	Setuju	Setuju	Setuju	Ragu-ragu	Setuju	Setuju	Setuju
114105751753	421466253	2022-08-30 12:22:43	2022-08-30 12:26:03	Ya	Perempuan	20	SMA		Tidak	Tanjungsari	Setuju	Setuju	Setuju	Setuju	Setuju	Setuju	Setuju	Setuju	Setuju	Setuju	Setuju	Setuju	Setuju	Setuju	Setuju	Setuju	Setuju	Setuju	Setuju	Setuju	Setuju	Setuju	Setuju	Setuju	Setuju	Setuju	Setuju
114105751741	421466253	2022-08-30 12:21:15	2022-08-30 12:26:00	Ya	Laki-laki	23	SMP	wiraswasta	Tidak	Paseh	Tidak setuju	Tidak setuju	Ragu-ragu	Ragu-ragu	Tidak setuju	Tidak setuju	Ragu-ragu	Setuju	Setuju	Setuju	Tidak setuju	Setuju	Tidak setuju	Tidak setuju	Ragu-ragu	Ragu-ragu	Setuju	Setuju	Setuju	Ragu-ragu	Tidak setuju	Ragu-ragu	Ragu-ragu	Setuju	Setuju	Setuju	Ragu-ragu
114105748505	421466253	2022-08-30 12:00:47	2022-08-30 12:14:40	Ya	Perempuan	20	Perguruan Tinggi	Mahasiswa	Tidak	Sukasari	Setuju	Setuju	Setuju		Tidak setuju	Setuju	Tidak setuju	Tidak setuju	Tidak setuju	Ragu-ragu	Tidak setuju	Sangat setuju	Tidak setuju	Tidak setuju	Tidak setuju	Tidak setuju	Setuju	Tidak setuju	Tidak setuju	Setuju	Sangat setuju	Setuju	Ragu-ragu	Tidak setuju	Tidak setuju	Sangat setuju	Setuju
114105747698	421466253	2022-08-30 12:08:54	2022-08-30 12:11:55	Ya	Perempuan	23	Perguruan Tinggi	Mahasiswa	Ya	Cisarua	Setuju	Setuju	Sangat setuju	Setuju	Setuju	Setuju	Sangat setuju	Ragu-ragu	Sangat setuju	Sangat setuju	Ragu-ragu	Sangat setuju	Sangat setuju	Setuju	Tidak setuju	Ragu-ragu	Ragu-ragu	Setuju	Sangat setuju	Setuju	Sangat setuju	Sangat setuju	Sangat setuju	Ragu-ragu	Tidak setuju	Ragu-ragu	Ragu-ragu
114105746914	421466253	2022-08-30 12:04:16	2022-08-30 12:09:17	Ya	Perempuan	20	Perguruan Tinggi		Tidak	Tanjungsari	Tidak setuju	Setuju	Sangat setuju	Tidak setuju	Tidak setuju	Tidak setuju	Sangat tidak setuju	Ragu-ragu	Sangat tidak setuju	Sangat tidak setuju	Sangat tidak setuju	Ragu-ragu	Ragu-ragu	Tidak setuju	Tidak setuju	Tidak setuju	Tidak setuju	Tidak setuju	Tidak setuju	Tidak setuju	Tidak setuju	Tidak setuju	Tidak setuju	Tidak setuju	Tidak setuju	Tidak setuju	Tidak setuju
114105745649	421466253	2022-08-30 12:03:44	2022-08-30 12:05:12	Ya	Laki-laki	32	Perguruan Tinggi	PNS	Ya	Paseh	Ragu-ragu	Ragu-ragu	Ragu-ragu	Setuju	Ragu-ragu	Setuju	Setuju	Ragu-ragu	Tidak setuju	Ragu-ragu	Setuju	Setuju	Ragu-ragu	Setuju	Setuju	Setuju	Setuju	Setuju	Sangat setuju	Setuju	Setuju	Setuju	Setuju	Ragu-ragu	Setuju	Sangat setuju	Setuju
114105743026	421466253	2022-08-30 11:49:16	2022-08-30 11:56:46	Ya	Laki-laki	29	SMA	wiraswasta	Ya	Paseh	Ragu-ragu	Tidak setuju	Tidak setuju	Tidak setuju	Ragu-ragu	Tidak setuju	Ragu-ragu	Ragu-ragu	Ragu-ragu	Setuju	Sangat setuju	Sangat setuju	Setuju	Setuju	Ragu-ragu	Setuju	Setuju	Tidak setuju	Setuju	Ragu-ragu	Setuju	Tidak setuju	Tidak setuju	Tidak setuju	Sangat tidak setuju	Ragu-ragu	Tidak setuju
114105742426	421466253	2022-08-30 11:53:41	2022-08-30 11:55:04	Ya	Laki-laki	22	SMA	Wiraswasta	Tidak	Paseh	Setuju	Setuju	Setuju	Ragu-ragu	Setuju	Ragu-ragu	Setuju	Ragu-ragu	Setuju	Ragu-ragu	Setuju	Setuju	Ragu-ragu	Setuju	Ragu-ragu	Setuju	Ragu-ragu	Setuju	Ragu-ragu	Setuju	Setuju	Ragu-ragu	Setuju	Ragu-ragu	Setuju	Setuju	Setuju
114105740185	421466253	2022-08-30 11:44:55	2022-08-30 11:48:10	Ya	Laki-laki	22	Perguruan Tinggi	Mahasiswa	Ya	Tomo	Ragu-ragu	Setuju	Ragu-ragu	Setuju	Setuju	Setuju	Ragu-ragu	Setuju	Setuju	Setuju	Setuju	Setuju	Setuju	Setuju	Setuju	Setuju	Setuju	Ragu-ragu	Setuju	Setuju	Setuju	Ragu-ragu	Setuju	Setuju	Setuju	Setuju	Setuju
114105740076	421466253	2022-08-30 11:43:05	2022-08-30 11:47:51	Ya	Perempuan	27	SD	Ibu rumh tangga	Tidak	Sumedang Utara	Setuju	Setuju	Setuju	Setuju	Setuju	Setuju	Setuju	Setuju	Setuju	Setuju	Setuju	Setuju	Setuju	Setuju	Setuju	Setuju	Setuju	Setuju	Setuju	Setuju	Setuju	Ragu-ragu	Setuju	Setuju	Setuju	Setuju	Setuju
114105737759	421466253	2022-08-30 11:30:26	2022-08-30 11:40:43	Ya	Laki-laki	34	SMA	sopir	Tidak	Buahdua	Setuju	Ragu-ragu	Sangat setuju	Setuju	Setuju	Tidak setuju	Tidak setuju	Setuju	Setuju	Ragu-ragu	Tidak setuju	Tidak setuju	Ragu-ragu	Ragu-ragu	Ragu-ragu	Tidak setuju	Setuju	Tidak setuju	Setuju	Tidak setuju	Ragu-ragu	Setuju	Setuju	Tidak setuju	Tidak setuju	Ragu-ragu	Setuju
114105737524	421466253	2022-08-30 11:36:07	2022-08-30 11:39:58	Ya	Laki-laki	30	Perguruan Tinggi	karyawan	Ya	Cimanggung	Tidak setuju	Ragu-ragu	Ragu-ragu	Ragu-ragu	Setuju	Setuju	Setuju	Tidak setuju	Setuju	Ragu-ragu	Setuju	Ragu-ragu	Setuju	Ragu-ragu	Tidak setuju	Tidak setuju	Tidak setuju	Tidak setuju	Setuju	Setuju	Setuju	Setuju	Setuju	Setuju	Setuju	Setuju	Setuju
114105735492	421466253	2022-08-30 11:31:20	2022-08-30 11:33:43	Ya	Perempuan	25	SMA	mahasiswa	Tidak	Rancakalong	Ragu-ragu	Setuju	Setuju	Setuju	Setuju	Tidak setuju	Ragu-ragu	Tidak setuju	Setuju	Tidak setuju	Setuju	Setuju	Tidak setuju	Tidak setuju	Tidak setuju	Setuju	Setuju	Setuju	Setuju	Tidak setuju	Tidak setuju	Setuju	Setuju	Setuju	Setuju	Tidak setuju	Tidak setuju
114105734710	421466253	2022-08-30 11:29:08	2022-08-30 11:31:13	Ya	Laki-laki	22	Perguruan Tinggi	Freelance	Tidak	Pamulihan	Setuju	Ragu-ragu	Setuju	Ragu-ragu	Setuju	Setuju	Setuju	Ragu-ragu	Ragu-ragu	Setuju	Setuju	Tidak setuju	Setuju	Tidak setuju	Setuju	Setuju	Ragu-ragu	Setuju	Setuju	Setuju	Ragu-ragu	Setuju	Setuju	Setuju	Ragu-ragu	Setuju	Sangat setuju
114105732854	421466253	2022-08-30 11:21:52	2022-08-30 11:25:37	Ya	Perempuan	22	SMA	Mahasiswa	Tidak	Conggeang	Sangat setuju	Setuju	Setuju	Sangat setuju	Setuju	Setuju	Setuju	Sangat setuju	Setuju	Setuju	Setuju	Sangat setuju	Setuju	Setuju	Setuju	Setuju	Setuju	Setuju	Setuju	Sangat setuju	Setuju	Setuju	Setuju	Setuju	Setuju	Sangat setuju	Setuju
114105731863	421466253	2022-08-30 11:18:02	2022-08-30 11:22:28	Ya	Laki-laki	22	Perguruan Tinggi	Mahasiswa	Ya	Rancakalong	Tidak setuju	Ragu-ragu	Setuju	Setuju	Setuju	Setuju	Setuju	Setuju	Setuju	Setuju	Setuju	Setuju	Setuju	Setuju	Setuju	Ragu-ragu	Setuju	Setuju	Setuju	Setuju	Setuju	Setuju	Ragu-ragu	Setuju	Ragu-ragu	Setuju	Ragu-ragu
114105731796	421466253	2022-08-30 11:16:19	2022-08-30 11:22:18	Ya	Laki-laki	21	SMA	Karyawan	Ya	Paseh	Ragu-ragu	Tidak setuju	Tidak setuju	Setuju	Tidak setuju	Ragu-ragu	Ragu-ragu	Tidak setuju	Ragu-ragu	Tidak setuju	Setuju	Setuju	Setuju	Tidak setuju	Tidak setuju	Tidak setuju	Tidak setuju	Setuju	Ragu-ragu	Setuju	Ragu-ragu	Setuju	Ragu-ragu	Setuju	Tidak setuju	Ragu-ragu	Setuju
114105730366	421466253	2022-08-30 11:14:04	2022-08-30 11:17:53	Ya	Laki-laki	46	Perguruan Tinggi	wiraswasta	Tidak	Pamulihan	Tidak setuju	Ragu-ragu	Tidak setuju	Ragu-ragu	Tidak setuju	Setuju	Tidak setuju	Tidak setuju	Setuju	Sangat setuju	Ragu-ragu	Tidak setuju	Sangat setuju	Sangat tidak setuju	Tidak setuju	Tidak setuju	Tidak setuju	Sangat tidak setuju	Sangat tidak setuju	Sangat tidak setuju	Setuju	Setuju	Setuju	Tidak setuju	Sangat tidak setuju	Tidak setuju	Sangat tidak setuju
114105729186	421466253	2022-08-30 11:09:42	2022-08-30 11:14:16	Ya	Laki-laki	22	SMA	Marketing	Tidak	Sumedang Selatan	Ragu-ragu	Setuju	Setuju	Setuju	Tidak setuju	Setuju	Tidak setuju	Ragu-ragu	Tidak setuju	Tidak setuju	Tidak setuju	Setuju	Setuju	Tidak setuju	Tidak setuju	Tidak setuju	Tidak setuju	Ragu-ragu	Setuju	Setuju	Setuju	Setuju	Tidak setuju	Tidak setuju	Setuju	Ragu-ragu	Ragu-ragu
114105728411	421466253	2022-08-30 11:02:41	2022-08-30 11:11:57	Ya	Laki-laki	18		Pelajar	Tidak	Tanjungsari	Setuju	Setuju	Setuju	Tidak setuju	Ragu-ragu	Ragu-ragu	Setuju	Ragu-ragu	Setuju	Ragu-ragu	Setuju	Ragu-ragu	Setuju	Tidak setuju	Tidak setuju	Ragu-ragu	Ragu-ragu	Tidak setuju	Ragu-ragu	Ragu-ragu	Setuju	Ragu-ragu	Tidak setuju	Tidak setuju	Tidak setuju	Ragu-ragu	Ragu-ragu
114105728348	421466253	2022-08-30 11:08:00	2022-08-30 11:11:44	Ya	Laki-laki	22	Perguruan Tinggi		Tidak	Tanjungsari	Ragu-ragu	Ragu-ragu	Setuju	Tidak setuju	Setuju	Setuju	Setuju	Ragu-ragu	Setuju	Setuju	Ragu-ragu	Ragu-ragu	Setuju	Tidak setuju	Tidak setuju	Sangat tidak setuju	Tidak setuju	Tidak setuju	Setuju	Setuju	Setuju	Ragu-ragu	Ragu-ragu	Tidak setuju	Setuju	Tidak setuju	Setuju
114105727123	421466253	2022-08-30 10:59:51	2022-08-30 11:08:25	Ya	Perempuan	33	SMP	Ibu rumah tangga	Tidak	Sumedang Utara	Setuju	Setuju	Setuju	Setuju	Setuju	Setuju	Setuju	Setuju	Setuju	Setuju	Setuju	Setuju	Setuju	Setuju	Setuju	Setuju	Setuju	Setuju	Setuju	Setuju	Sangat setuju	Setuju	Setuju	Setuju	Setuju	Setuju	Setuju
[truncated: 760 more rows]
